# Supplementary material for: Single-cell transcriptomic profiling reveals the tumor heterogeneity of small-cell lung cancer
Source: Signal Transduct Target Ther. 2022 Oct 5;7:346. doi: 10.1038/s41392-022-01150-4 (PMC9532437; doi:10.1038/s41392-022-01150-4)
Supplement: Supplementary file 10 — Supplementary Table S1 [file 41392_2022_1150_MOESM10_ESM.xlsx]

## Sheet: Table S1
Supplementary Table S1: Clinical information of 11 SCLC patients for scRNA-seq analyses.
Sample #	Patient ID	Sex	Age at surgery (Years)	Pathology	Smoking status	Tumor Stage	MKI67	Neoadjuvant	Relapse sites	DFS Time (Months)	DFS Status
1	P1	Male	70	SCLC	Heavy smoker (~20/day, lasted 55 years)	pT2N0 (IB)	0.67	Yes	N/A	40	0
2	P2	Male	67	SCLC	Heavy smoker (~15-20/day, lasted 50 years)	pT3N1 (IIIA)	0.6	No	Liver and bone	13.6	1
3	P3	Male	60	SCLC	Heavy smoker (~20/day, lasted 30 years)	pT1cN0 (IA3)	0.9	No	Chest	9.2	1
4	P4	Male	59	SCLC	Non smoker	pT2aN0 (IB)	0.8	No	Mediastinum	17.9	1
5	P5	Male	54	SCLC	Heavy smoker (~20-40/day, lasted 30 years)	pT2bN2b (IIIB)	0.85	No	N/A	34	0
6	P7	Male	67	SCLC	Heavy smoker (~60/day, lasted 20 years)	pT2bN0 (IIA)	0.5	No	Brain	16	1
7	P10	Male	50	SCLC	Heavy smoker (~10/day, lasted 20 years)	pT2aN2 (IIIA)	0.55	No	Liver and bone	14	1
8	P11	Male	50	SCLC	Heavy smoker (~20/day, lasted 40 years)	pT3N2 (IIIB)	0.78	No	Liver, bone, and lymph nodes	1.5	1
9	P12	Male	54	SCLC	Heavy smoker (~20/day, lasted 20 years)	pT1cN0 (IA3)	0.51	No	N/A	30	0
10	P13	Male	51	SCLC	Non smoker	pT2aN0 (IB)	0.54	No	N/A	29	0
11	P14	Male	51	SCLC	Heavy smoker (~10/day, lasted 25 years)	ypT2aN0	0.73	Yes	N/A	19	0
