# Supplementary material for: Single-cell transcriptomic profiling reveals the tumor heterogeneity of small-cell lung cancer
Source: Signal Transduct Target Ther. 2022 Oct 5;7:346. doi: 10.1038/s41392-022-01150-4 (PMC9532437; doi:10.1038/s41392-022-01150-4)
Supplement: Supplementary file 11 — Supplementary Table S2 [file 41392_2022_1150_MOESM11_ESM.xlsx]

## Sheet: Table S2
Supplementary Table S2: Clinical information of 14 SCLC patients for targeted RNA sequencing.
Patient ID	Histology	Age	Sex	Race	ECOG score at baseline	Smoking status at baseline	Tumor stage at baseline	Number of lines of treatment	Best overall response confirmed by investigator	PFS (months)	PFS event	OS (months)	OS event
01-003	SCLC	36	M	Asian	0	Former	Stage IV	1st_line	SD	3.7	1	13.7	1
01-014	SCLC	66	M	Asian	1	Former	Stage IV	1st_line	PR	4.2	0	13.7	1
02-002	SCLC	61	M	Asian	1	Former	Stage IV	1st_line	PR	13	0	15.3	0
03-001	SCLC	63	M	Asian	1	Current	Stage IV	1st_line	SD	5.7	1	10.1	1
03-004	SCLC	52	F	Asian	1	Never	Stage III	1st_line	PR	4.9	1	11.8	1
04-002	SCLC	63	M	Asian	1	Ccurrent	Stage IV	1st_line	PR	6.8	1	11	1
05-017	SCLC	53	F	Asian	1	Former	Stage IV	1st_line	PR	15.8	0	16.9	0
05-020	SCLC	59	M	Asian	1	Former	Stage IV	1st_line	PR	6.8	1	12.2	0
05-021	SCLC	54	M	Asian	0	Former	Stage IV	1st_line	PR	8.9	1	12.5	0
06-002	SCLC	66	M	Asian	1	Never	Stage IV	1st_line	PR	6.9	1	14.3	1
06-006	SCLC	62	M	Asian	1	Former	Stage IV	1st_line	PR	5.6	1	16.9	0
06-010	SCLC	56	M	Asian	1	Former	Stage III	1st_line	PR	13.3	0	13.3	0
07-002	SCLC	55	M	Asian	1	Former	Stage IV	1st_line	PD	1.4	1	14.7	0
07-008	SCLC	72	M	Asian	1	Current	Stage III	1st_line	PR	9.1	1	15.6	1
Abbreviations:		M: male; F: female
		ECOG: Eastern Cooperative Oncology Group
		PR: partial response; SD: stable disease; PD: progressive disease
		PFS: Progression-free survival
		OS: Overall survival
