# Supplementary material for: Single-cell transcriptomic profiling reveals the tumor heterogeneity of small-cell lung cancer
Source: Signal Transduct Target Ther. 2022 Oct 5;7:346. doi: 10.1038/s41392-022-01150-4 (PMC9532437; doi:10.1038/s41392-022-01150-4)
Supplement: Supplementary file 12 — Supplementary Table S3 [file 41392_2022_1150_MOESM12_ESM.xlsx]

## Sheet: Table S3
Supplementary Table S3: All DEGs and the top 100 DEGs in each patient are shown in Fig. 3b.
	Gene Name	p_value	avg_logFC	pct.1	pct.2	adjusted p_value	Patient
1	GBP5	6.46e-229	1.54229	0.927	0.051	1.4e-224	P2
2	LINC01503	7.31e-229	0.992109	0.86	0.035	1.59e-224	P2
3	FOXI1	1.54e-205	0.815804	0.833	0.039	3.34e-201	P2
4	HOXC9	4.25e-204	0.891364	0.907	0.055	9.23e-200	P2
5	HLA-DRB5	1.88e-197	0.923717	0.853	0.052	4.09e-193	P2
6	TPM2	7.3e-188	1.62045	0.96	0.098	1.58e-183	P2
7	GBP2	1.02e-169	1.52284	0.913	0.1	2.22e-165	P2
8	CALML5	5.73e-169	1.30242	0.933	0.098	1.24e-164	P2
9	AZGP1	5.78e-160	1.59967	0.967	0.128	1.25e-155	P2
10	XAF1	6.73e-157	1.08591	0.787	0.065	1.46e-152	P2
11	UBD	8.57e-148	1.4373	0.933	0.123	1.86e-143	P2
12	ADA	5.29e-142	1.01419	0.88	0.109	1.15e-137	P2
13	COLCA2	4.22e-140	1.28712	0.953	0.16	9.15e-136	P2
14	HLA-DMA	2.83e-139	0.999196	0.953	0.166	6.14e-135	P2
15	GBP1	5.28e-136	1.82663	0.927	0.145	1.15e-131	P2
16	HLA-DRB1	1.78e-134	1.2344	0.973	0.193	3.87e-130	P2
17	ACTR3B	2.66e-133	0.702113	0.933	0.136	5.77e-129	P2
18	TAP1	1.54e-128	0.920918	0.96	0.201	3.34e-124	P2
19	CXCL10	4.65e-128	0.840731	0.713	0.062	1.01e-123	P2
20	CNN2	7.49e-128	0.78137	0.913	0.154	1.63e-123	P2
21	EPSTI1	1.51e-123	0.966422	0.82	0.105	3.27e-119	P2
22	C2	6.71e-120	0.730414	0.827	0.126	1.46e-115	P2
23	HLA-F	5.13e-117	0.790874	0.94	0.192	1.11e-112	P2
24	BTN3A2	8.86e-115	0.870813	0.927	0.179	1.92e-110	P2
25	RARRES2	4.9e-113	0.782932	0.687	0.069	1.06e-108	P2
26	IL32	4.7e-112	1.15056	0.947	0.231	1.02e-107	P2
27	SPRR2A	3.3e-108	0.880319	0.767	0.104	7.16e-104	P2
28	MYB	8.3e-108	0.723196	0.887	0.166	1.8e-103	P2
29	HCP5	1.37e-107	0.811382	0.94	0.201	2.97e-103	P2
30	RARRES3	1.56e-104	1.81404	0.94	0.258	3.39e-100	P2
31	HLA-DPA1	3.18e-99	1.07927	0.933	0.256	6.91e-95	P2
32	ANXA1	2.45e-97	2.27534	1	0.444	5.31e-93	P2
33	CREG1	1.53e-96	0.695956	0.913	0.212	3.32e-92	P2
34	IFITM3	4.8e-93	2.32989	1	0.52	1.04e-88	P2
35	NREP	3.71e-92	1.45577	0.973	0.414	8.05e-88	P2
36	PSMB9	6.72e-92	1.79802	0.987	0.434	1.46e-87	P2
37	HLA-E	9.59e-92	1.55535	0.993	0.469	2.08e-87	P2
38	DDX58	3.69e-91	0.866696	0.953	0.259	8.02e-87	P2
39	SERPING1	4.28e-91	0.769546	0.827	0.175	9.3e-87	P2
40	EFNA1	2.64e-90	1.3055	0.973	0.341	5.73e-86	P2
41	BCL11A	1.39e-89	0.802647	0.9	0.216	3.03e-85	P2
42	HLA-DRA	1.89e-89	2.25161	0.987	0.527	4.11e-85	P2
43	IFITM1	2.55e-89	2.29853	0.96	0.39	5.54e-85	P2
44	GBP4	1.81e-87	0.865638	0.78	0.157	3.93e-83	P2
45	PSMB8	8.54e-87	1.54481	0.993	0.643	1.85e-82	P2
46	STK11IP	5.71e-86	0.79117	0.887	0.211	1.24e-81	P2
47	IMP4	6.14e-84	1.23459	0.953	0.399	1.33e-79	P2
48	MYC	2.54e-83	1.10903	0.92	0.278	5.51e-79	P2
49	IFI16	1.83e-82	1.43372	0.967	0.367	3.97e-78	P2
50	UBE2L6	2.68e-80	1.77256	0.973	0.59	5.82e-76	P2
51	HLA-A	4.22e-80	1.56351	1	0.889	9.15e-76	P2
52	GSTP1	1.31e-77	1.27081	1	0.937	2.85e-73	P2
53	STAT1	4.92e-77	1.45958	0.987	0.556	1.07e-72	P2
54	IFI27	5.93e-77	1.83689	1	0.629	1.29e-72	P2
55	HLA-B	4.31e-76	1.55674	1	0.792	9.36e-72	P2
56	RCN1	2.1e-75	1.17913	0.993	0.622	4.55e-71	P2
57	PLGRKT	1.46e-74	1.36557	0.987	0.533	3.16e-70	P2
58	CDKAL1	8.51e-73	1.35885	0.987	0.698	1.85e-68	P2
59	LRMP	1.36e-71	0.696607	0.407	0.034	2.95e-67	P2
60	HLA-C	4.28e-70	1.25066	0.993	0.674	9.28e-66	P2
61	CD9	1.73e-69	1.23456	0.993	0.618	3.75e-65	P2
62	RBM38	2.37e-69	0.700511	0.913	0.311	5.14e-65	P2
63	GSTK1	8.95e-68	0.926935	0.953	0.442	1.94e-63	P2
64	CD74	4.41e-67	1.36693	0.987	0.669	9.57e-63	P2
65	GPATCH4	5.12e-67	0.747603	0.893	0.288	1.11e-62	P2
66	PARP9	1.78e-62	0.774764	0.913	0.35	3.86e-58	P2
67	CCT3	4.39e-62	0.944187	0.973	0.924	9.54e-58	P2
68	AK2	1.74e-59	0.900395	0.973	0.68	3.77e-55	P2
69	LGALS3	1.86e-59	0.844572	0.973	0.533	4.03e-55	P2
70	PFN1	4.97e-59	0.829535	1	0.966	1.08e-54	P2
71	MDK	7.84e-58	0.964751	0.987	0.955	1.7e-53	P2
72	IVNS1ABP	2.83e-57	0.977147	0.98	0.812	6.15e-53	P2
73	ISG15	3.31e-56	1.18334	0.947	0.567	7.18e-52	P2
74	B2M	1.33e-55	0.883364	1	0.999	2.89e-51	P2
75	DUSP23	4.34e-55	0.883859	0.98	0.584	9.41e-51	P2
76	RBM8A	1.68e-54	0.72847	0.993	0.957	3.64e-50	P2
77	PSMD4	2.27e-54	0.724363	0.98	0.882	4.94e-50	P2
78	BTF3L4	2.81e-54	0.73475	0.993	0.862	6.09e-50	P2
79	SNRPE	4.77e-54	0.758176	0.993	0.957	1.03e-49	P2
80	NDUFB4	8.39e-53	0.761551	0.987	0.926	1.82e-48	P2
81	EEF1D	1.23e-51	0.787196	0.987	0.873	2.66e-47	P2
82	NDUFS2	1.38e-51	0.73096	0.967	0.745	2.99e-47	P2
83	NCOA7	2.05e-51	1.00293	0.967	0.691	4.44e-47	P2
84	TAGLN2	1.52e-50	0.752098	0.987	0.962	3.31e-46	P2
85	EHF	1.15e-49	0.788646	0.973	0.562	2.5e-45	P2
86	CHMP2A	2.95e-48	0.743266	0.96	0.784	6.4e-44	P2
87	HMGA1	3.39e-48	0.840089	0.967	0.708	7.36e-44	P2
88	UFC1	2.76e-46	0.735633	0.973	0.758	5.99e-42	P2
89	PARP14	4.01e-45	0.713528	0.847	0.349	8.69e-41	P2
90	HES1	1.47e-43	0.826071	0.94	0.509	3.19e-39	P2
91	LY6E	1.94e-43	0.743238	0.933	0.549	4.21e-39	P2
92	IDO1	3.48e-40	0.805046	0.727	0.24	7.55e-36	P2
93	DBI	9.39e-38	0.783685	0.98	0.886	2.04e-33	P2
94	LYPLA1	2.1e-36	0.767818	0.94	0.689	4.55e-32	P2
95	IFI6	6.08e-36	0.876935	0.967	0.734	1.32e-31	P2
96	C6orf62	1.35e-33	0.747975	0.98	0.854	2.93e-29	P2
97	KCNQ1OT1	3.03e-33	0.740871	0.987	0.815	6.57e-29	P2
98	KRT7	3.39e-32	0.726735	0.947	0.565	7.37e-28	P2
99	ANP32E	7.44e-29	0.736901	0.973	0.76	1.62e-24	P2
100	PRL	9.6e-13	2.60087	0.38	0.152	2.08e-08	P2
101	SAA1	0	1.39893	0.879	0.01	0	P3
102	BPIFB1	0	1.02217	0.896	0.009	0	P3
103	HAPLN1	1.6e-270	1.37727	0.811	0.016	3.48e-266	P3
104	SCGB3A2	6.39e-264	1.75816	0.973	0.103	1.39e-259	P3
105	SCGB1A1	8.21e-249	2.81401	1	0.176	1.78e-244	P3
106	SCGB3A1	8.6e-240	1.2892	0.944	0.096	1.87e-235	P3
107	LTF	2.71e-233	0.612985	0.778	0.036	5.87e-229	P3
108	SAA2	7.16e-210	0.647254	0.609	0.003	1.55e-205	P3
109	WDR72	1.4e-207	0.648911	0.834	0.073	3.04e-203	P3
110	MT1G	1e-204	1.09134	0.885	0.099	2.18e-200	P3
111	SNAR-G1	9.95e-199	0.65572	0.737	0.045	2.16e-194	P3
112	LCN2	5.14e-171	0.818764	0.669	0.043	1.12e-166	P3
113	SFTPB	3.11e-164	1.12579	0.964	0.301	6.74e-160	P3
114	KDR	1.46e-163	0.746664	0.58	0.023	3.17e-159	P3
115	UTRN	3.32e-160	1.12752	0.944	0.221	7.21e-156	P3
116	HOPX	9.2e-155	0.705468	0.734	0.087	2e-150	P3
117	MT1E	7.92e-151	1.23185	0.985	0.332	1.72e-146	P3
118	GPC5-AS1	2.26e-137	0.749587	0.822	0.141	4.9e-133	P3
119	RBP7	7.8e-129	0.538702	0.607	0.062	1.69e-124	P3
120	MTRNR2L9	4.93e-128	0.953423	0.964	0.639	1.07e-123	P3
121	TMEM165	6.59e-126	1.14234	0.979	0.604	1.43e-121	P3
122	SRD5A3	1.44e-122	1.00006	0.902	0.285	3.12e-118	P3
123	MT2A	3.32e-122	1.28673	1	0.823	7.21e-118	P3
124	PAICS	1.17e-120	1.23388	0.994	0.657	2.54e-116	P3
125	LOC729348	3.69e-114	1.0592	0.994	0.852	8e-110	P3
126	SLPI	7.46e-113	0.876467	0.973	0.394	1.62e-108	P3
127	ADIRF	1.18e-112	0.998539	0.962	0.38	2.56e-108	P3
128	RPL36A	8.45e-112	0.679335	0.976	0.741	1.83e-107	P3
129	CEACAM5	1.14e-111	1.27545	0.964	0.346	2.47e-107	P3
130	CHIC2	5.23e-110	0.806086	0.959	0.505	1.13e-105	P3
131	S100A11	7.37e-109	1.0398	0.997	0.597	1.6e-104	P3
132	SCG2	2.09e-107	1.52869	0.988	0.552	4.53e-103	P3
133	TNNT1	4.2e-107	0.955824	0.973	0.456	9.12e-103	P3
134	S100A10	1.59e-105	1.26893	0.962	0.539	3.44e-101	P3
135	FXYD5	1.73e-103	0.606382	0.737	0.183	3.75e-99	P3
136	DCUN1D4	1.31e-100	0.721996	0.876	0.344	2.84e-96	P3
137	NMU	3.99e-99	1.01037	0.941	0.348	8.65e-95	P3
138	FIP1L1	1.14e-98	0.886876	0.964	0.56	2.48e-94	P3
139	RASL11B	1.7e-98	0.57349	0.828	0.225	3.69e-94	P3
140	GPC3	5.89e-97	1.00582	0.905	0.374	1.28e-92	P3
141	SGCB	1.62e-93	0.862088	0.962	0.564	3.51e-89	P3
142	CLOCK	1.87e-93	0.791208	0.879	0.364	4.07e-89	P3
143	PCSK2	6.25e-93	0.81214	0.932	0.418	1.36e-88	P3
144	DSG3	4.13e-91	0.920875	0.908	0.419	8.96e-87	P3
145	TSPAN1	3.98e-88	0.668311	0.92	0.32	8.64e-84	P3
146	RPL26	8.71e-83	0.61293	1	0.987	1.89e-78	P3
147	MTRNR2L8	5.84e-82	0.767761	0.982	0.85	1.27e-77	P3
148	RASSF6	1.38e-80	1.08916	0.976	0.739	3e-76	P3
149	LGALS1	1.39e-79	1.00989	0.97	0.527	3.02e-75	P3
150	SMC2	2.81e-78	0.974061	0.991	0.795	6.1e-74	P3
151	ANKRD17	7.76e-78	0.696147	0.905	0.457	1.68e-73	P3
152	CEP135	1.43e-77	0.743387	0.822	0.307	3.11e-73	P3
153	PPAP2C	1.68e-76	0.697577	0.988	0.566	3.65e-72	P3
154	CKLF	4.2e-76	0.586097	0.926	0.577	9.11e-72	P3
155	MRPL1	2.19e-75	0.707331	0.941	0.545	4.75e-71	P3
156	PERP	1.7e-74	0.71365	1	0.925	3.68e-70	P3
157	EXOC1	3.44e-74	0.650757	0.852	0.383	7.47e-70	P3
158	RNF149	7.89e-74	0.810631	0.988	0.657	1.71e-69	P3
159	RPL39	1.38e-73	0.5491	1	0.995	3e-69	P3
160	CALCA	4.95e-73	0.643665	0.985	0.478	1.07e-68	P3
161	CD82	6.1e-72	0.99864	0.979	0.679	1.32e-67	P3
162	BIK	8.77e-72	0.770763	0.959	0.499	1.9e-67	P3
163	KIT	2.14e-71	0.692444	0.959	0.54	4.64e-67	P3
164	CYB5D2	1.66e-69	1.07208	0.817	0.279	3.6e-65	P3
165	GPX2	2.08e-69	0.580482	0.959	0.492	4.52e-65	P3
166	RPS27L	3.01e-67	0.641786	0.973	0.792	6.53e-63	P3
167	ID3	1.87e-66	0.896637	0.97	0.609	4.06e-62	P3
168	FAM155A	3.92e-66	0.659654	0.896	0.413	8.5e-62	P3
169	CD24	6.21e-66	0.628296	1	0.964	1.35e-61	P3
170	PPAT	7.99e-66	0.645707	0.876	0.454	1.73e-61	P3
171	NDUFB1	2.25e-64	0.554694	0.985	0.892	4.89e-60	P3
172	DDC	6.83e-64	0.772274	0.988	0.64	1.48e-59	P3
173	ALCAM	1.21e-63	0.623038	0.97	0.623	2.63e-59	P3
174	S100A9	5.33e-63	0.59941	0.621	0.191	1.16e-58	P3
175	MTRNR2L2	6.11e-63	0.572239	0.976	0.912	1.33e-58	P3
176	CRIP1	1.24e-62	0.747542	0.997	0.892	2.68e-58	P3
177	S100A2	8.98e-61	0.61731	0.704	0.23	1.95e-56	P3
178	CCL5	1.99e-59	0.60007	0.973	0.748	4.32e-55	P3
179	ZNF706	1.47e-58	0.628843	0.991	0.945	3.18e-54	P3
180	POLR2B	3.52e-58	0.749196	0.947	0.691	7.64e-54	P3
181	SAT1	4.5e-58	0.794364	1	0.934	9.77e-54	P3
182	TAGLN3	9.97e-58	0.642774	0.967	0.586	2.16e-53	P3
183	SRP72	1.14e-57	0.69934	0.914	0.61	2.46e-53	P3
184	KIAA0101	7.47e-56	0.742872	0.944	0.576	1.62e-51	P3
185	TM4SF1	7.64e-54	0.609909	0.885	0.441	1.66e-49	P3
186	AURKB	4.87e-53	0.63578	0.92	0.485	1.06e-48	P3
187	C3orf14	7.38e-53	0.54961	0.962	0.672	1.6e-48	P3
188	CENPW	1.11e-51	0.846078	0.923	0.528	2.41e-47	P3
189	SEPW1	1.32e-51	0.568592	1	0.97	2.87e-47	P3
190	FAM64A	5.33e-51	0.542047	0.861	0.398	1.16e-46	P3
191	MT1F	4.73e-50	0.58301	0.796	0.367	1.03e-45	P3
192	KNSTRN	9.91e-49	0.557806	0.799	0.355	2.15e-44	P3
193	PBK	1.73e-48	0.559145	0.82	0.387	3.76e-44	P3
194	KLKP1	8.89e-46	0.587797	0.325	0.059	1.93e-41	P3
195	WFDC2	9.11e-46	0.566857	0.997	0.82	1.98e-41	P3
196	PRDX4	1.17e-45	0.636011	0.959	0.775	2.54e-41	P3
197	PTTG1	9.48e-45	0.710706	0.985	0.821	2.06e-40	P3
198	HMGB2	3.87e-43	0.661333	1	0.99	8.39e-39	P3
199	NUSAP1	5.91e-33	0.650733	0.976	0.771	1.28e-28	P3
200	CKS2	3.84e-20	0.535892	1	0.955	8.33e-16	P3
201	HSD17B13	5.02e-190	0.928957	0.756	0.04	1.09e-185	P4
202	CFHR1	1.8e-168	0.869974	0.702	0.038	3.9e-164	P4
203	LINC01551	4.32e-129	1.48935	0.94	0.211	9.38e-125	P4
204	DLK1	6.35e-114	2.63935	1	0.364	1.38e-109	P4
205	DIO2	1.59e-112	1.46964	0.768	0.114	3.46e-108	P4
206	HSPA2	2.35e-99	1.17966	0.946	0.242	5.09e-95	P4
207	GNG3	2.46e-95	1.11972	0.78	0.143	5.33e-91	P4
208	PEG10	1.54e-86	1.6487	1	0.62	3.34e-82	P4
209	NEUROD1	1.78e-84	0.720784	0.911	0.221	3.85e-80	P4
210	TCEAL7	2.57e-73	0.783165	0.827	0.19	5.59e-69	P4
211	IGFBPL1	1.52e-71	1.11245	0.97	0.568	3.29e-67	P4
212	TMSB4X	2.64e-71	0.992186	1	1	5.73e-67	P4
213	PTH2	3.08e-70	0.661326	0.452	0.051	6.69e-66	P4
214	COX6C	2.33e-69	0.809419	1	0.987	5.06e-65	P4
215	STMN2	4.57e-69	1.20407	0.851	0.256	9.91e-65	P4
216	CFH	2.92e-68	0.730688	0.542	0.092	6.33e-64	P4
217	RTN1	1.28e-67	0.979365	0.929	0.349	2.78e-63	P4
218	COX8A	3.76e-66	0.920337	1	0.982	8.16e-62	P4
219	LOC101928307	1.11e-65	0.697802	0.637	0.136	2.42e-61	P4
220	RBP1	3.31e-65	1.27777	0.994	0.837	7.19e-61	P4
221	AGMO	5.48e-64	0.63004	0.613	0.126	1.19e-59	P4
222	SGCE	6.57e-64	0.832378	0.875	0.381	1.43e-59	P4
223	ISL1	4.08e-63	1.02841	0.982	0.531	8.85e-59	P4
224	MAP1B	5.13e-62	1.05083	0.994	0.898	1.11e-57	P4
225	MEG3	9.82e-62	1.04337	0.964	0.426	2.13e-57	P4
226	PCSK1N	5.26e-60	1.12662	0.988	0.771	1.14e-55	P4
227	DYNLRB1	8.32e-60	0.831389	1	0.924	1.8e-55	P4
228	COL1A2	2.62e-58	0.694011	0.702	0.211	5.69e-54	P4
229	TMSB15A	1.11e-55	0.946155	0.982	0.671	2.42e-51	P4
230	MAGEA3	1.04e-54	0.58727	0.708	0.203	2.26e-50	P4
231	C21orf59	2.4e-54	1.03194	0.988	0.794	5.21e-50	P4
232	GHRH	3.39e-54	1.01072	0.625	0.152	7.35e-50	P4
233	GAD2	7.92e-52	0.938799	0.929	0.53	1.72e-47	P4
234	CFL1	1.01e-51	0.616908	1	0.996	2.19e-47	P4
235	DLX5	3.9e-51	0.920412	0.982	0.558	8.47e-47	P4
236	DLX6	7.18e-50	0.849094	0.875	0.401	1.56e-45	P4
237	PON3	7.18e-49	0.651703	0.548	0.131	1.56e-44	P4
238	ZC2HC1A	9.93e-49	0.878814	0.798	0.341	2.15e-44	P4
239	UQCRB	2.35e-48	0.663195	1	0.958	5.09e-44	P4
240	POLR2K	2.57e-48	0.748057	1	0.894	5.59e-44	P4
241	NFIA	3.87e-46	0.701835	0.869	0.423	8.39e-42	P4
242	UBB	8.16e-46	0.572661	1	0.998	1.77e-41	P4
243	CALM3	1.45e-45	0.917376	0.964	0.8	3.15e-41	P4
244	NUPR1L	2.76e-44	0.653923	0.637	0.196	5.99e-40	P4
245	PTN	2.01e-43	0.797907	0.768	0.284	4.37e-39	P4
246	USMG5	2.19e-43	0.7204	0.982	0.939	4.75e-39	P4
247	C7orf55	2.57e-43	0.626814	0.893	0.624	5.57e-39	P4
248	ENY2	1.02e-41	0.670185	0.994	0.899	2.2e-37	P4
249	GGH	4.65e-41	0.849106	0.958	0.782	1.01e-36	P4
250	HNRNPL	6.73e-41	0.701359	0.982	0.839	1.46e-36	P4
251	RALYL	1.02e-40	0.837491	0.851	0.489	2.22e-36	P4
252	PKIB	2.1e-39	0.68678	0.94	0.624	4.55e-35	P4
253	C7orf73	6.33e-39	0.679701	0.97	0.843	1.37e-34	P4
254	CCDC34	9.15e-39	0.979439	0.952	0.738	1.99e-34	P4
255	DYNLL1	5.72e-37	0.653651	1	0.982	1.24e-32	P4
256	CSTF3	1.9e-36	0.719964	0.917	0.702	4.11e-32	P4
257	BANF1	2.95e-36	0.604304	0.994	0.972	6.4e-32	P4
258	UCHL1	3.83e-36	0.692066	1	0.895	8.31e-32	P4
259	CEP41	6.52e-36	0.666059	0.863	0.539	1.42e-31	P4
260	NPC2	7.76e-36	0.697288	0.917	0.696	1.68e-31	P4
261	OTUD6B-AS1	7.49e-35	0.675776	0.94	0.743	1.63e-30	P4
262	GRM8	9.34e-35	0.654615	0.685	0.291	2.03e-30	P4
263	MYO3A	3.81e-34	0.597748	0.708	0.323	8.26e-30	P4
264	KIF22	7.19e-34	0.786315	0.94	0.794	1.56e-29	P4
265	CHGA	7.73e-34	0.794773	0.923	0.532	1.68e-29	P4
266	ATP4B	1.53e-33	0.558494	0.53	0.165	3.31e-29	P4
267	CCDC39	2.92e-33	0.612377	0.399	0.094	6.33e-29	P4
268	C4orf48	4.85e-33	0.930328	0.917	0.744	1.05e-28	P4
269	ID4	8.59e-33	0.621962	0.946	0.676	1.86e-28	P4
270	PRDX5	5.14e-32	0.593937	0.994	0.948	1.11e-27	P4
271	LINC01604	8.25e-32	0.594864	0.679	0.334	1.79e-27	P4
272	MFAP2	1.24e-31	0.66641	0.679	0.317	2.69e-27	P4
273	SPAG1	1.37e-31	0.609615	0.673	0.316	2.98e-27	P4
274	AZGP1	2.2e-31	0.604441	0.536	0.164	4.77e-27	P4
275	CALML3	4.45e-31	0.688338	0.744	0.371	9.66e-27	P4
276	BUB3	5.39e-31	0.594502	0.988	0.91	1.17e-26	P4
277	POLR2J	2.73e-29	0.592685	0.911	0.831	5.92e-25	P4
278	NDUFA5	2.77e-29	0.581649	0.97	0.866	6e-25	P4
279	ST18	4.35e-29	0.630531	0.923	0.653	9.45e-25	P4
280	TMPRSS3	3.72e-28	0.610434	0.696	0.361	8.07e-24	P4
281	ARL4D	7.76e-28	0.56368	0.685	0.322	1.68e-23	P4
282	RAD21	1.19e-27	0.695829	0.97	0.894	2.57e-23	P4
283	RIPPLY3	2.05e-27	0.613973	0.649	0.307	4.45e-23	P4
284	HSPB1	3.8e-26	0.645758	1	0.984	8.25e-22	P4
285	PSENEN	6.55e-26	0.580587	0.929	0.817	1.42e-21	P4
286	ST8SIA6-AS1	2.36e-25	0.569191	0.643	0.335	5.12e-21	P4
287	DDAH2	3.92e-25	0.596761	0.863	0.615	8.51e-21	P4
288	SMC3	9.21e-24	0.60952	0.97	0.895	2e-19	P4
289	HSPBP1	1.83e-23	0.732983	0.804	0.604	3.98e-19	P4
290	DDIT4	5.63e-23	0.781793	0.815	0.622	1.22e-18	P4
291	VPS28	5.67e-23	0.580071	0.94	0.844	1.23e-18	P4
292	LINC00926	6.53e-23	0.596262	0.726	0.433	1.42e-18	P4
293	ACYP1	1.44e-22	0.624614	0.964	0.906	3.14e-18	P4
294	CRYAB	6.1e-21	0.669864	0.577	0.293	1.32e-16	P4
295	APOD	3.36e-20	0.723346	0.381	0.135	7.28e-16	P4
296	UBXN2B	9.21e-20	0.565372	0.792	0.57	2e-15	P4
297	CNFN	8.67e-19	0.763401	0.744	0.534	1.88e-14	P4
298	NEB	3.51e-18	0.627289	0.804	0.531	7.62e-14	P4
299	CTSV	5.19e-17	0.634378	0.667	0.437	1.13e-12	P4
300	UBE2C	2.36e-12	0.757117	0.875	0.781	5.11e-08	P4
301	DES	3.42e-135	1.0645	0.694	0.019	7.42e-131	P5
302	CXCL14	1.86e-102	2.80195	0.959	0.076	4.04e-98	P5
303	FAM178B	9.26e-81	0.709188	0.755	0.056	2.01e-76	P5
304	S100A16	3.22e-48	0.973846	0.878	0.159	6.99e-44	P5
305	AVP	8e-48	1.71636	0.816	0.119	1.74e-43	P5
306	BMP7	2.1e-44	0.592278	0.531	0.051	4.55e-40	P5
307	OXT	1.91e-43	1.16125	0.837	0.133	4.15e-39	P5
308	DSC2	2.04e-43	0.76048	0.898	0.161	4.44e-39	P5
309	CEACAM6	1.01e-42	1.33178	0.898	0.197	2.2e-38	P5
310	PRSS8	3.81e-39	0.735944	0.898	0.195	8.27e-35	P5
311	SDC1	3.54e-36	1.05539	0.98	0.348	7.69e-32	P5
312	AGPAT2	5.41e-36	1.05406	1	0.36	1.17e-31	P5
313	FGD3	1.05e-33	0.576125	0.837	0.185	2.29e-29	P5
314	IGLL5	1.18e-32	0.906426	0.959	0.227	2.57e-28	P5
315	CRABP1	2.15e-32	1.21631	0.959	0.285	4.66e-28	P5
316	DSG2	1.23e-31	0.690855	0.939	0.269	2.67e-27	P5
317	WNT11	2.38e-29	0.738897	0.878	0.26	5.16e-25	P5
318	STMN2	2.7e-28	1.23907	0.918	0.296	5.85e-24	P5
319	ECM1	9.03e-26	0.781698	0.796	0.211	1.96e-21	P5
320	CEACAM5	1.57e-25	1.14066	1	0.449	3.41e-21	P5
321	ATP2C1	4.5e-24	1.00032	1	0.752	9.76e-20	P5
322	CD63	3.81e-23	0.909069	1	0.909	8.26e-19	P5
323	EPCAM	1.06e-22	0.671306	1	0.985	2.31e-18	P5
324	RPL22L1	1.74e-22	0.863825	1	0.742	3.78e-18	P5
325	FAM3B	7.53e-22	1.00458	1	0.722	1.63e-17	P5
326	MGST1	3.07e-21	1.25581	1	0.7	6.66e-17	P5
327	LRRC26	3.35e-21	0.611331	0.673	0.169	7.27e-17	P5
328	CALML3	5.16e-21	0.789613	0.918	0.392	1.12e-16	P5
329	S100A14	5.73e-21	0.563615	0.673	0.188	1.24e-16	P5
330	MPG	6.47e-21	0.935448	0.98	0.499	1.4e-16	P5
331	CHCHD6	1.16e-20	1.15533	0.878	0.339	2.52e-16	P5
332	KRT19	1.68e-20	0.960498	1	0.727	3.65e-16	P5
333	S100A6	2.36e-20	0.982213	0.98	0.88	5.12e-16	P5
334	SNX29	4.76e-20	0.566284	0.898	0.308	1.03e-15	P5
335	APLP2	5.56e-20	0.824416	1	0.895	1.21e-15	P5
336	PDXDC1	8.89e-20	0.683144	0.939	0.547	1.93e-15	P5
337	ITGB1	1.74e-19	0.711609	1	0.858	3.78e-15	P5
338	GOLIM4	2.23e-19	0.759288	0.959	0.521	4.83e-15	P5
339	PTMS	2.71e-19	0.799765	1	0.778	5.88e-15	P5
340	KRT7	3.6e-19	0.843138	1	0.586	7.81e-15	P5
341	TFF3	6.44e-19	1.33335	1	0.892	1.4e-14	P5
342	NSG1	8.14e-19	0.636728	0.878	0.33	1.77e-14	P5
343	ITFG3	1.03e-18	0.616033	0.98	0.586	2.24e-14	P5
344	SHISA2	1.81e-18	0.826733	0.898	0.442	3.94e-14	P5
345	LHFP	2.18e-18	0.623563	0.837	0.321	4.73e-14	P5
346	ITM2B	2.29e-18	0.621703	1	0.936	4.97e-14	P5
347	PDIA6	6.22e-18	0.64093	0.959	0.487	1.35e-13	P5
348	VAMP8	7.43e-18	0.603716	0.98	0.544	1.61e-13	P5
349	SKAP1	7.49e-18	0.56924	0.755	0.275	1.63e-13	P5
350	IGFBP2	1.73e-17	1.08929	0.98	0.638	3.75e-13	P5
351	SMIM22	1.97e-17	0.847137	1	0.675	4.27e-13	P5
352	NEAT1	3.65e-17	1.19028	1	0.805	7.92e-13	P5
353	PSAP	6.93e-17	0.583488	1	0.946	1.5e-12	P5
354	HOXB2	1.6e-16	0.814638	0.959	0.667	3.47e-12	P5
355	LGALS1	2.72e-16	0.858009	0.98	0.602	5.91e-12	P5
356	TMCO3	3.44e-16	0.585777	0.959	0.579	7.47e-12	P5
357	LITAF	5.76e-16	0.631537	0.98	0.745	1.25e-11	P5
358	CD9	7.64e-16	0.743976	0.98	0.64	1.66e-11	P5
359	C8orf4	8.51e-16	1.2734	0.898	0.518	1.85e-11	P5
360	KLF6	1.29e-15	0.814907	1	0.813	2.81e-11	P5
361	BSPRY	1.73e-15	0.547053	0.816	0.349	3.76e-11	P5
362	SERP1	2.27e-15	0.591587	1	0.924	4.92e-11	P5
363	NDUFB10	2.36e-15	0.652785	1	0.853	5.12e-11	P5
364	SSNA1	2.6e-15	0.62713	0.959	0.684	5.64e-11	P5
365	MYL12A	2.78e-15	0.621203	1	0.907	6.03e-11	P5
366	ASCL1	4.07e-15	0.987743	0.939	0.874	8.84e-11	P5
367	ATP1B3	6.12e-15	0.569134	1	0.777	1.33e-10	P5
368	MGLL	7.49e-15	0.882918	0.796	0.341	1.63e-10	P5
369	PTP4A3	8.36e-15	0.59074	0.959	0.555	1.81e-10	P5
370	SSR3	1.9e-14	0.541212	1	0.787	4.12e-10	P5
371	LMO3	2.74e-14	0.680624	0.857	0.408	5.94e-10	P5
372	CRYAB	3.05e-14	1.04126	0.755	0.308	6.62e-10	P5
373	CARHSP1	3.39e-14	0.59774	1	0.76	7.36e-10	P5
374	NPDC1	4.64e-14	0.664405	0.939	0.682	1.01e-09	P5
375	IGFBP5	5.05e-14	0.806439	1	0.75	1.1e-09	P5
376	PTPN1	5.33e-14	0.583286	0.98	0.593	1.16e-09	P5
377	OS9	5.53e-14	0.545	1	0.787	1.2e-09	P5
378	NOL4L	6.27e-14	0.588476	0.98	0.56	1.36e-09	P5
379	TMEM176A	7.06e-14	0.699854	0.959	0.55	1.53e-09	P5
380	TSPO	1.08e-13	0.552139	1	0.647	2.34e-09	P5
381	TUBA1C	1.11e-13	0.665146	1	0.857	2.41e-09	P5
382	TMEM176B	1.43e-13	0.556998	0.939	0.546	3.11e-09	P5
383	SMYD3	1.8e-13	0.698096	0.959	0.687	3.91e-09	P5
384	TFG	1.86e-13	0.54166	1	0.768	4.04e-09	P5
385	PHLDA2	2.17e-13	0.69231	0.898	0.518	4.72e-09	P5
386	FXYD6	4.15e-13	0.659958	1	0.766	9e-09	P5
387	COX17	5.29e-13	0.577086	1	0.892	1.15e-08	P5
388	POLR3K	2.96e-12	0.57104	0.918	0.63	6.43e-08	P5
389	GOLGB1	3.75e-12	0.554639	1	0.828	8.14e-08	P5
390	SCGN	6.92e-12	0.884946	0.878	0.525	1.5e-07	P5
391	EHMT1	8.33e-12	0.563623	0.898	0.561	1.81e-07	P5
392	TUBB4B	1.27e-11	0.586534	1	0.949	2.75e-07	P5
393	HN1	1.74e-11	0.570225	1	0.964	3.78e-07	P5
394	DCTPP1	2.48e-11	0.601076	0.959	0.73	5.39e-07	P5
395	FDFT1	3.01e-11	0.633271	0.898	0.578	6.54e-07	P5
396	HAGH	3.09e-10	0.588144	0.959	0.634	6.71e-06	P5
397	HSPB1	3.33e-10	0.573566	1	0.985	7.22e-06	P5
398	CKB	4.67e-10	0.558186	1	0.981	1.01e-05	P5
399	HIST1H1E	1.35e-09	0.845444	0.633	0.283	2.92e-05	P5
400	CTSC	8.53e-05	0.695765	0.694	0.424	1	P5
401	FGL1	2.31e-256	0.854912	0.719	0.004	5.01e-252	P7
402	MCTP1	3.63e-250	1.35807	0.928	0.06	7.89e-246	P7
403	IGLL5	8.26e-194	1.87906	1	0.14	1.79e-189	P7
404	LY6H	1.07e-181	0.627376	0.747	0.045	2.32e-177	P7
405	SLC7A2	1.83e-180	0.75781	0.747	0.049	3.96e-176	P7
406	SIM1	1.84e-177	0.583741	0.674	0.031	3.99e-173	P7
407	NR2F1	4.16e-175	2.28882	1	0.237	9.02e-171	P7
408	SOX1	2.38e-165	0.983614	0.923	0.131	5.18e-161	P7
409	NNAT	1.56e-157	2.02865	0.995	0.198	3.4e-153	P7
410	JCHAIN	4.74e-155	1.22168	1	0.279	1.03e-150	P7
411	ADAM28	1.28e-136	1.14573	0.919	0.19	2.78e-132	P7
412	TRPM8	1.6e-133	0.848255	0.86	0.147	3.46e-129	P7
413	KIAA1456	1.4e-129	1.05217	0.946	0.242	3.03e-125	P7
414	FXYD3	6.55e-118	1.53369	0.986	0.35	1.42e-113	P7
415	GDF15	1.02e-110	1.89632	0.941	0.255	2.22e-106	P7
416	CAPS	1.35e-110	1.40787	0.995	0.382	2.94e-106	P7
417	CALD1	1.8e-108	1.03211	0.882	0.216	3.9e-104	P7
418	NEDD9	6.54e-105	0.769303	0.738	0.138	1.42e-100	P7
419	MTUS1	7.58e-103	0.973788	0.941	0.301	1.65e-98	P7
420	PCCA	2.71e-102	0.757281	0.873	0.237	5.87e-98	P7
421	PMEPA1	1.81e-100	0.770116	0.769	0.156	3.93e-96	P7
422	ANKRD32	2.21e-94	1.25683	0.977	0.509	4.79e-90	P7
423	PPARGC1A	5.4e-93	0.63608	0.67	0.109	1.17e-88	P7
424	FAM172A	7.79e-91	0.995128	0.959	0.416	1.69e-86	P7
425	SCN2A	8.36e-88	1.04711	0.91	0.317	1.81e-83	P7
426	FOXA2	1.88e-85	0.710277	0.828	0.226	4.08e-81	P7
427	MEG3	2.72e-84	1.22376	0.991	0.403	5.9e-80	P7
428	ERICH5	1.67e-83	0.699989	0.805	0.222	3.63e-79	P7
429	MSRA	7.22e-82	0.636558	0.679	0.146	1.57e-77	P7
430	PCSK1	1.57e-80	1.28852	0.986	0.523	3.4e-76	P7
431	PDK4	1.24e-79	0.852282	0.882	0.269	2.68e-75	P7
432	SYT4	8.12e-78	1.16604	0.982	0.564	1.76e-73	P7
433	NPPA	1.92e-74	0.744292	0.692	0.157	4.16e-70	P7
434	SMAD9	2.18e-73	0.841599	0.9	0.361	4.74e-69	P7
435	FN1	5.24e-71	1.00996	0.932	0.438	1.14e-66	P7
436	KLK12	1.36e-69	1.00992	0.977	0.459	2.96e-65	P7
437	HLA-B	1.49e-69	1.20757	1	0.782	3.23e-65	P7
438	DLX5	7.08e-69	1.12824	0.991	0.542	1.54e-64	P7
439	LAPTM4B	3.71e-68	0.972835	0.986	0.698	8.06e-64	P7
440	COX7C	3.91e-68	0.795	1	0.957	8.48e-64	P7
441	SCN3A	5.88e-66	0.973029	0.968	0.555	1.28e-61	P7
442	MYLIP	3.56e-65	0.9639	0.946	0.465	7.73e-61	P7
443	ENC1	1.39e-64	1.03284	0.941	0.48	3.01e-60	P7
444	LIMCH1	1.8e-64	0.694803	0.842	0.296	3.91e-60	P7
445	CGA	2.6e-64	0.656628	0.756	0.198	5.63e-60	P7
446	ECM1	3.63e-64	0.580062	0.665	0.164	7.88e-60	P7
447	EXTL3	6.03e-64	0.64257	0.869	0.348	1.31e-59	P7
448	DPYSL3	2.61e-61	0.834038	0.964	0.559	5.67e-57	P7
449	ROBO1	3.1e-61	0.673176	0.896	0.37	6.73e-57	P7
450	MIAT	1.12e-60	0.927131	0.977	0.566	2.42e-56	P7
451	TFF3	1.16e-58	1.22783	1	0.88	2.53e-54	P7
452	ALCAM	1.17e-57	0.918656	0.995	0.646	2.53e-53	P7
453	FAM46A	1.03e-56	0.949418	0.937	0.526	2.23e-52	P7
454	PEG10	1.82e-56	1.18105	0.977	0.61	3.95e-52	P7
455	GRP	8.79e-56	1.10366	1	0.871	1.91e-51	P7
456	BPIFA1	2.97e-55	0.820975	0.416	0.058	6.44e-51	P7
457	ATP8B1	3.94e-55	0.585452	0.747	0.26	8.55e-51	P7
458	XBP1	4.48e-55	0.889254	1	0.683	9.72e-51	P7
459	BTG1	2.55e-54	0.853732	0.991	0.906	5.54e-50	P7
460	GNAQ	3.71e-53	0.649091	0.833	0.37	8.06e-49	P7
461	TSPAN8	4.2e-53	0.646292	0.801	0.302	9.12e-49	P7
462	SET	9.99e-53	0.670931	0.995	0.942	2.17e-48	P7
463	IGFBP5	2.86e-52	1.25875	0.986	0.725	6.21e-48	P7
464	MS4A8	3.6e-52	0.858464	0.986	0.627	7.82e-48	P7
465	CEACAM5	5.1e-52	0.85028	0.941	0.396	1.11e-47	P7
466	NPTX1	1.85e-50	0.621532	0.814	0.307	4.01e-46	P7
467	ASCL1	2.49e-50	0.857736	1	0.858	5.41e-46	P7
468	ITSN2	4.64e-50	0.724135	0.896	0.465	1.01e-45	P7
469	ICA1	1.06e-49	0.708797	0.982	0.696	2.3e-45	P7
470	CNOT7	3.89e-48	0.589835	0.982	0.809	8.44e-44	P7
471	POMC	3.19e-47	0.706847	0.602	0.168	6.93e-43	P7
472	RHOBTB3	7.93e-47	0.708374	0.833	0.428	1.72e-42	P7
473	RAB11FIP1	8.5e-47	1.02664	0.91	0.52	1.85e-42	P7
474	PCM1	1.11e-46	0.668722	1	0.871	2.4e-42	P7
475	MGST1	2e-46	0.848773	0.991	0.668	4.34e-42	P7
476	DSP	1.9e-44	0.719034	0.995	0.888	4.12e-40	P7
477	AKAP12	9.47e-44	0.734289	0.851	0.394	2.05e-39	P7
478	KLF4	1.86e-42	0.64998	0.928	0.555	4.03e-38	P7
479	NEAT1	1.88e-40	0.852672	1	0.783	4.08e-36	P7
480	NFIB	2.87e-40	0.721241	0.968	0.829	6.22e-36	P7
481	SRRM4	3.22e-40	0.569912	0.719	0.288	6.98e-36	P7
482	TMEM176A	3.72e-40	0.703287	0.914	0.511	8.07e-36	P7
483	LRRFIP1	6.46e-40	0.674507	0.955	0.696	1.4e-35	P7
484	CST3	1.38e-39	0.721275	0.986	0.808	3.01e-35	P7
485	CLDN5	2.3e-39	0.663113	0.846	0.365	4.98e-35	P7
486	KLK11	3.84e-37	0.695098	0.928	0.526	8.34e-33	P7
487	IGFBPL1	2.46e-36	0.663753	0.91	0.563	5.33e-32	P7
488	PROX1	2.7e-36	0.62785	0.905	0.597	5.87e-32	P7
489	PCSK1N	2.12e-35	0.824041	0.995	0.763	4.6e-31	P7
490	HLA-A	3.88e-35	0.596884	1	0.884	8.43e-31	P7
491	ETS2	2.48e-34	0.62889	0.968	0.736	5.39e-30	P7
492	HLA-C	2.3e-33	0.620717	0.973	0.663	5e-29	P7
493	REV3L	6.52e-31	0.574807	0.946	0.745	1.41e-26	P7
494	VEGFA	3.08e-30	0.603207	0.729	0.35	6.68e-26	P7
495	NR4A2	3.07e-29	0.601252	0.851	0.491	6.66e-25	P7
496	SOX4	1.52e-25	0.63109	1	0.995	3.31e-21	P7
497	NDRG1	6.84e-25	0.658176	0.873	0.558	1.48e-20	P7
498	C8orf4	4.64e-24	0.593791	0.878	0.479	1.01e-19	P7
499	NUPR1	7.21e-20	0.75485	0.941	0.606	1.56e-15	P7
500	ID2	4.39e-19	0.633043	0.991	0.952	9.53e-15	P7
501	CTTNBP2	2.5e-264	1.52879	0.832	0.027	5.43e-260	P10
502	SST	1.28e-224	2.46138	0.788	0.04	2.78e-220	P10
503	DCX	4.95e-194	2.1978	0.854	0.11	1.07e-189	P10
504	NEFM	1.3e-166	0.927607	0.471	0	2.82e-162	P10
505	CCK	2.8e-153	1.62051	0.748	0.102	6.08e-149	P10
506	SLC17A6	1.17e-138	0.611757	0.438	0.007	2.53e-134	P10
507	UVSSA	2.3e-130	1.02285	0.653	0.086	4.98e-126	P10
508	MAL	6.06e-127	1.40627	0.635	0.08	1.31e-122	P10
509	SLFN13	1.98e-124	1.26609	0.847	0.251	4.29e-120	P10
510	ATOH7	2.03e-121	0.593923	0.482	0.029	4.4e-117	P10
511	TCEAL7	2.72e-121	1.12919	0.799	0.15	5.91e-117	P10
512	CRABP2	5.84e-121	1.24346	0.839	0.232	1.27e-116	P10
513	LMO2	2.72e-119	1.07304	0.719	0.136	5.91e-115	P10
514	CRIPAK	5.64e-118	0.75221	0.529	0.047	1.22e-113	P10
515	HSPA2	6.14e-115	0.989903	0.858	0.208	1.33e-110	P10
516	WDR60	9.64e-115	2.26187	0.927	0.482	2.09e-110	P10
517	FABP7	4.9e-106	1.11609	0.843	0.183	1.06e-101	P10
518	OXT	2.68e-105	0.845936	0.573	0.075	5.82e-101	P10
519	CYYR1	1.18e-103	0.762381	0.573	0.074	2.56e-99	P10
520	CITED1	1.61e-86	0.888084	0.544	0.09	3.5e-82	P10
521	TESC	7.79e-84	0.752976	0.573	0.108	1.69e-79	P10
522	PLTP	6.84e-83	0.737406	0.438	0.052	1.48e-78	P10
523	GNG8	3.84e-82	1.14015	0.58	0.11	8.34e-78	P10
524	HMGN5	1.02e-80	0.688089	0.515	0.084	2.2e-76	P10
525	SLIT2	3.79e-79	0.852158	0.657	0.165	8.23e-75	P10
526	RHBDF1	2.35e-77	0.595479	0.453	0.066	5.11e-73	P10
527	CPM	2.53e-77	0.976777	0.653	0.193	5.48e-73	P10
528	NRXN1	3.12e-77	1.25934	0.909	0.57	6.78e-73	P10
529	SSTR2	7.84e-77	0.829891	0.526	0.098	1.7e-72	P10
530	SYNGR4	1.04e-74	0.840528	0.518	0.101	2.27e-70	P10
531	ESYT2	8.83e-72	1.15663	0.777	0.408	1.92e-67	P10
532	TUBB3	1.66e-64	1.03234	0.953	0.857	3.61e-60	P10
533	CLU	1.93e-63	1.42373	0.682	0.286	4.18e-59	P10
534	CALM1	8.3e-63	0.723741	1	0.997	1.8e-58	P10
535	SIX1	8.58e-59	0.935917	0.942	0.782	1.86e-54	P10
536	MBIP	6.53e-58	0.89257	0.901	0.707	1.42e-53	P10
537	2021-09-11	9.42e-58	0.976217	0.898	0.73	2.04e-53	P10
538	PLIN2	9.02e-56	0.911664	0.803	0.455	1.96e-51	P10
539	ADGRB3	2.85e-54	0.562103	0.566	0.166	6.19e-50	P10
540	TBCD	4.82e-54	1.00618	0.77	0.506	1.05e-49	P10
541	PGF	3.55e-53	0.826352	0.766	0.397	7.7e-49	P10
542	MEST	2.05e-52	0.80812	0.985	0.904	4.45e-48	P10
543	JAKMIP2	9.13e-52	0.711633	0.704	0.326	1.98e-47	P10
544	LHX2	1.14e-51	0.79121	0.657	0.284	2.48e-47	P10
545	FAM129A	6.3e-51	0.711237	0.701	0.325	1.37e-46	P10
546	LOC100506990	5.13e-50	0.78196	0.511	0.16	1.11e-45	P10
547	HSPA1A	1.75e-49	0.853456	0.989	0.942	3.79e-45	P10
548	TET1	2.44e-49	0.816078	0.785	0.454	5.3e-45	P10
549	NRP2	4.37e-49	1.04386	0.493	0.144	9.49e-45	P10
550	ATP2C1	3.68e-47	0.671475	0.883	0.736	7.99e-43	P10
551	COTL1	1.53e-46	0.870872	0.978	0.946	3.33e-42	P10
552	RPS4X	1.7e-44	0.629001	0.989	0.999	3.69e-40	P10
553	UCHL1	1.18e-41	0.676529	0.974	0.892	2.56e-37	P10
554	SLC34A2	1.26e-41	0.570029	0.401	0.112	2.74e-37	P10
555	ONECUT2	1.62e-41	0.653371	0.65	0.303	3.51e-37	P10
556	PTN	3.91e-41	0.762006	0.639	0.274	8.48e-37	P10
557	HIST1H1A	6.23e-41	0.612986	0.296	0.05	1.35e-36	P10
558	HERPUD1	3.02e-40	0.803111	0.901	0.8	6.55e-36	P10
559	CRYBG3	4.19e-40	0.840238	0.617	0.272	9.1e-36	P10
560	TRA2B	1.29e-39	0.727716	0.923	0.908	2.8e-35	P10
561	CADM1	1.07e-38	0.726479	0.901	0.712	2.33e-34	P10
562	CAMK1D	1.55e-38	0.791832	0.803	0.56	3.37e-34	P10
563	AVP	2e-38	0.818839	0.38	0.094	4.34e-34	P10
564	TMSB15A	2.36e-38	0.587702	0.891	0.666	5.12e-34	P10
565	VPS35	2.05e-37	0.587044	0.876	0.764	4.44e-33	P10
566	ATP6V0D1	2.4e-37	0.690484	0.832	0.75	5.21e-33	P10
567	FBLN1	1.71e-36	0.805928	0.737	0.479	3.71e-32	P10
568	C9orf3	2.18e-36	0.748725	0.785	0.633	4.74e-32	P10
569	TCEAL2	2.62e-35	0.709851	0.745	0.444	5.68e-31	P10
570	PEX5L	1.87e-33	0.639899	0.719	0.467	4.06e-29	P10
571	SFTA3	1.9e-33	0.729422	0.825	0.677	4.12e-29	P10
572	SMARCA1	4.42e-33	0.612276	0.712	0.422	9.59e-29	P10
573	SLFN11	2.42e-32	0.5791	0.664	0.388	5.24e-28	P10
574	LANCL2	2.86e-32	0.727268	0.617	0.359	6.2e-28	P10
575	LAPTM4A	3.16e-32	0.613767	0.898	0.934	6.85e-28	P10
576	NRCAM	7.85e-31	0.712352	0.788	0.574	1.7e-26	P10
577	ADCYAP1	1.32e-30	0.632768	0.745	0.475	2.87e-26	P10
578	SMA4	1.94e-30	0.648831	0.73	0.501	4.22e-26	P10
579	CLDN5	2.93e-29	0.650487	0.675	0.379	6.36e-25	P10
580	FAM84A	1.19e-28	0.63736	0.715	0.514	2.57e-24	P10
581	INA	8.72e-28	0.613952	0.69	0.481	1.89e-23	P10
582	SH3BGRL	8.85e-28	0.671254	0.661	0.463	1.92e-23	P10
583	ANXA2R	3.22e-27	0.572388	0.464	0.202	6.99e-23	P10
584	MEF2A	5.02e-27	0.576419	0.679	0.457	1.09e-22	P10
585	FAM127A	8.69e-27	0.723748	0.81	0.772	1.89e-22	P10
586	RTN1	1.34e-26	0.795657	0.639	0.361	2.9e-22	P10
587	PLEKHA1	1.85e-26	0.63145	0.675	0.477	4.02e-22	P10
588	ARMCX3	2.5e-26	0.586066	0.657	0.437	5.42e-22	P10
589	DNAJB1	1.67e-24	0.688774	0.971	0.972	3.63e-20	P10
590	SNRNP25	4.04e-24	0.601331	0.81	0.695	8.76e-20	P10
591	MPG	2.58e-23	0.657191	0.672	0.483	5.6e-19	P10
592	HELLS	4.25e-22	0.616851	0.839	0.715	9.23e-18	P10
593	HTATSF1	4.26e-22	0.571002	0.847	0.8	9.25e-18	P10
594	DGKH	2.11e-21	0.57447	0.595	0.385	4.57e-17	P10
595	MPP1	1.37e-19	0.595605	0.595	0.414	2.97e-15	P10
596	NOL4L	7.25e-19	0.601792	0.708	0.546	1.57e-14	P10
597	ITM2C	1.03e-17	0.643808	0.602	0.471	2.24e-13	P10
598	CSRP2	2.35e-17	0.581338	0.602	0.42	5.11e-13	P10
599	GPX3	8.89e-17	0.751963	0.354	0.158	1.93e-12	P10
600	SFTPA1	9.46e-05	0.677598	0.139	0.263	1	P10
601	SPRR2D	3.17e-204	1.39517	0.754	0.042	6.88e-200	P11
602	SPRR1B	7e-200	1.16683	0.651	0.016	1.52e-195	P11
603	FABP7	2.16e-144	1.5085	0.944	0.176	4.69e-140	P11
604	PCDH17	5.13e-143	0.940776	0.683	0.069	1.11e-138	P11
605	NNAT	8.91e-121	1.14393	0.948	0.19	1.93e-116	P11
606	ST6GALNAC5	7.7e-109	0.508344	0.468	0.032	1.67e-104	P11
607	CLDN9	1.03e-106	0.756425	0.631	0.094	2.23e-102	P11
608	KRT6A	2.13e-103	0.531963	0.313	0.003	4.63e-99	P11
609	PLA2G2A	3.49e-101	0.592086	0.337	0.008	7.58e-97	P11
610	PPP1R17	2.91e-85	0.745029	0.421	0.038	6.31e-81	P11
611	RPL37	3.62e-82	0.830234	1	0.999	7.86e-78	P11
612	H3F3B	4.49e-80	0.748044	1	0.999	9.74e-76	P11
613	TSC22D1	3.81e-77	1.12095	1	0.924	8.27e-73	P11
614	EIF1	3.11e-76	0.653313	1	0.996	6.76e-72	P11
615	CRABP1	4.48e-72	0.647302	0.766	0.227	9.73e-68	P11
616	NKX2-2	2.13e-67	0.71136	0.583	0.14	4.63e-63	P11
617	TACSTD2	1.95e-66	1.23147	0.77	0.272	4.23e-62	P11
618	SIX1	5.12e-66	0.914492	0.98	0.778	1.11e-61	P11
619	ATP1B1	1.27e-62	0.924338	0.937	0.695	2.75e-58	P11
620	KRT17	2.11e-58	0.888925	0.647	0.194	4.58e-54	P11
621	KPNA3	4.17e-58	0.702546	0.794	0.39	9.05e-54	P11
622	PRAME	1.29e-57	0.598517	0.476	0.101	2.8e-53	P11
623	SPOCK3	6.39e-57	0.536056	0.444	0.082	1.39e-52	P11
624	TPT1	4.98e-54	0.730009	0.996	0.982	1.08e-49	P11
625	GHRH	6.08e-54	0.645758	0.56	0.137	1.32e-49	P11
626	DACH1	1.87e-52	0.487496	0.448	0.087	4.05e-48	P11
627	CDADC1	6.88e-52	0.590389	0.635	0.228	1.49e-47	P11
628	RPL11	9.92e-52	0.578695	1	0.999	2.15e-47	P11
629	SPRR2A	6.35e-51	0.727996	0.488	0.106	1.38e-46	P11
630	MNAT1	6.88e-51	0.741364	0.98	0.826	1.49e-46	P11
631	PSMC1	1.91e-50	0.701971	0.964	0.891	4.14e-46	P11
632	PKM	1.45e-49	0.707352	0.988	0.948	3.14e-45	P11
633	RND3	1.63e-49	0.722722	0.778	0.37	3.55e-45	P11
634	ENO1	3.53e-47	0.786456	1	0.982	7.65e-43	P11
635	SUB1	2.92e-46	0.577248	0.992	0.983	6.33e-42	P11
636	BNIP3	3.72e-46	0.920686	0.976	0.844	8.08e-42	P11
637	RGS4	1.32e-45	0.603332	0.611	0.199	2.87e-41	P11
638	LMNA	3.56e-45	0.930025	0.897	0.689	7.73e-41	P11
639	ALDOA	3.82e-45	0.656851	1	0.989	8.29e-41	P11
640	RPL4	7.06e-45	0.568824	0.992	0.973	1.53e-40	P11
641	TAC3	3.03e-44	0.489466	0.393	0.079	6.58e-40	P11
642	CA9	8.72e-43	0.676693	0.742	0.356	1.89e-38	P11
643	DLX5	2.41e-42	0.602443	0.944	0.541	5.24e-38	P11
644	EBPL	2.52e-42	0.634758	0.667	0.307	5.47e-38	P11
645	PDCD6	3.28e-42	0.630238	0.976	0.925	7.12e-38	P11
646	STC1	4.91e-42	0.516419	0.46	0.125	1.07e-37	P11
647	RPL13	7.74e-42	0.559191	0.996	0.999	1.68e-37	P11
648	ASS1	2.63e-41	0.543935	0.429	0.114	5.72e-37	P11
649	CHGA	6.3e-41	0.929679	0.893	0.515	1.37e-36	P11
650	SUPT16H	3.58e-39	0.726544	0.988	0.92	7.78e-35	P11
651	GAS5	6.14e-39	0.669549	0.944	0.867	1.33e-34	P11
652	PCDH9	9.41e-39	0.529047	0.385	0.091	2.04e-34	P11
653	TCF4	6.9e-38	0.649798	0.917	0.689	1.5e-33	P11
654	HSP90AA1	4.47e-37	0.691797	1	1	9.7e-33	P11
655	AGR2	1.31e-36	1.07285	0.774	0.392	2.84e-32	P11
656	IFI27L2	4.04e-36	0.663089	0.794	0.514	8.77e-32	P11
657	ZNF131	7.4e-36	0.638128	0.798	0.551	1.61e-31	P11
658	ARG2	5.43e-34	0.762151	0.806	0.509	1.18e-29	P11
659	NPY	1.14e-33	0.613737	0.306	0.061	2.48e-29	P11
660	ID1	1.27e-33	0.818065	0.956	0.769	2.75e-29	P11
661	EIF5	1.32e-32	0.614274	0.976	0.962	2.87e-28	P11
662	MEST	1.64e-32	0.689048	0.984	0.905	3.56e-28	P11
663	PSMD11	4.43e-32	0.584234	0.909	0.776	9.61e-28	P11
664	PRDX1	1.73e-31	0.585354	0.956	0.949	3.76e-27	P11
665	BRIX1	3.35e-31	0.612727	0.952	0.81	7.28e-27	P11
666	S100A11	4.87e-31	0.794869	0.905	0.635	1.06e-26	P11
667	DDX24	8.05e-31	0.608581	0.937	0.875	1.75e-26	P11
668	NEUROD1	8.91e-31	0.777259	0.603	0.234	1.93e-26	P11
669	TSPAN3	2.64e-29	0.49772	0.972	0.866	5.72e-25	P11
670	EIF4A3	5.41e-29	0.493077	0.968	0.931	1.17e-24	P11
671	KLF5	1e-28	0.538481	0.659	0.348	2.17e-24	P11
672	MRPS30	5.66e-27	0.634513	0.758	0.541	1.23e-22	P11
673	PSMC6	1.38e-26	0.494599	0.952	0.825	3e-22	P11
674	MED10	1.77e-25	0.604231	0.877	0.782	3.84e-21	P11
675	TSTD1	3.52e-25	0.548346	0.933	0.842	7.64e-21	P11
676	FNDC3A	7.11e-25	0.638488	0.675	0.423	1.54e-20	P11
677	FOS	1.69e-24	0.725615	1	0.995	3.67e-20	P11
678	NGDN	3.49e-24	0.537283	0.833	0.647	7.56e-20	P11
679	SDHA	7.51e-24	0.512807	0.849	0.766	1.63e-19	P11
680	PNP	1.94e-23	0.61725	0.802	0.646	4.2e-19	P11
681	DEGS1	2.31e-23	0.644298	0.825	0.651	5.02e-19	P11
682	PCP4	2.44e-23	0.629228	0.976	0.777	5.28e-19	P11
683	LDHA	2.31e-22	0.520227	0.976	0.96	5.01e-18	P11
684	GPX2	7.54e-22	0.60357	0.825	0.541	1.64e-17	P11
685	HMGCS1	9.02e-22	0.489067	0.675	0.434	1.96e-17	P11
686	CBX1	8.6e-21	0.605957	0.893	0.82	1.87e-16	P11
687	CRYBB2P1	1.56e-20	0.491171	0.651	0.431	3.39e-16	P11
688	ANXA2	8.11e-20	0.560129	0.944	0.876	1.76e-15	P11
689	NIPBL	2.16e-19	0.544643	0.861	0.765	4.68e-15	P11
690	STOM	1.75e-18	0.615795	0.575	0.346	3.81e-14	P11
691	SNAPC1	2.44e-18	0.533073	0.714	0.51	5.29e-14	P11
692	SNX6	4.48e-16	0.517035	0.825	0.765	9.73e-12	P11
693	EMP2	1.99e-15	0.496933	0.925	0.803	4.32e-11	P11
694	HSPA1A	1.68e-13	0.496732	0.992	0.942	3.65e-09	P11
695	LGALS3	1.55e-12	0.738512	0.742	0.542	3.36e-08	P11
696	HSPH1	1.94e-09	0.526771	0.901	0.826	4.2e-05	P11
697	NUF2	2.61e-07	0.50262	0.643	0.515	0.005654	P11
698	MKI67	3.16e-07	0.561709	0.683	0.542	0.006857	P11
699	BIRC5	1.45e-05	0.523831	0.683	0.608	0.313876	P11
700	DLGAP5	0.000488	0.506896	0.52	0.456	1	P11
701	CNRIP1	1.74e-153	0.628109	0.634	0.02	3.78e-149	P12
702	TRIT1	2.17e-71	2.4038	1	0.454	4.71e-67	P12
703	ZMPSTE24	1.86e-66	2.0164	0.99	0.492	4.03e-62	P12
704	PABPC4	1.28e-65	2.28664	1	0.638	2.78e-61	P12
705	PPIE	1.22e-63	2.37723	1	0.704	2.65e-59	P12
706	CAP1	1.38e-63	2.27123	1	0.801	2.99e-59	P12
707	RLF	5.18e-63	1.78326	1	0.548	1.12e-58	P12
708	MFSD2A	8.25e-63	1.35591	0.931	0.298	1.79e-58	P12
709	PPT1	4.96e-61	2.36334	1	0.737	1.08e-56	P12
710	MYCL	3.79e-59	1.53598	0.901	0.272	8.22e-55	P12
711	C2CD4B	1.04e-54	0.555943	0.713	0.143	2.26e-50	P12
712	RPSA	5.11e-50	0.922353	1	0.984	1.11e-45	P12
713	RPLP0	1.06e-48	0.870396	1	0.996	2.31e-44	P12
714	CALCA	1.37e-45	1.76865	1	0.549	2.98e-41	P12
715	RPS7	1.64e-45	0.742433	1	0.996	3.56e-41	P12
716	MACF1	3.01e-45	1.3493	0.99	0.722	6.52e-41	P12
717	RPLP1	1.2e-43	0.696345	1	0.999	2.61e-39	P12
718	GPC5-AS1	8.66e-43	0.811647	0.812	0.238	1.88e-38	P12
719	FILIP1L	1.55e-40	0.638365	0.604	0.131	3.35e-36	P12
720	PLAC8	3.97e-40	0.768376	0.871	0.358	8.62e-36	P12
721	AGMO	5.3e-40	0.544229	0.634	0.145	1.15e-35	P12
722	OR51E1	2.83e-39	0.570406	0.495	0.081	6.14e-35	P12
723	RPS27A	1.94e-38	0.617079	1	0.996	4.22e-34	P12
724	RPL6	7.79e-38	0.613835	1	0.996	1.69e-33	P12
725	EEF1B2	5.67e-37	0.800634	1	0.944	1.23e-32	P12
726	PHYHD1	6.75e-36	0.665165	0.733	0.224	1.47e-31	P12
727	RPS14	1.89e-35	0.644841	1	0.997	4.1e-31	P12
728	RPL35	2.43e-35	0.565291	1	0.995	5.28e-31	P12
729	DLK1	5.31e-35	0.875692	0.98	0.391	1.15e-30	P12
730	PEBP1	1.65e-34	0.734034	1	0.968	3.59e-30	P12
731	RPL4	1.02e-33	0.614358	1	0.974	2.21e-29	P12
732	PSMD5-AS1	6.07e-33	0.649179	0.832	0.353	1.32e-28	P12
733	HSPD1	6.97e-33	0.720333	1	0.956	1.51e-28	P12
734	RPL13	8.08e-33	0.613929	1	0.998	1.75e-28	P12
735	NUP210	4.36e-32	0.721545	0.861	0.4	9.46e-28	P12
736	SLCO3A1	1.53e-31	0.763444	0.921	0.528	3.31e-27	P12
737	UQCRQ	2.15e-31	0.714046	0.99	0.969	4.68e-27	P12
738	ICA1	2.21e-31	0.835508	0.97	0.717	4.8e-27	P12
739	VDAC1	4.46e-31	0.711919	1	0.743	9.68e-27	P12
740	RGS2	1.02e-29	1.00859	0.99	0.719	2.21e-25	P12
741	RPL14	1.58e-29	0.590378	1	0.987	3.43e-25	P12
742	HSBP1	2.11e-29	0.666816	1	0.973	4.59e-25	P12
743	ATXN7L3B	8.29e-29	0.666824	0.97	0.686	1.8e-24	P12
744	MRFAP1	8.46e-28	0.61354	0.99	0.939	1.84e-23	P12
745	RAN	3.61e-27	0.578368	1	0.991	7.83e-23	P12
746	HINT1	9.68e-27	0.644111	1	0.974	2.1e-22	P12
747	COX4I1	8.43e-26	0.526168	1	0.984	1.83e-21	P12
748	NELL1	1.92e-25	0.645768	0.931	0.494	4.16e-21	P12
749	SCGN	2.93e-25	0.963616	0.911	0.512	6.36e-21	P12
750	HSPA1A	3.07e-25	0.872194	1	0.946	6.67e-21	P12
751	PAM	2.31e-24	0.710345	0.941	0.688	5.01e-20	P12
752	NTHL1	2.88e-24	1.11268	0.871	0.602	6.25e-20	P12
753	PSMB10	7.67e-24	0.644624	0.881	0.496	1.66e-19	P12
754	IGFBP3	1.55e-23	1.28438	0.386	0.089	3.37e-19	P12
755	PLEKHB1	1.86e-23	0.650084	0.861	0.502	4.04e-19	P12
756	QPCT	2.45e-23	0.761476	0.812	0.474	5.31e-19	P12
757	SEC11C	8.68e-23	0.681422	1	0.996	1.88e-18	P12
758	HSPA9	9.3e-23	0.543481	0.99	0.769	2.02e-18	P12
759	ATP5A1	1.44e-22	0.53802	1	0.965	3.13e-18	P12
760	NR4A1	2.63e-22	0.609937	0.931	0.643	5.7e-18	P12
761	PCBP4	2.78e-22	0.627393	0.713	0.299	6.03e-18	P12
762	EID1	3.46e-22	0.596234	0.98	0.867	7.52e-18	P12
763	ENO1	1.33e-21	0.529142	1	0.983	2.9e-17	P12
764	RPS4Y1	5.65e-21	0.539404	0.96	0.626	1.23e-16	P12
765	GNL3	1.62e-20	0.578442	0.95	0.712	3.51e-16	P12
766	TMEM176B	1.65e-20	0.803643	0.901	0.536	3.59e-16	P12
767	TMEM176A	2.04e-20	0.845428	0.901	0.54	4.42e-16	P12
768	GRP	2.85e-20	0.793488	1	0.88	6.19e-16	P12
769	GPX1	4.46e-20	0.551947	0.98	0.913	9.68e-16	P12
770	PPA2	7.94e-20	0.586263	0.891	0.698	1.72e-15	P12
771	LYZ	9.16e-20	0.522412	0.723	0.321	1.99e-15	P12
772	MDH2	1.16e-19	0.58035	0.97	0.882	2.52e-15	P12
773	SYNGR2	1.5e-19	0.65178	0.921	0.695	3.25e-15	P12
774	IDH2	1.59e-19	0.575247	1	0.87	3.46e-15	P12
775	COMT	2.11e-19	0.53583	0.921	0.678	4.58e-15	P12
776	LCN15	4.06e-18	0.862969	0.743	0.356	8.8e-14	P12
777	CD320	5.8e-18	0.601022	0.911	0.679	1.26e-13	P12
778	NTS	1.24e-17	1.3468	0.366	0.097	2.68e-13	P12
779	FBXW7	1.62e-17	0.596359	0.683	0.342	3.51e-13	P12
780	HSPB1	2.18e-17	0.665395	1	0.985	4.72e-13	P12
781	KLF6	1.33e-16	0.693174	0.96	0.81	2.89e-12	P12
782	IGFBP5	5.82e-16	0.682376	1	0.743	1.26e-11	P12
783	HS3ST1	7.86e-16	0.853023	0.752	0.436	1.71e-11	P12
784	HERPUD1	1.02e-15	0.550321	0.98	0.806	2.21e-11	P12
785	TPPP3	1.31e-15	0.92351	0.792	0.549	2.85e-11	P12
786	RANBP1	1.48e-15	0.558128	0.98	0.903	3.22e-11	P12
787	NT5C3A	4.04e-15	0.563379	0.911	0.659	8.77e-11	P12
788	PEMT	7.75e-15	0.652682	0.723	0.427	1.68e-10	P12
789	NR0B2	1.68e-14	0.573079	0.782	0.467	3.64e-10	P12
790	CGA	2.13e-14	1.01723	0.564	0.25	4.63e-10	P12
791	HSPA5	4.42e-14	0.555279	1	0.938	9.59e-10	P12
792	KIF1A	1.24e-13	0.532307	0.941	0.813	2.68e-09	P12
793	NEAT1	1.91e-13	0.544089	0.99	0.799	4.14e-09	P12
794	APOA1BP	7.22e-12	0.550942	0.871	0.681	1.57e-07	P12
795	DSG3	1.24e-11	1.22919	0.782	0.496	2.69e-07	P12
796	NDRG1	9.25e-11	0.901072	0.822	0.584	2.01e-06	P12
797	IGFBP2	2.72e-08	0.618167	0.861	0.635	0.000591	P12
798	RNF149	3.82e-07	0.611758	0.891	0.71	0.008295	P12
799	AKAP12	1.63e-06	1.05047	0.653	0.439	0.035434	P12
800	SFTPC	0.009211	0.552082	0.386	0.282	1	P12
801	SH3TC1	5.93e-117	0.87911	0.735	0.12	1.29e-112	P13
802	PHACTR3	5.15e-115	0.647202	0.674	0.087	1.12e-110	P13
803	PLLP	5.83e-107	0.883391	0.767	0.156	1.26e-102	P13
804	KCNA1	9.04e-93	0.845293	0.795	0.18	1.96e-88	P13
805	GAPDH	3.42e-84	0.824596	1	0.999	7.42e-80	P13
806	COL14A1	8.43e-83	0.516879	0.405	0.032	1.83e-78	P13
807	DDX11	8.83e-75	1.172	0.958	0.605	1.92e-70	P13
808	PLS3	1.6e-72	0.695913	0.814	0.29	3.48e-68	P13
809	KRT18	8.73e-68	0.980223	0.995	0.938	1.89e-63	P13
810	SMS	3.03e-66	0.822502	0.981	0.861	6.58e-62	P13
811	SARDH	4.67e-63	0.6862	0.633	0.16	1.01e-58	P13
812	SCNN1A	5.48e-62	0.881389	0.949	0.6	1.19e-57	P13
813	KRT8	1.01e-61	0.782328	0.995	0.977	2.18e-57	P13
814	RPLP0	2.72e-59	0.584798	1	0.996	5.89e-55	P13
815	SEC11C	2.03e-57	0.907868	1	0.995	4.41e-53	P13
816	OR51E1	2.95e-56	0.460319	0.409	0.062	6.4e-52	P13
817	ETS2	3.65e-56	0.915921	0.995	0.733	7.93e-52	P13
818	IFI27	8.56e-54	1.00022	0.972	0.618	1.86e-49	P13
819	RPS3	1.74e-53	0.52286	1	0.998	3.77e-49	P13
820	RPL37A	7.8e-53	0.474738	1	0.997	1.69e-48	P13
821	TPI1	1.58e-52	0.668789	0.995	0.997	3.43e-48	P13
822	ANXA5	2.35e-52	0.761967	0.991	0.882	5.1e-48	P13
823	RPL31	1.34e-51	0.600276	1	0.995	2.9e-47	P13
824	NEB	3.04e-51	0.805053	0.935	0.505	6.59e-47	P13
825	SPAG11B	3.44e-51	0.662591	0.484	0.108	7.47e-47	P13
826	RPS12	5.37e-51	0.589196	1	0.997	1.16e-46	P13
827	SNHG5	8.7e-51	0.741092	0.986	0.894	1.89e-46	P13
828	DAPL1	6.66e-49	0.786599	0.66	0.228	1.44e-44	P13
829	UCP2	1.97e-48	0.746823	0.977	0.803	4.27e-44	P13
830	SIGIRR	8.24e-48	0.736857	0.874	0.528	1.79e-43	P13
831	LDHB	8.45e-48	0.710702	0.986	0.9	1.83e-43	P13
832	C12orf57	2.04e-47	0.658719	1	0.931	4.42e-43	P13
833	LOC101930452	3.57e-47	0.48214	0.828	0.431	7.75e-43	P13
834	MYLK	1.58e-46	0.519021	0.474	0.117	3.42e-42	P13
835	GSTP1	1.69e-46	0.609849	1	0.934	3.67e-42	P13
836	OCIAD2	1.92e-45	0.666432	0.991	0.902	4.17e-41	P13
837	CD24	1.47e-44	0.604496	1	0.967	3.18e-40	P13
838	CRIP1	2.74e-44	0.816466	1	0.9	5.95e-40	P13
839	ATP5G3	3.21e-44	0.581082	0.991	0.959	6.97e-40	P13
840	IFI30	8.04e-44	0.871596	0.949	0.697	1.74e-39	P13
841	SCGN	1.01e-43	0.668169	0.94	0.478	2.19e-39	P13
842	ZFP36	2.78e-42	0.924176	0.995	0.898	6.04e-38	P13
843	CCT8	3.9e-42	0.543899	0.981	0.871	8.47e-38	P13
844	HES6	5.66e-42	0.739351	0.977	0.813	1.23e-37	P13
845	LCN15	5.83e-42	0.5965	0.744	0.327	1.26e-37	P13
846	PHYHD1	2.01e-41	0.481756	0.619	0.203	4.37e-37	P13
847	C8orf4	4.56e-41	0.656996	0.902	0.477	9.89e-37	P13
848	KRT7	6.76e-41	0.674148	0.907	0.554	1.47e-36	P13
849	CYB5A	1.07e-40	0.635755	0.995	0.91	2.32e-36	P13
850	DNAJC10	1.14e-40	0.618684	0.953	0.737	2.48e-36	P13
851	RPL7A	1.47e-38	0.480354	1	0.995	3.18e-34	P13
852	PARVG	2.18e-38	0.488846	0.628	0.258	4.74e-34	P13
853	CEBPD	4.15e-38	0.708937	0.884	0.552	9e-34	P13
854	FAM60A	4.79e-38	0.639617	0.981	0.871	1.04e-33	P13
855	TXN	1.93e-37	0.484947	1	0.972	4.19e-33	P13
856	CD164	1.93e-36	0.506658	0.981	0.9	4.18e-32	P13
857	SLC25A3	1.17e-35	0.50358	0.991	0.97	2.55e-31	P13
858	MS4A8	2.83e-35	0.709386	0.958	0.632	6.14e-31	P13
859	NEAT1	4.06e-35	0.573634	0.995	0.784	8.82e-31	P13
860	P4HB	4.83e-35	0.564553	0.981	0.916	1.05e-30	P13
861	C11orf63	5.93e-35	0.52153	0.637	0.255	1.29e-30	P13
862	PRKRA	7.18e-34	0.538083	0.93	0.744	1.56e-29	P13
863	NELL1	8.86e-34	0.505972	0.865	0.471	1.92e-29	P13
864	NARS2	1.55e-33	0.644125	0.842	0.563	3.35e-29	P13
865	DUSP10	1.76e-33	0.544476	0.865	0.587	3.82e-29	P13
866	ARG2	4.64e-33	0.566929	0.865	0.507	1.01e-28	P13
867	RPL3	1.03e-32	0.460179	1	0.999	2.24e-28	P13
868	MBP	1.9e-32	0.465544	0.702	0.347	4.12e-28	P13
869	ELF3	5.32e-31	0.554767	0.986	0.838	1.15e-26	P13
870	STRAP	2e-30	0.475652	0.981	0.892	4.35e-26	P13
871	PSMG1	2.07e-30	0.544064	0.837	0.58	4.49e-26	P13
872	MRPL51	2.03e-29	0.48585	0.981	0.939	4.4e-25	P13
873	BMP8A	1.01e-28	0.491975	0.535	0.218	2.19e-24	P13
874	TFF3	3.28e-28	0.468408	1	0.881	7.11e-24	P13
875	CYB5R3	3.34e-28	0.50085	0.902	0.689	7.25e-24	P13
876	CDK4	5.67e-28	0.48485	0.94	0.845	1.23e-23	P13
877	AKR1A1	1.22e-27	0.487134	0.963	0.842	2.65e-23	P13
878	NDUFA9	1.27e-27	0.512727	0.953	0.798	2.75e-23	P13
879	CTGF	4.52e-27	0.474209	0.423	0.142	9.81e-23	P13
880	ADM	6.09e-27	0.65065	0.767	0.454	1.32e-22	P13
881	KLK12	9.69e-27	0.651526	0.823	0.482	2.1e-22	P13
882	FABP5	2.48e-26	0.509225	1	0.956	5.39e-22	P13
883	ACAA2	1.95e-25	0.473996	0.949	0.803	4.22e-21	P13
884	ATF3	8.58e-25	0.680573	0.977	0.825	1.86e-20	P13
885	AAMDC	7.84e-24	0.472309	0.8	0.551	1.7e-19	P13
886	SGK1	9.44e-24	0.534657	0.791	0.556	2.05e-19	P13
887	MAPK13	2.11e-23	0.48895	0.884	0.616	4.58e-19	P13
888	TSPO	4.36e-23	0.476471	0.884	0.625	9.47e-19	P13
889	NR0B2	6.03e-23	0.615085	0.744	0.449	1.31e-18	P13
890	TXNL4A	9.25e-23	0.496518	0.893	0.718	2.01e-18	P13
891	PMAIP1	1.97e-22	0.584624	0.967	0.896	4.28e-18	P13
892	PHLDA2	2.83e-22	0.563669	0.767	0.495	6.14e-18	P13
893	HSPB11	1.28e-21	0.51771	0.953	0.816	2.78e-17	P13
894	CMAS	3.13e-21	0.464773	0.819	0.606	6.79e-17	P13
895	SAFB2	4.71e-21	0.533259	0.893	0.7	1.02e-16	P13
896	EIF4EBP1	1.42e-19	0.542378	0.93	0.823	3.07e-15	P13
897	DHRS7	5.96e-19	0.500447	0.949	0.851	1.29e-14	P13
898	C10orf10	2.18e-17	0.859657	0.744	0.487	4.74e-13	P13
899	REXO2	1.06e-13	0.504304	0.814	0.674	2.3e-09	P13
900	FAM111B	1.52e-11	0.476049	0.823	0.652	3.31e-07	P13
