# Supplementary material for: Single-cell transcriptomic profiling reveals the tumor heterogeneity of small-cell lung cancer
Source: Signal Transduct Target Ther. 2022 Oct 5;7:346. doi: 10.1038/s41392-022-01150-4 (PMC9532437; doi:10.1038/s41392-022-01150-4)
Supplement: Supplementary file 13 — Supplementary Table S4 [file 41392_2022_1150_MOESM13_ESM.xlsx]

## Sheet: Table S4
Supplementary Table S4: GSEA results for Fig. 3c.
Overlap Results
Collection(s):	H
# overlaps shown:	10
# genesets in collections:	50
# genes in comparison (n):	1952
# genes in universe (N):	40071
Gene Set Name	# Genes in Gene Set (K)	Description	# Genes in Overlap (k)	k/K	p-value	FDR q-value
HALLMARK_TNFA_SIGNALING_VIA_NFKB	200	Genes regulated by NF-kB in response to TNF [GeneID=7124].	71	0.355	7.91e-42	3.96e-40	39
HALLMARK_INTERFERON_GAMMA_RESPONSE	200	Genes up-regulated in response to IFNG [GeneID=3458].	68	0.34	9.98e-39	2.49e-37	37
HALLMARK_INTERFERON_ALPHA_RESPONSE	97	Genes up-regulated in response to alpha interferon proteins.	46	0.4742	2.55e-34	4.24e-33	32
HALLMARK_EPITHELIAL_MESENCHYMAL_TRANSITION	200	Genes defining epithelial-mesenchymal transition, as in wound healing, fibrosis and metastasis.	56	0.28	3.14e-27	3.92e-26	25
HALLMARK_G2M_CHECKPOINT	200	Genes involved in the G2/M checkpoint, as in progression through the cell division cycle.	53	0.265	1.36e-24	1.36e-23	23
HALLMARK_KRAS_SIGNALING_UP	200	Genes up-regulated by KRAS activation.	51	0.255	6.84e-23	5.7e-22	21
HALLMARK_ESTROGEN_RESPONSE_LATE	200	Genes defining late response to estrogen.	49	0.245	3.1e-21	1.93e-20	20
HALLMARK_INFLAMMATORY_RESPONSE	200	Genes defining inflammatory response.	49	0.245	3.1e-21	1.93e-20	20
HALLMARK_ESTROGEN_RESPONSE_EARLY	200	Genes defining early response to estrogen.	42	0.21	8.04e-16	4.02e-15	14
HALLMARK_HYPOXIA	200	Genes up-regulated in response to low oxygen levels (hypoxia).	42	0.21	8.04e-16	4.02e-15	14
Gene/Gene Set Overlap Matrix
Entrez Gene Id	Gene Symbol	Gene Description	HALLMARK_TNFA_SIGNALING_VIA_NFKB	HALLMARK_INTERFERON_GAMMA_RESPONSE	HALLMARK_INTERFERON_ALPHA_RESPONSE	HALLMARK_EPITHELIAL_MESENCHYMAL_TRANSITION	HALLMARK_G2M_CHECKPOINT	HALLMARK_KRAS_SIGNALING_UP	HALLMARK_ESTROGEN_RESPONSE_LATE	HALLMARK_INFLAMMATORY_RESPONSE	HALLMARK_ESTROGEN_RESPONSE_EARLY	HALLMARK_HYPOXIA
3627	CXCL10	C-X-C motif chemokine ligand 10 [Source:HGNC Symbol;Acc:HGNC:10637]	HALLMARK_TNFA_SIGNALING_VIA_NFKB	HALLMARK_INTERFERON_GAMMA_RESPONSE	HALLMARK_INTERFERON_ALPHA_RESPONSE			HALLMARK_KRAS_SIGNALING_UP		HALLMARK_INFLAMMATORY_RESPONSE
8767	RIPK2	receptor interacting serine/threonine kinase 2 [Source:HGNC Symbol;Acc:HGNC:10020]	HALLMARK_TNFA_SIGNALING_VIA_NFKB	HALLMARK_INTERFERON_GAMMA_RESPONSE	HALLMARK_INTERFERON_ALPHA_RESPONSE					HALLMARK_INFLAMMATORY_RESPONSE
3659	IRF1	interferon regulatory factor 1 [Source:HGNC Symbol;Acc:HGNC:6116]	HALLMARK_TNFA_SIGNALING_VIA_NFKB	HALLMARK_INTERFERON_GAMMA_RESPONSE	HALLMARK_INTERFERON_ALPHA_RESPONSE					HALLMARK_INFLAMMATORY_RESPONSE
6373	CXCL11	C-X-C motif chemokine ligand 11 [Source:HGNC Symbol;Acc:HGNC:10638]	HALLMARK_TNFA_SIGNALING_VIA_NFKB	HALLMARK_INTERFERON_GAMMA_RESPONSE	HALLMARK_INTERFERON_ALPHA_RESPONSE					HALLMARK_INFLAMMATORY_RESPONSE
6890	TAP1	transporter 1, ATP binding cassette subfamily B member [Source:HGNC Symbol;Acc:HGNC:43]	HALLMARK_TNFA_SIGNALING_VIA_NFKB	HALLMARK_INTERFERON_GAMMA_RESPONSE	HALLMARK_INTERFERON_ALPHA_RESPONSE
3433	IFIT2	interferon induced protein with tetratricopeptide repeats 2 [Source:HGNC Symbol;Acc:HGNC:5409]	HALLMARK_TNFA_SIGNALING_VIA_NFKB	HALLMARK_INTERFERON_GAMMA_RESPONSE	HALLMARK_INTERFERON_ALPHA_RESPONSE
7128	TNFAIP3	TNF alpha induced protein 3 [Source:HGNC Symbol;Acc:HGNC:11896]	HALLMARK_TNFA_SIGNALING_VIA_NFKB	HALLMARK_INTERFERON_GAMMA_RESPONSE		HALLMARK_EPITHELIAL_MESENCHYMAL_TRANSITION		HALLMARK_KRAS_SIGNALING_UP				HALLMARK_HYPOXIA
6352	CCL5	C-C motif chemokine ligand 5 [Source:HGNC Symbol;Acc:HGNC:10632]	HALLMARK_TNFA_SIGNALING_VIA_NFKB	HALLMARK_INTERFERON_GAMMA_RESPONSE						HALLMARK_INFLAMMATORY_RESPONSE
3383	ICAM1	intercellular adhesion molecule 1 [Source:HGNC Symbol;Acc:HGNC:5344]	HALLMARK_TNFA_SIGNALING_VIA_NFKB	HALLMARK_INTERFERON_GAMMA_RESPONSE						HALLMARK_INFLAMMATORY_RESPONSE
6347	CCL2	C-C motif chemokine ligand 2 [Source:HGNC Symbol;Acc:HGNC:10618]	HALLMARK_TNFA_SIGNALING_VIA_NFKB	HALLMARK_INTERFERON_GAMMA_RESPONSE						HALLMARK_INFLAMMATORY_RESPONSE
3601	IL15RA	interleukin 15 receptor subunit alpha [Source:HGNC Symbol;Acc:HGNC:5978]	HALLMARK_TNFA_SIGNALING_VIA_NFKB	HALLMARK_INTERFERON_GAMMA_RESPONSE						HALLMARK_INFLAMMATORY_RESPONSE
4792	NFKBIA	NFKB inhibitor alpha [Source:HGNC Symbol;Acc:HGNC:7797]	HALLMARK_TNFA_SIGNALING_VIA_NFKB	HALLMARK_INTERFERON_GAMMA_RESPONSE						HALLMARK_INFLAMMATORY_RESPONSE
5142	PDE4B	phosphodiesterase 4B [Source:HGNC Symbol;Acc:HGNC:8781]	HALLMARK_TNFA_SIGNALING_VIA_NFKB	HALLMARK_INTERFERON_GAMMA_RESPONSE						HALLMARK_INFLAMMATORY_RESPONSE
9021	SOCS3	suppressor of cytokine signaling 3 [Source:HGNC Symbol;Acc:HGNC:19391]	HALLMARK_TNFA_SIGNALING_VIA_NFKB	HALLMARK_INTERFERON_GAMMA_RESPONSE
23586	DDX58	DExD/H-box helicase 58 [Source:HGNC Symbol;Acc:HGNC:19102]	HALLMARK_TNFA_SIGNALING_VIA_NFKB	HALLMARK_INTERFERON_GAMMA_RESPONSE
3398	ID2	inhibitor of DNA binding 2 [Source:HGNC Symbol;Acc:HGNC:5361]	HALLMARK_TNFA_SIGNALING_VIA_NFKB			HALLMARK_EPITHELIAL_MESENCHYMAL_TRANSITION		HALLMARK_KRAS_SIGNALING_UP	HALLMARK_ESTROGEN_RESPONSE_LATE
5329	PLAUR	plasminogen activator, urokinase receptor [Source:HGNC Symbol;Acc:HGNC:9053]	HALLMARK_TNFA_SIGNALING_VIA_NFKB			HALLMARK_EPITHELIAL_MESENCHYMAL_TRANSITION		HALLMARK_KRAS_SIGNALING_UP		HALLMARK_INFLAMMATORY_RESPONSE		HALLMARK_HYPOXIA
3624	INHBA	inhibin subunit beta A [Source:HGNC Symbol;Acc:HGNC:6066]	HALLMARK_TNFA_SIGNALING_VIA_NFKB			HALLMARK_EPITHELIAL_MESENCHYMAL_TRANSITION		HALLMARK_KRAS_SIGNALING_UP		HALLMARK_INFLAMMATORY_RESPONSE
960	CD44	CD44 molecule (Indian blood group) [Source:HGNC Symbol;Acc:HGNC:1681]	HALLMARK_TNFA_SIGNALING_VIA_NFKB			HALLMARK_EPITHELIAL_MESENCHYMAL_TRANSITION			HALLMARK_ESTROGEN_RESPONSE_LATE		HALLMARK_ESTROGEN_RESPONSE_EARLY
5054	SERPINE1	serpin family E member 1 [Source:HGNC Symbol;Acc:HGNC:8583]	HALLMARK_TNFA_SIGNALING_VIA_NFKB			HALLMARK_EPITHELIAL_MESENCHYMAL_TRANSITION				HALLMARK_INFLAMMATORY_RESPONSE		HALLMARK_HYPOXIA
6372	CXCL6	C-X-C motif chemokine ligand 6 [Source:HGNC Symbol;Acc:HGNC:10643]	HALLMARK_TNFA_SIGNALING_VIA_NFKB			HALLMARK_EPITHELIAL_MESENCHYMAL_TRANSITION				HALLMARK_INFLAMMATORY_RESPONSE
7422	VEGFA	vascular endothelial growth factor A [Source:HGNC Symbol;Acc:HGNC:12680]	HALLMARK_TNFA_SIGNALING_VIA_NFKB			HALLMARK_EPITHELIAL_MESENCHYMAL_TRANSITION						HALLMARK_HYPOXIA
6303	SAT1	spermidine/spermine N1-acetyltransferase 1 [Source:HGNC Symbol;Acc:HGNC:10540]	HALLMARK_TNFA_SIGNALING_VIA_NFKB			HALLMARK_EPITHELIAL_MESENCHYMAL_TRANSITION
2919	CXCL1	C-X-C motif chemokine ligand 1 [Source:HGNC Symbol;Acc:HGNC:4602]	HALLMARK_TNFA_SIGNALING_VIA_NFKB			HALLMARK_EPITHELIAL_MESENCHYMAL_TRANSITION
56937	PMEPA1	prostate transmembrane protein, androgen induced 1 [Source:HGNC Symbol;Acc:HGNC:14107]	HALLMARK_TNFA_SIGNALING_VIA_NFKB			HALLMARK_EPITHELIAL_MESENCHYMAL_TRANSITION
2669	GEM	GTP binding protein overexpressed in skeletal muscle [Source:HGNC Symbol;Acc:HGNC:4234]	HALLMARK_TNFA_SIGNALING_VIA_NFKB			HALLMARK_EPITHELIAL_MESENCHYMAL_TRANSITION
595	CCND1	cyclin D1 [Source:HGNC Symbol;Acc:HGNC:1582]	HALLMARK_TNFA_SIGNALING_VIA_NFKB				HALLMARK_G2M_CHECKPOINT		HALLMARK_ESTROGEN_RESPONSE_LATE		HALLMARK_ESTROGEN_RESPONSE_EARLY
4609	MYC	MYC proto-oncogene, bHLH transcription factor [Source:HGNC Symbol;Acc:HGNC:7553]	HALLMARK_TNFA_SIGNALING_VIA_NFKB				HALLMARK_G2M_CHECKPOINT			HALLMARK_INFLAMMATORY_RESPONSE	HALLMARK_ESTROGEN_RESPONSE_EARLY
9314	KLF4	Kruppel like factor 4 [Source:HGNC Symbol;Acc:HGNC:6348]	HALLMARK_TNFA_SIGNALING_VIA_NFKB					HALLMARK_KRAS_SIGNALING_UP	HALLMARK_ESTROGEN_RESPONSE_LATE		HALLMARK_ESTROGEN_RESPONSE_EARLY
1839	HBEGF	heparin binding EGF like growth factor [Source:HGNC Symbol;Acc:HGNC:3059]	HALLMARK_TNFA_SIGNALING_VIA_NFKB					HALLMARK_KRAS_SIGNALING_UP		HALLMARK_INFLAMMATORY_RESPONSE
3575	IL7R	interleukin 7 receptor [Source:HGNC Symbol;Acc:HGNC:6024]	HALLMARK_TNFA_SIGNALING_VIA_NFKB					HALLMARK_KRAS_SIGNALING_UP		HALLMARK_INFLAMMATORY_RESPONSE
6364	CCL20	C-C motif chemokine ligand 20 [Source:HGNC Symbol;Acc:HGNC:10619]	HALLMARK_TNFA_SIGNALING_VIA_NFKB					HALLMARK_KRAS_SIGNALING_UP		HALLMARK_INFLAMMATORY_RESPONSE
330	BIRC3	baculoviral IAP repeat containing 3 [Source:HGNC Symbol;Acc:HGNC:591]	HALLMARK_TNFA_SIGNALING_VIA_NFKB					HALLMARK_KRAS_SIGNALING_UP
5328	PLAU	plasminogen activator, urokinase [Source:HGNC Symbol;Acc:HGNC:9052]	HALLMARK_TNFA_SIGNALING_VIA_NFKB					HALLMARK_KRAS_SIGNALING_UP
50486	G0S2	G0/G1 switch 2 [Source:HGNC Symbol;Acc:HGNC:30229]	HALLMARK_TNFA_SIGNALING_VIA_NFKB					HALLMARK_KRAS_SIGNALING_UP
10221	TRIB1	tribbles pseudokinase 1 [Source:HGNC Symbol;Acc:HGNC:16891]	HALLMARK_TNFA_SIGNALING_VIA_NFKB					HALLMARK_KRAS_SIGNALING_UP
2353	FOS	Fos proto-oncogene, AP-1 transcription factor subunit [Source:HGNC Symbol;Acc:HGNC:3796]	HALLMARK_TNFA_SIGNALING_VIA_NFKB						HALLMARK_ESTROGEN_RESPONSE_LATE		HALLMARK_ESTROGEN_RESPONSE_EARLY	HALLMARK_HYPOXIA
1960	EGR3	early growth response 3 [Source:HGNC Symbol;Acc:HGNC:3240]	HALLMARK_TNFA_SIGNALING_VIA_NFKB						HALLMARK_ESTROGEN_RESPONSE_LATE		HALLMARK_ESTROGEN_RESPONSE_EARLY
7538	ZFP36	ZFP36 ring finger protein [Source:HGNC Symbol;Acc:HGNC:12862]	HALLMARK_TNFA_SIGNALING_VIA_NFKB						HALLMARK_ESTROGEN_RESPONSE_LATE			HALLMARK_HYPOXIA
6446	SGK1	serum/glucocorticoid regulated kinase 1 [Source:HGNC Symbol;Acc:HGNC:10810]	HALLMARK_TNFA_SIGNALING_VIA_NFKB						HALLMARK_ESTROGEN_RESPONSE_LATE
1844	DUSP2	dual specificity phosphatase 2 [Source:HGNC Symbol;Acc:HGNC:3068]	HALLMARK_TNFA_SIGNALING_VIA_NFKB						HALLMARK_ESTROGEN_RESPONSE_LATE
1906	EDN1	endothelin 1 [Source:HGNC Symbol;Acc:HGNC:3176]	HALLMARK_TNFA_SIGNALING_VIA_NFKB							HALLMARK_INFLAMMATORY_RESPONSE
5791	PTPRE	protein tyrosine phosphatase receptor type E [Source:HGNC Symbol;Acc:HGNC:9669]	HALLMARK_TNFA_SIGNALING_VIA_NFKB							HALLMARK_INFLAMMATORY_RESPONSE
8553	BHLHE40	basic helix-loop-helix family member e40 [Source:HGNC Symbol;Acc:HGNC:1046]	HALLMARK_TNFA_SIGNALING_VIA_NFKB								HALLMARK_ESTROGEN_RESPONSE_EARLY	HALLMARK_HYPOXIA
2683	B4GALT1	beta-1,4-galactosyltransferase 1 [Source:HGNC Symbol;Acc:HGNC:924]	HALLMARK_TNFA_SIGNALING_VIA_NFKB								HALLMARK_ESTROGEN_RESPONSE_EARLY
3280	HES1	hes family bHLH transcription factor 1 [Source:HGNC Symbol;Acc:HGNC:5192]	HALLMARK_TNFA_SIGNALING_VIA_NFKB								HALLMARK_ESTROGEN_RESPONSE_EARLY
6515	SLC2A3	solute carrier family 2 member 3 [Source:HGNC Symbol;Acc:HGNC:11007]	HALLMARK_TNFA_SIGNALING_VIA_NFKB									HALLMARK_HYPOXIA
467	ATF3	activating transcription factor 3 [Source:HGNC Symbol;Acc:HGNC:785]	HALLMARK_TNFA_SIGNALING_VIA_NFKB									HALLMARK_HYPOXIA
8870	IER3	immediate early response 3 [Source:HGNC Symbol;Acc:HGNC:5392]	HALLMARK_TNFA_SIGNALING_VIA_NFKB									HALLMARK_HYPOXIA
1942	EFNA1	ephrin A1 [Source:HGNC Symbol;Acc:HGNC:3221]	HALLMARK_TNFA_SIGNALING_VIA_NFKB									HALLMARK_HYPOXIA
7124	TNF	tumor necrosis factor [Source:HGNC Symbol;Acc:HGNC:11892]	HALLMARK_TNFA_SIGNALING_VIA_NFKB
6351	CCL4	C-C motif chemokine ligand 4 [Source:HGNC Symbol;Acc:HGNC:10630]	HALLMARK_TNFA_SIGNALING_VIA_NFKB
4929	NR4A2	nuclear receptor subfamily 4 group A member 2 [Source:HGNC Symbol;Acc:HGNC:7981]	HALLMARK_TNFA_SIGNALING_VIA_NFKB
1326	MAP3K8	mitogen-activated protein kinase kinase kinase 8 [Source:HGNC Symbol;Acc:HGNC:6860]	HALLMARK_TNFA_SIGNALING_VIA_NFKB
22822	PHLDA1	pleckstrin homology like domain family A member 1 [Source:HGNC Symbol;Acc:HGNC:8933]	HALLMARK_TNFA_SIGNALING_VIA_NFKB
2114	ETS2	ETS proto-oncogene 2, transcription factor [Source:HGNC Symbol;Acc:HGNC:3489]	HALLMARK_TNFA_SIGNALING_VIA_NFKB
8848	TSC22D1	TSC22 domain family member 1 [Source:HGNC Symbol;Acc:HGNC:16826]	HALLMARK_TNFA_SIGNALING_VIA_NFKB
2921	CXCL3	C-X-C motif chemokine ligand 3 [Source:HGNC Symbol;Acc:HGNC:4604]	HALLMARK_TNFA_SIGNALING_VIA_NFKB
3914	LAMB3	laminin subunit beta 3 [Source:HGNC Symbol;Acc:HGNC:6490]	HALLMARK_TNFA_SIGNALING_VIA_NFKB
2354	FOSB	FosB proto-oncogene, AP-1 transcription factor subunit [Source:HGNC Symbol;Acc:HGNC:3797]	HALLMARK_TNFA_SIGNALING_VIA_NFKB
2920	CXCL2	C-X-C motif chemokine ligand 2 [Source:HGNC Symbol;Acc:HGNC:4603]	HALLMARK_TNFA_SIGNALING_VIA_NFKB
3164	NR4A1	nuclear receptor subfamily 4 group A member 1 [Source:HGNC Symbol;Acc:HGNC:7980]	HALLMARK_TNFA_SIGNALING_VIA_NFKB
182	JAG1	jagged canonical Notch ligand 1 [Source:HGNC Symbol;Acc:HGNC:6188]	HALLMARK_TNFA_SIGNALING_VIA_NFKB
1052	CEBPD	CCAAT enhancer binding protein delta [Source:HGNC Symbol;Acc:HGNC:1835]	HALLMARK_TNFA_SIGNALING_VIA_NFKB
150094	SIK1	salt inducible kinase 1 [Source:HGNC Symbol;Acc:HGNC:11142]	HALLMARK_TNFA_SIGNALING_VIA_NFKB
1827	RCAN1	regulator of calcineurin 1 [Source:HGNC Symbol;Acc:HGNC:3040]	HALLMARK_TNFA_SIGNALING_VIA_NFKB
1958	EGR1	early growth response 1 [Source:HGNC Symbol;Acc:HGNC:3238]	HALLMARK_TNFA_SIGNALING_VIA_NFKB
1959	EGR2	early growth response 2 [Source:HGNC Symbol;Acc:HGNC:3239]	HALLMARK_TNFA_SIGNALING_VIA_NFKB
23529	CLCF1	cardiotrophin like cytokine factor 1 [Source:HGNC Symbol;Acc:HGNC:17412]	HALLMARK_TNFA_SIGNALING_VIA_NFKB
7262	PHLDA2	pleckstrin homology like domain family A member 2 [Source:HGNC Symbol;Acc:HGNC:12385]	HALLMARK_TNFA_SIGNALING_VIA_NFKB
8013	NR4A3	nuclear receptor subfamily 4 group A member 3 [Source:HGNC Symbol;Acc:HGNC:7982]	HALLMARK_TNFA_SIGNALING_VIA_NFKB
5696	PSMB8	proteasome 20S subunit beta 8 [Source:HGNC Symbol;Acc:HGNC:9545]		HALLMARK_INTERFERON_GAMMA_RESPONSE	HALLMARK_INTERFERON_ALPHA_RESPONSE			HALLMARK_KRAS_SIGNALING_UP
3665	IRF7	interferon regulatory factor 7 [Source:HGNC Symbol;Acc:HGNC:6122]		HALLMARK_INTERFERON_GAMMA_RESPONSE	HALLMARK_INTERFERON_ALPHA_RESPONSE					HALLMARK_INFLAMMATORY_RESPONSE
4061	LY6E	lymphocyte antigen 6 family member E [Source:HGNC Symbol;Acc:HGNC:6727]		HALLMARK_INTERFERON_GAMMA_RESPONSE	HALLMARK_INTERFERON_ALPHA_RESPONSE					HALLMARK_INFLAMMATORY_RESPONSE
64108	RTP4	receptor transporter protein 4 [Source:HGNC Symbol;Acc:HGNC:23992]		HALLMARK_INTERFERON_GAMMA_RESPONSE	HALLMARK_INTERFERON_ALPHA_RESPONSE					HALLMARK_INFLAMMATORY_RESPONSE
684	BST2	bone marrow stromal cell antigen 2 [Source:HGNC Symbol;Acc:HGNC:1119]		HALLMARK_INTERFERON_GAMMA_RESPONSE	HALLMARK_INTERFERON_ALPHA_RESPONSE					HALLMARK_INFLAMMATORY_RESPONSE
567	B2M	beta-2-microglobulin [Source:HGNC Symbol;Acc:HGNC:914]		HALLMARK_INTERFERON_GAMMA_RESPONSE	HALLMARK_INTERFERON_ALPHA_RESPONSE
7453	WARS1	tryptophanyl-tRNA synthetase 1 [Source:HGNC Symbol;Acc:HGNC:12729]		HALLMARK_INTERFERON_GAMMA_RESPONSE	HALLMARK_INTERFERON_ALPHA_RESPONSE
972	CD74	CD74 molecule [Source:HGNC Symbol;Acc:HGNC:1697]		HALLMARK_INTERFERON_GAMMA_RESPONSE	HALLMARK_INTERFERON_ALPHA_RESPONSE
10964	IFI44L	interferon induced protein 44 like [Source:HGNC Symbol;Acc:HGNC:17817]		HALLMARK_INTERFERON_GAMMA_RESPONSE	HALLMARK_INTERFERON_ALPHA_RESPONSE
4599	MX1	MX dynamin like GTPase 1 [Source:HGNC Symbol;Acc:HGNC:7532]		HALLMARK_INTERFERON_GAMMA_RESPONSE	HALLMARK_INTERFERON_ALPHA_RESPONSE
5359	PLSCR1	phospholipid scramblase 1 [Source:HGNC Symbol;Acc:HGNC:9092]		HALLMARK_INTERFERON_GAMMA_RESPONSE	HALLMARK_INTERFERON_ALPHA_RESPONSE
10410	IFITM3	interferon induced transmembrane protein 3 [Source:HGNC Symbol;Acc:HGNC:5414]		HALLMARK_INTERFERON_GAMMA_RESPONSE	HALLMARK_INTERFERON_ALPHA_RESPONSE
115361	GBP4	guanylate binding protein 4 [Source:HGNC Symbol;Acc:HGNC:20480]		HALLMARK_INTERFERON_GAMMA_RESPONSE	HALLMARK_INTERFERON_ALPHA_RESPONSE
51056	LAP3	leucine aminopeptidase 3 [Source:HGNC Symbol;Acc:HGNC:18449]		HALLMARK_INTERFERON_GAMMA_RESPONSE	HALLMARK_INTERFERON_ALPHA_RESPONSE
5698	PSMB9	proteasome 20S subunit beta 9 [Source:HGNC Symbol;Acc:HGNC:9546]		HALLMARK_INTERFERON_GAMMA_RESPONSE	HALLMARK_INTERFERON_ALPHA_RESPONSE
9246	UBE2L6	ubiquitin conjugating enzyme E2 L6 [Source:HGNC Symbol;Acc:HGNC:12490]		HALLMARK_INTERFERON_GAMMA_RESPONSE	HALLMARK_INTERFERON_ALPHA_RESPONSE
10561	IFI44	interferon induced protein 44 [Source:HGNC Symbol;Acc:HGNC:16938]		HALLMARK_INTERFERON_GAMMA_RESPONSE	HALLMARK_INTERFERON_ALPHA_RESPONSE
10581	IFITM2	interferon induced transmembrane protein 2 [Source:HGNC Symbol;Acc:HGNC:5413]		HALLMARK_INTERFERON_GAMMA_RESPONSE	HALLMARK_INTERFERON_ALPHA_RESPONSE
116071	BATF2	basic leucine zipper ATF-like transcription factor 2 [Source:HGNC Symbol;Acc:HGNC:25163]		HALLMARK_INTERFERON_GAMMA_RESPONSE	HALLMARK_INTERFERON_ALPHA_RESPONSE
219285	SAMD9L	sterile alpha motif domain containing 9 like [Source:HGNC Symbol;Acc:HGNC:1349]		HALLMARK_INTERFERON_GAMMA_RESPONSE	HALLMARK_INTERFERON_ALPHA_RESPONSE
3429	IFI27	interferon alpha inducible protein 27 [Source:HGNC Symbol;Acc:HGNC:5397]		HALLMARK_INTERFERON_GAMMA_RESPONSE	HALLMARK_INTERFERON_ALPHA_RESPONSE
3430	IFI35	interferon induced protein 35 [Source:HGNC Symbol;Acc:HGNC:5399]		HALLMARK_INTERFERON_GAMMA_RESPONSE	HALLMARK_INTERFERON_ALPHA_RESPONSE
3431	SP110	SP110 nuclear body protein [Source:HGNC Symbol;Acc:HGNC:5401]		HALLMARK_INTERFERON_GAMMA_RESPONSE	HALLMARK_INTERFERON_ALPHA_RESPONSE
3437	IFIT3	interferon induced protein with tetratricopeptide repeats 3 [Source:HGNC Symbol;Acc:HGNC:5411]		HALLMARK_INTERFERON_GAMMA_RESPONSE	HALLMARK_INTERFERON_ALPHA_RESPONSE
54625	PARP14	poly(ADP-ribose) polymerase family member 14 [Source:HGNC Symbol;Acc:HGNC:29232]		HALLMARK_INTERFERON_GAMMA_RESPONSE	HALLMARK_INTERFERON_ALPHA_RESPONSE
8638	OASL	2'-5'-oligoadenylate synthetase like [Source:HGNC Symbol;Acc:HGNC:8090]		HALLMARK_INTERFERON_GAMMA_RESPONSE	HALLMARK_INTERFERON_ALPHA_RESPONSE
94240	EPSTI1	epithelial stromal interaction 1 [Source:HGNC Symbol;Acc:HGNC:16465]		HALLMARK_INTERFERON_GAMMA_RESPONSE	HALLMARK_INTERFERON_ALPHA_RESPONSE
9636	ISG15	ISG15 ubiquitin like modifier [Source:HGNC Symbol;Acc:HGNC:4053]		HALLMARK_INTERFERON_GAMMA_RESPONSE	HALLMARK_INTERFERON_ALPHA_RESPONSE
4502	MT2A	metallothionein 2A [Source:HGNC Symbol;Acc:HGNC:7406]		HALLMARK_INTERFERON_GAMMA_RESPONSE			HALLMARK_G2M_CHECKPOINT					HALLMARK_HYPOXIA
3394	IRF8	interferon regulatory factor 8 [Source:HGNC Symbol;Acc:HGNC:5358]		HALLMARK_INTERFERON_GAMMA_RESPONSE				HALLMARK_KRAS_SIGNALING_UP
629	CFB	complement factor B [Source:HGNC Symbol;Acc:HGNC:1037]		HALLMARK_INTERFERON_GAMMA_RESPONSE				HALLMARK_KRAS_SIGNALING_UP
3075	CFH	complement factor H [Source:HGNC Symbol;Acc:HGNC:4883]		HALLMARK_INTERFERON_GAMMA_RESPONSE				HALLMARK_KRAS_SIGNALING_UP
4283	CXCL9	C-X-C motif chemokine ligand 9 [Source:HGNC Symbol;Acc:HGNC:7098]		HALLMARK_INTERFERON_GAMMA_RESPONSE						HALLMARK_INFLAMMATORY_RESPONSE
8743	TNFSF10	TNF superfamily member 10 [Source:HGNC Symbol;Acc:HGNC:11925]		HALLMARK_INTERFERON_GAMMA_RESPONSE						HALLMARK_INFLAMMATORY_RESPONSE
5699	PSMB10	proteasome 20S subunit beta 10 [Source:HGNC Symbol;Acc:HGNC:9538]		HALLMARK_INTERFERON_GAMMA_RESPONSE
6772	STAT1	signal transducer and activator of transcription 1 [Source:HGNC Symbol;Acc:HGNC:11362]		HALLMARK_INTERFERON_GAMMA_RESPONSE
3105	HLA-A	major histocompatibility complex, class I, A [Source:HGNC Symbol;Acc:HGNC:4931]		HALLMARK_INTERFERON_GAMMA_RESPONSE
3108	HLA-DMA	major histocompatibility complex, class II, DM alpha [Source:HGNC Symbol;Acc:HGNC:4934]		HALLMARK_INTERFERON_GAMMA_RESPONSE
7378	UPP1	uridine phosphorylase 1 [Source:HGNC Symbol;Acc:HGNC:12576]		HALLMARK_INTERFERON_GAMMA_RESPONSE
710	SERPING1	serpin family G member 1 [Source:HGNC Symbol;Acc:HGNC:1228]		HALLMARK_INTERFERON_GAMMA_RESPONSE
29126	CD274	CD274 molecule [Source:HGNC Symbol;Acc:HGNC:17635]		HALLMARK_INTERFERON_GAMMA_RESPONSE
84159	ARID5B	AT-rich interaction domain 5B [Source:HGNC Symbol;Acc:HGNC:17362]		HALLMARK_INTERFERON_GAMMA_RESPONSE
8082	SSPN	sarcospan [Source:HGNC Symbol;Acc:HGNC:11322]		HALLMARK_INTERFERON_GAMMA_RESPONSE
3434	IFIT1	interferon induced protein with tetratricopeptide repeats 1 [Source:HGNC Symbol;Acc:HGNC:5407]		HALLMARK_INTERFERON_GAMMA_RESPONSE
10791	VAMP5	vesicle associated membrane protein 5 [Source:HGNC Symbol;Acc:HGNC:12646]		HALLMARK_INTERFERON_GAMMA_RESPONSE
25939	SAMHD1	SAM and HD domain containing deoxynucleoside triphosphate triphosphohydrolase 1 [Source:HGNC Symbol;Acc:HGNC:15925]		HALLMARK_INTERFERON_GAMMA_RESPONSE
3106	HLA-B	major histocompatibility complex, class I, B [Source:HGNC Symbol;Acc:HGNC:4932]		HALLMARK_INTERFERON_GAMMA_RESPONSE
3123	HLA-DRB1	major histocompatibility complex, class II, DR beta 1 [Source:HGNC Symbol;Acc:HGNC:4948]		HALLMARK_INTERFERON_GAMMA_RESPONSE
3620	IDO1	indoleamine 2,3-dioxygenase 1 [Source:HGNC Symbol;Acc:HGNC:6059]		HALLMARK_INTERFERON_GAMMA_RESPONSE
4939	OAS2	2'-5'-oligoadenylate synthetase 2 [Source:HGNC Symbol;Acc:HGNC:8087]		HALLMARK_INTERFERON_GAMMA_RESPONSE
54739	XAF1	XIAP associated factor 1 [Source:HGNC Symbol;Acc:HGNC:30932]		HALLMARK_INTERFERON_GAMMA_RESPONSE
6398	SECTM1	secreted and transmembrane 1 [Source:HGNC Symbol;Acc:HGNC:10707]		HALLMARK_INTERFERON_GAMMA_RESPONSE
80830	APOL6	apolipoprotein L6 [Source:HGNC Symbol;Acc:HGNC:14870]		HALLMARK_INTERFERON_GAMMA_RESPONSE
27074	LAMP3	lysosomal associated membrane protein 3 [Source:HGNC Symbol;Acc:HGNC:14582]			HALLMARK_INTERFERON_ALPHA_RESPONSE					HALLMARK_INFLAMMATORY_RESPONSE
8519	IFITM1	interferon induced transmembrane protein 1 [Source:HGNC Symbol;Acc:HGNC:5412]			HALLMARK_INTERFERON_ALPHA_RESPONSE					HALLMARK_INFLAMMATORY_RESPONSE
2634	GBP2	guanylate binding protein 2 [Source:HGNC Symbol;Acc:HGNC:4183]			HALLMARK_INTERFERON_ALPHA_RESPONSE
135112	NCOA7	nuclear receptor coactivator 7 [Source:HGNC Symbol;Acc:HGNC:21081]			HALLMARK_INTERFERON_ALPHA_RESPONSE
2766	GMPR	guanosine monophosphate reductase [Source:HGNC Symbol;Acc:HGNC:4376]			HALLMARK_INTERFERON_ALPHA_RESPONSE
3107	HLA-C	major histocompatibility complex, class I, C [Source:HGNC Symbol;Acc:HGNC:4933]			HALLMARK_INTERFERON_ALPHA_RESPONSE
4938	OAS1	2'-5'-oligoadenylate synthetase 1 [Source:HGNC Symbol;Acc:HGNC:8086]			HALLMARK_INTERFERON_ALPHA_RESPONSE
54809	SAMD9	sterile alpha motif domain containing 9 [Source:HGNC Symbol;Acc:HGNC:1348]			HALLMARK_INTERFERON_ALPHA_RESPONSE
55281	TMEM140	transmembrane protein 140 [Source:HGNC Symbol;Acc:HGNC:21870]			HALLMARK_INTERFERON_ALPHA_RESPONSE
55603	TENT5A	terminal nucleotidyltransferase 5A [Source:HGNC Symbol;Acc:HGNC:18345]			HALLMARK_INTERFERON_ALPHA_RESPONSE
83666	PARP9	poly(ADP-ribose) polymerase family member 9 [Source:HGNC Symbol;Acc:HGNC:24118]			HALLMARK_INTERFERON_ALPHA_RESPONSE
85363	TRIM5	tripartite motif containing 5 [Source:HGNC Symbol;Acc:HGNC:16276]			HALLMARK_INTERFERON_ALPHA_RESPONSE
3486	IGFBP3	insulin like growth factor binding protein 3 [Source:HGNC Symbol;Acc:HGNC:5472]				HALLMARK_EPITHELIAL_MESENCHYMAL_TRANSITION		HALLMARK_KRAS_SIGNALING_UP				HALLMARK_HYPOXIA
3673	ITGA2	integrin subunit alpha 2 [Source:HGNC Symbol;Acc:HGNC:6137]				HALLMARK_EPITHELIAL_MESENCHYMAL_TRANSITION		HALLMARK_KRAS_SIGNALING_UP
5396	PRRX1	paired related homeobox 1 [Source:HGNC Symbol;Acc:HGNC:9142]				HALLMARK_EPITHELIAL_MESENCHYMAL_TRANSITION		HALLMARK_KRAS_SIGNALING_UP
7076	TIMP1	TIMP metallopeptidase inhibitor 1 [Source:HGNC Symbol;Acc:HGNC:11820]				HALLMARK_EPITHELIAL_MESENCHYMAL_TRANSITION				HALLMARK_INFLAMMATORY_RESPONSE
3576	CXCL8	C-X-C motif chemokine ligand 8 [Source:HGNC Symbol;Acc:HGNC:6025]				HALLMARK_EPITHELIAL_MESENCHYMAL_TRANSITION				HALLMARK_INFLAMMATORY_RESPONSE
1490	CCN2	cellular communication network factor 2 [Source:HGNC Symbol;Acc:HGNC:2500]				HALLMARK_EPITHELIAL_MESENCHYMAL_TRANSITION						HALLMARK_HYPOXIA
4015	LOX	lysyl oxidase [Source:HGNC Symbol;Acc:HGNC:6664]				HALLMARK_EPITHELIAL_MESENCHYMAL_TRANSITION						HALLMARK_HYPOXIA
3485	IGFBP2	insulin like growth factor binding protein 2 [Source:HGNC Symbol;Acc:HGNC:5471]				HALLMARK_EPITHELIAL_MESENCHYMAL_TRANSITION
1893	ECM1	extracellular matrix protein 1 [Source:HGNC Symbol;Acc:HGNC:3153]				HALLMARK_EPITHELIAL_MESENCHYMAL_TRANSITION
2335	FN1	fibronectin 1 [Source:HGNC Symbol;Acc:HGNC:3778]				HALLMARK_EPITHELIAL_MESENCHYMAL_TRANSITION
667	DST	dystonin [Source:HGNC Symbol;Acc:HGNC:1090]				HALLMARK_EPITHELIAL_MESENCHYMAL_TRANSITION
51330	TNFRSF12A	TNF receptor superfamily member 12A [Source:HGNC Symbol;Acc:HGNC:18152]				HALLMARK_EPITHELIAL_MESENCHYMAL_TRANSITION
1462	VCAN	versican [Source:HGNC Symbol;Acc:HGNC:2464]				HALLMARK_EPITHELIAL_MESENCHYMAL_TRANSITION
1009	CDH11	cadherin 11 [Source:HGNC Symbol;Acc:HGNC:1750]				HALLMARK_EPITHELIAL_MESENCHYMAL_TRANSITION
3909	LAMA3	laminin subunit alpha 3 [Source:HGNC Symbol;Acc:HGNC:6483]				HALLMARK_EPITHELIAL_MESENCHYMAL_TRANSITION
4982	TNFRSF11B	TNF receptor superfamily member 11b [Source:HGNC Symbol;Acc:HGNC:11909]				HALLMARK_EPITHELIAL_MESENCHYMAL_TRANSITION
9353	SLIT2	slit guidance ligand 2 [Source:HGNC Symbol;Acc:HGNC:11086]				HALLMARK_EPITHELIAL_MESENCHYMAL_TRANSITION
5159	PDGFRB	platelet derived growth factor receptor beta [Source:HGNC Symbol;Acc:HGNC:8804]				HALLMARK_EPITHELIAL_MESENCHYMAL_TRANSITION
6678	SPARC	secreted protein acidic and cysteine rich [Source:HGNC Symbol;Acc:HGNC:11219]				HALLMARK_EPITHELIAL_MESENCHYMAL_TRANSITION
1277	COL1A1	collagen type I alpha 1 chain [Source:HGNC Symbol;Acc:HGNC:2197]				HALLMARK_EPITHELIAL_MESENCHYMAL_TRANSITION
1292	COL6A2	collagen type VI alpha 2 chain [Source:HGNC Symbol;Acc:HGNC:2212]				HALLMARK_EPITHELIAL_MESENCHYMAL_TRANSITION
7169	TPM2	tropomyosin 2 [Source:HGNC Symbol;Acc:HGNC:12011]				HALLMARK_EPITHELIAL_MESENCHYMAL_TRANSITION
871	SERPINH1	serpin family H member 1 [Source:HGNC Symbol;Acc:HGNC:1546]				HALLMARK_EPITHELIAL_MESENCHYMAL_TRANSITION
10516	FBLN5	fibulin 5 [Source:HGNC Symbol;Acc:HGNC:3602]				HALLMARK_EPITHELIAL_MESENCHYMAL_TRANSITION
1278	COL1A2	collagen type I alpha 2 chain [Source:HGNC Symbol;Acc:HGNC:2198]				HALLMARK_EPITHELIAL_MESENCHYMAL_TRANSITION
5999	RGS4	regulator of G protein signaling 4 [Source:HGNC Symbol;Acc:HGNC:10000]				HALLMARK_EPITHELIAL_MESENCHYMAL_TRANSITION
627	BDNF	brain derived neurotrophic factor [Source:HGNC Symbol;Acc:HGNC:1033]				HALLMARK_EPITHELIAL_MESENCHYMAL_TRANSITION
7857	SCG2	secretogranin II [Source:HGNC Symbol;Acc:HGNC:10575]				HALLMARK_EPITHELIAL_MESENCHYMAL_TRANSITION
7474	WNT5A	Wnt family member 5A [Source:HGNC Symbol;Acc:HGNC:12784]				HALLMARK_EPITHELIAL_MESENCHYMAL_TRANSITION
3956	LGALS1	galectin 1 [Source:HGNC Symbol;Acc:HGNC:6561]				HALLMARK_EPITHELIAL_MESENCHYMAL_TRANSITION
10085	EDIL3	EGF like repeats and discoidin domains 3 [Source:HGNC Symbol;Acc:HGNC:3173]				HALLMARK_EPITHELIAL_MESENCHYMAL_TRANSITION
10979	FERMT2	fermitin family member 2 [Source:HGNC Symbol;Acc:HGNC:15767]				HALLMARK_EPITHELIAL_MESENCHYMAL_TRANSITION
11010	GLIPR1	GLI pathogenesis related 1 [Source:HGNC Symbol;Acc:HGNC:17001]				HALLMARK_EPITHELIAL_MESENCHYMAL_TRANSITION
1809	DPYSL3	dihydropyrimidinase like 3 [Source:HGNC Symbol;Acc:HGNC:3015]				HALLMARK_EPITHELIAL_MESENCHYMAL_TRANSITION
2201	FBN2	fibrillin 2 [Source:HGNC Symbol;Acc:HGNC:3604]				HALLMARK_EPITHELIAL_MESENCHYMAL_TRANSITION
26577	PCOLCE2	procollagen C-endopeptidase enhancer 2 [Source:HGNC Symbol;Acc:HGNC:8739]				HALLMARK_EPITHELIAL_MESENCHYMAL_TRANSITION
4016	LOXL1	lysyl oxidase like 1 [Source:HGNC Symbol;Acc:HGNC:6665]				HALLMARK_EPITHELIAL_MESENCHYMAL_TRANSITION
4256	MGP	matrix Gla protein [Source:HGNC Symbol;Acc:HGNC:7060]				HALLMARK_EPITHELIAL_MESENCHYMAL_TRANSITION
5021	OXTR	oxytocin receptor [Source:HGNC Symbol;Acc:HGNC:8529]				HALLMARK_EPITHELIAL_MESENCHYMAL_TRANSITION
5744	PTHLH	parathyroid hormone like hormone [Source:HGNC Symbol;Acc:HGNC:9607]				HALLMARK_EPITHELIAL_MESENCHYMAL_TRANSITION
6422	SFRP1	secreted frizzled related protein 1 [Source:HGNC Symbol;Acc:HGNC:10776]				HALLMARK_EPITHELIAL_MESENCHYMAL_TRANSITION
7431	VIM	vimentin [Source:HGNC Symbol;Acc:HGNC:12692]				HALLMARK_EPITHELIAL_MESENCHYMAL_TRANSITION
800	CALD1	caldesmon 1 [Source:HGNC Symbol;Acc:HGNC:1441]				HALLMARK_EPITHELIAL_MESENCHYMAL_TRANSITION
9235	IL32	interleukin 32 [Source:HGNC Symbol;Acc:HGNC:16830]				HALLMARK_EPITHELIAL_MESENCHYMAL_TRANSITION
7153	TOP2A	DNA topoisomerase II alpha [Source:HGNC Symbol;Acc:HGNC:11989]					HALLMARK_G2M_CHECKPOINT		HALLMARK_ESTROGEN_RESPONSE_LATE
991	CDC20	cell division cycle 20 [Source:HGNC Symbol;Acc:HGNC:1723]					HALLMARK_G2M_CHECKPOINT		HALLMARK_ESTROGEN_RESPONSE_LATE
6790	AURKA	aurora kinase A [Source:HGNC Symbol;Acc:HGNC:11393]					HALLMARK_G2M_CHECKPOINT
5347	PLK1	polo like kinase 1 [Source:HGNC Symbol;Acc:HGNC:9077]					HALLMARK_G2M_CHECKPOINT
983	CDK1	cyclin dependent kinase 1 [Source:HGNC Symbol;Acc:HGNC:1722]					HALLMARK_G2M_CHECKPOINT
11004	KIF2C	kinesin family member 2C [Source:HGNC Symbol;Acc:HGNC:6393]					HALLMARK_G2M_CHECKPOINT
9133	CCNB2	cyclin B2 [Source:HGNC Symbol;Acc:HGNC:1580]					HALLMARK_G2M_CHECKPOINT
10051	SMC4	structural maintenance of chromosomes 4 [Source:HGNC Symbol;Acc:HGNC:14013]					HALLMARK_G2M_CHECKPOINT
1062	CENPE	centromere protein E [Source:HGNC Symbol;Acc:HGNC:1856]					HALLMARK_G2M_CHECKPOINT
24137	KIF4A	kinesin family member 4A [Source:HGNC Symbol;Acc:HGNC:13339]					HALLMARK_G2M_CHECKPOINT
332	BIRC5	baculoviral IAP repeat containing 5 [Source:HGNC Symbol;Acc:HGNC:593]					HALLMARK_G2M_CHECKPOINT
675	BRCA2	BRCA2 DNA repair associated [Source:HGNC Symbol;Acc:HGNC:1101]					HALLMARK_G2M_CHECKPOINT
1033	CDKN3	cyclin dependent kinase inhibitor 3 [Source:HGNC Symbol;Acc:HGNC:1791]					HALLMARK_G2M_CHECKPOINT
3161	HMMR	hyaluronan mediated motility receptor [Source:HGNC Symbol;Acc:HGNC:5012]					HALLMARK_G2M_CHECKPOINT
1163	CKS1B	CDC28 protein kinase regulatory subunit 1B [Source:HGNC Symbol;Acc:HGNC:19083]					HALLMARK_G2M_CHECKPOINT
3838	KPNA2	karyopherin subunit alpha 2 [Source:HGNC Symbol;Acc:HGNC:6395]					HALLMARK_G2M_CHECKPOINT
4085	MAD2L1	mitotic arrest deficient 2 like 1 [Source:HGNC Symbol;Acc:HGNC:6763]					HALLMARK_G2M_CHECKPOINT
10460	TACC3	transforming acidic coiled-coil containing protein 3 [Source:HGNC Symbol;Acc:HGNC:11524]					HALLMARK_G2M_CHECKPOINT
1164	CKS2	CDC28 protein kinase regulatory subunit 2 [Source:HGNC Symbol;Acc:HGNC:2000]					HALLMARK_G2M_CHECKPOINT
3159	HMGA1	high mobility group AT-hook 1 [Source:HGNC Symbol;Acc:HGNC:5010]					HALLMARK_G2M_CHECKPOINT
4172	MCM3	minichromosome maintenance complex component 3 [Source:HGNC Symbol;Acc:HGNC:6945]					HALLMARK_G2M_CHECKPOINT
4288	MKI67	marker of proliferation Ki-67 [Source:HGNC Symbol;Acc:HGNC:7107]					HALLMARK_G2M_CHECKPOINT
9212	AURKB	aurora kinase B [Source:HGNC Symbol;Acc:HGNC:11390]					HALLMARK_G2M_CHECKPOINT
9232	PTTG1	PTTG1 regulator of sister chromatid separation, securin [Source:HGNC Symbol;Acc:HGNC:9690]					HALLMARK_G2M_CHECKPOINT
699	BUB1	BUB1 mitotic checkpoint serine/threonine kinase [Source:HGNC Symbol;Acc:HGNC:1148]					HALLMARK_G2M_CHECKPOINT
4751	NEK2	NIMA related kinase 2 [Source:HGNC Symbol;Acc:HGNC:7745]					HALLMARK_G2M_CHECKPOINT
7272	TTK	TTK protein kinase [Source:HGNC Symbol;Acc:HGNC:12401]					HALLMARK_G2M_CHECKPOINT
10403	NDC80	NDC80 kinetochore complex component [Source:HGNC Symbol;Acc:HGNC:16909]					HALLMARK_G2M_CHECKPOINT
1063	CENPF	centromere protein F [Source:HGNC Symbol;Acc:HGNC:1857]					HALLMARK_G2M_CHECKPOINT
22974	TPX2	TPX2 microtubule nucleation factor [Source:HGNC Symbol;Acc:HGNC:1249]					HALLMARK_G2M_CHECKPOINT
26271	FBXO5	F-box protein 5 [Source:HGNC Symbol;Acc:HGNC:13584]					HALLMARK_G2M_CHECKPOINT
3619	INCENP	inner centromere protein [Source:HGNC Symbol;Acc:HGNC:6058]					HALLMARK_G2M_CHECKPOINT
3832	KIF11	kinesin family member 11 [Source:HGNC Symbol;Acc:HGNC:6388]					HALLMARK_G2M_CHECKPOINT
51203	NUSAP1	nucleolar and spindle associated protein 1 [Source:HGNC Symbol;Acc:HGNC:18538]					HALLMARK_G2M_CHECKPOINT
56992	KIF15	kinesin family member 15 [Source:HGNC Symbol;Acc:HGNC:17273]					HALLMARK_G2M_CHECKPOINT
9055	PRC1	protein regulator of cytokinesis 1 [Source:HGNC Symbol;Acc:HGNC:9341]					HALLMARK_G2M_CHECKPOINT
9493	KIF23	kinesin family member 23 [Source:HGNC Symbol;Acc:HGNC:6392]					HALLMARK_G2M_CHECKPOINT
9585	KIF20B	kinesin family member 20B [Source:HGNC Symbol;Acc:HGNC:7212]					HALLMARK_G2M_CHECKPOINT
10926	DBF4	DBF4 zinc finger [Source:HGNC Symbol;Acc:HGNC:17364]					HALLMARK_G2M_CHECKPOINT
22809	ATF5	activating transcription factor 5 [Source:HGNC Symbol;Acc:HGNC:790]					HALLMARK_G2M_CHECKPOINT
1058	CENPA	centromere protein A [Source:HGNC Symbol;Acc:HGNC:1851]					HALLMARK_G2M_CHECKPOINT
890	CCNA2	cyclin A2 [Source:HGNC Symbol;Acc:HGNC:1578]					HALLMARK_G2M_CHECKPOINT
10024	TROAP	trophinin associated protein [Source:HGNC Symbol;Acc:HGNC:12327]					HALLMARK_G2M_CHECKPOINT
10592	SMC2	structural maintenance of chromosomes 2 [Source:HGNC Symbol;Acc:HGNC:14011]					HALLMARK_G2M_CHECKPOINT
10721	POLQ	DNA polymerase theta [Source:HGNC Symbol;Acc:HGNC:9186]					HALLMARK_G2M_CHECKPOINT
11065	UBE2C	ubiquitin conjugating enzyme E2 C [Source:HGNC Symbol;Acc:HGNC:15937]					HALLMARK_G2M_CHECKPOINT
55872	PBK	PDZ binding kinase [Source:HGNC Symbol;Acc:HGNC:18282]					HALLMARK_G2M_CHECKPOINT
57082	KNL1	kinetochore scaffold 1 [Source:HGNC Symbol;Acc:HGNC:24054]					HALLMARK_G2M_CHECKPOINT
5933	RBL1	RB transcriptional corepressor like 1 [Source:HGNC Symbol;Acc:HGNC:9893]					HALLMARK_G2M_CHECKPOINT
85236	H2BC12	H2B clustered histone 12 [Source:HGNC Symbol;Acc:HGNC:13954]					HALLMARK_G2M_CHECKPOINT
5121	PCP4	Purkinje cell protein 4 [Source:HGNC Symbol;Acc:HGNC:8742]						HALLMARK_KRAS_SIGNALING_UP	HALLMARK_ESTROGEN_RESPONSE_LATE
6004	RGS16	regulator of G protein signaling 16 [Source:HGNC Symbol;Acc:HGNC:9997]						HALLMARK_KRAS_SIGNALING_UP		HALLMARK_INFLAMMATORY_RESPONSE
7133	TNFRSF1B	TNF receptor superfamily member 1B [Source:HGNC Symbol;Acc:HGNC:11917]						HALLMARK_KRAS_SIGNALING_UP		HALLMARK_INFLAMMATORY_RESPONSE
2113	ETS1	ETS proto-oncogene 1, transcription factor [Source:HGNC Symbol;Acc:HGNC:3488]						HALLMARK_KRAS_SIGNALING_UP				HALLMARK_HYPOXIA
9590	AKAP12	A-kinase anchoring protein 12 [Source:HGNC Symbol;Acc:HGNC:370]						HALLMARK_KRAS_SIGNALING_UP				HALLMARK_HYPOXIA
2745	GLRX	glutaredoxin [Source:HGNC Symbol;Acc:HGNC:4330]						HALLMARK_KRAS_SIGNALING_UP				HALLMARK_HYPOXIA
51129	ANGPTL4	angiopoietin like 4 [Source:HGNC Symbol;Acc:HGNC:16039]						HALLMARK_KRAS_SIGNALING_UP				HALLMARK_HYPOXIA
1520	CTSS	cathepsin S [Source:HGNC Symbol;Acc:HGNC:2545]						HALLMARK_KRAS_SIGNALING_UP
8829	NRP1	neuropilin 1 [Source:HGNC Symbol;Acc:HGNC:8004]						HALLMARK_KRAS_SIGNALING_UP
28959	TMEM176B	transmembrane protein 176B [Source:HGNC Symbol;Acc:HGNC:29596]						HALLMARK_KRAS_SIGNALING_UP
383	ARG1	arginase 1 [Source:HGNC Symbol;Acc:HGNC:663]						HALLMARK_KRAS_SIGNALING_UP
5950	RBP4	retinol binding protein 4 [Source:HGNC Symbol;Acc:HGNC:9922]						HALLMARK_KRAS_SIGNALING_UP
867	CBL	Cbl proto-oncogene [Source:HGNC Symbol;Acc:HGNC:1541]						HALLMARK_KRAS_SIGNALING_UP
2982	GUCY1A1	guanylate cyclase 1 soluble subunit alpha 1 [Source:HGNC Symbol;Acc:HGNC:4685]						HALLMARK_KRAS_SIGNALING_UP
4319	MMP10	matrix metallopeptidase 10 [Source:HGNC Symbol;Acc:HGNC:7156]						HALLMARK_KRAS_SIGNALING_UP
347	APOD	apolipoprotein D [Source:HGNC Symbol;Acc:HGNC:612]						HALLMARK_KRAS_SIGNALING_UP
27344	PCSK1N	proprotein convertase subtilisin/kexin type 1 inhibitor [Source:HGNC Symbol;Acc:HGNC:17301]						HALLMARK_KRAS_SIGNALING_UP
6447	SCG5	secretogranin V [Source:HGNC Symbol;Acc:HGNC:10816]						HALLMARK_KRAS_SIGNALING_UP
6662	SOX9	SRY-box transcription factor 9 [Source:HGNC Symbol;Acc:HGNC:11204]						HALLMARK_KRAS_SIGNALING_UP
8431	NR0B2	nuclear receptor subfamily 0 group B member 2 [Source:HGNC Symbol;Acc:HGNC:7961]						HALLMARK_KRAS_SIGNALING_UP
8404	SPARCL1	SPARC like 1 [Source:HGNC Symbol;Acc:HGNC:11220]						HALLMARK_KRAS_SIGNALING_UP
10103	TSPAN1	tetraspanin 1 [Source:HGNC Symbol;Acc:HGNC:20657]						HALLMARK_KRAS_SIGNALING_UP
23643	LY96	lymphocyte antigen 96 [Source:HGNC Symbol;Acc:HGNC:17156]						HALLMARK_KRAS_SIGNALING_UP
4613	MYCN	MYCN proto-oncogene, bHLH transcription factor [Source:HGNC Symbol;Acc:HGNC:7559]						HALLMARK_KRAS_SIGNALING_UP
5178	PEG3	paternally expressed 3 [Source:HGNC Symbol;Acc:HGNC:8826]						HALLMARK_KRAS_SIGNALING_UP
5284	PIGR	polymeric immunoglobulin receptor [Source:HGNC Symbol;Acc:HGNC:8968]						HALLMARK_KRAS_SIGNALING_UP
55365	TMEM176A	transmembrane protein 176A [Source:HGNC Symbol;Acc:HGNC:24930]						HALLMARK_KRAS_SIGNALING_UP
6590	SLPI	secretory leukocyte peptidase inhibitor [Source:HGNC Symbol;Acc:HGNC:11092]						HALLMARK_KRAS_SIGNALING_UP
7102	TSPAN7	tetraspanin 7 [Source:HGNC Symbol;Acc:HGNC:11854]						HALLMARK_KRAS_SIGNALING_UP
8854	ALDH1A2	aldehyde dehydrogenase 1 family member A2 [Source:HGNC Symbol;Acc:HGNC:15472]						HALLMARK_KRAS_SIGNALING_UP
90865	IL33	interleukin 33 [Source:HGNC Symbol;Acc:HGNC:16028]						HALLMARK_KRAS_SIGNALING_UP
771	CA12	carbonic anhydrase 12 [Source:HGNC Symbol;Acc:HGNC:1371]							HALLMARK_ESTROGEN_RESPONSE_LATE		HALLMARK_ESTROGEN_RESPONSE_EARLY	HALLMARK_HYPOXIA
3860	KRT13	keratin 13 [Source:HGNC Symbol;Acc:HGNC:6415]							HALLMARK_ESTROGEN_RESPONSE_LATE		HALLMARK_ESTROGEN_RESPONSE_EARLY
7494	XBP1	X-box binding protein 1 [Source:HGNC Symbol;Acc:HGNC:12801]							HALLMARK_ESTROGEN_RESPONSE_LATE		HALLMARK_ESTROGEN_RESPONSE_EARLY
645	BLVRB	biliverdin reductase B [Source:HGNC Symbol;Acc:HGNC:1063]							HALLMARK_ESTROGEN_RESPONSE_LATE		HALLMARK_ESTROGEN_RESPONSE_EARLY
9536	PTGES	prostaglandin E synthase [Source:HGNC Symbol;Acc:HGNC:9599]							HALLMARK_ESTROGEN_RESPONSE_LATE		HALLMARK_ESTROGEN_RESPONSE_EARLY
1836	SLC26A2	solute carrier family 26 member 2 [Source:HGNC Symbol;Acc:HGNC:10994]							HALLMARK_ESTROGEN_RESPONSE_LATE		HALLMARK_ESTROGEN_RESPONSE_EARLY
3880	KRT19	keratin 19 [Source:HGNC Symbol;Acc:HGNC:6436]							HALLMARK_ESTROGEN_RESPONSE_LATE		HALLMARK_ESTROGEN_RESPONSE_EARLY
10439	OLFM1	olfactomedin 1 [Source:HGNC Symbol;Acc:HGNC:17187]							HALLMARK_ESTROGEN_RESPONSE_LATE		HALLMARK_ESTROGEN_RESPONSE_EARLY
11098	PRSS23	serine protease 23 [Source:HGNC Symbol;Acc:HGNC:14370]							HALLMARK_ESTROGEN_RESPONSE_LATE		HALLMARK_ESTROGEN_RESPONSE_EARLY
9368	SLC9A3R1	SLC9A3 regulator 1 [Source:HGNC Symbol;Acc:HGNC:11075]							HALLMARK_ESTROGEN_RESPONSE_LATE		HALLMARK_ESTROGEN_RESPONSE_EARLY
7033	TFF3	trefoil factor 3 [Source:HGNC Symbol;Acc:HGNC:11757]							HALLMARK_ESTROGEN_RESPONSE_LATE		HALLMARK_ESTROGEN_RESPONSE_EARLY
9612	NCOR2	nuclear receptor corepressor 2 [Source:HGNC Symbol;Acc:HGNC:7673]							HALLMARK_ESTROGEN_RESPONSE_LATE		HALLMARK_ESTROGEN_RESPONSE_EARLY
10202	DHRS2	dehydrogenase/reductase 2 [Source:HGNC Symbol;Acc:HGNC:18349]							HALLMARK_ESTROGEN_RESPONSE_LATE		HALLMARK_ESTROGEN_RESPONSE_EARLY
11145	PLAAT3	phospholipase A and acyltransferase 3 [Source:HGNC Symbol;Acc:HGNC:17825]							HALLMARK_ESTROGEN_RESPONSE_LATE		HALLMARK_ESTROGEN_RESPONSE_EARLY
2296	FOXC1	forkhead box C1 [Source:HGNC Symbol;Acc:HGNC:3800]							HALLMARK_ESTROGEN_RESPONSE_LATE		HALLMARK_ESTROGEN_RESPONSE_EARLY
26509	MYOF	myoferlin [Source:HGNC Symbol;Acc:HGNC:3656]							HALLMARK_ESTROGEN_RESPONSE_LATE		HALLMARK_ESTROGEN_RESPONSE_EARLY
4602	MYB	MYB proto-oncogene, transcription factor [Source:HGNC Symbol;Acc:HGNC:7545]							HALLMARK_ESTROGEN_RESPONSE_LATE		HALLMARK_ESTROGEN_RESPONSE_EARLY
4886	NPY1R	neuropeptide Y receptor Y1 [Source:HGNC Symbol;Acc:HGNC:7956]							HALLMARK_ESTROGEN_RESPONSE_LATE		HALLMARK_ESTROGEN_RESPONSE_EARLY
7031	TFF1	trefoil factor 1 [Source:HGNC Symbol;Acc:HGNC:11755]							HALLMARK_ESTROGEN_RESPONSE_LATE		HALLMARK_ESTROGEN_RESPONSE_EARLY
9022	CLIC3	chloride intracellular channel 3 [Source:HGNC Symbol;Acc:HGNC:2064]							HALLMARK_ESTROGEN_RESPONSE_LATE		HALLMARK_ESTROGEN_RESPONSE_EARLY
8900	CCNA1	cyclin A1 [Source:HGNC Symbol;Acc:HGNC:1577]							HALLMARK_ESTROGEN_RESPONSE_LATE
10538	BATF	basic leucine zipper ATF-like transcription factor [Source:HGNC Symbol;Acc:HGNC:958]							HALLMARK_ESTROGEN_RESPONSE_LATE
5265	SERPINA1	serpin family A member 1 [Source:HGNC Symbol;Acc:HGNC:8941]							HALLMARK_ESTROGEN_RESPONSE_LATE
6280	S100A9	S100 calcium binding protein A9 [Source:HGNC Symbol;Acc:HGNC:10499]							HALLMARK_ESTROGEN_RESPONSE_LATE
928	CD9	CD9 molecule [Source:HGNC Symbol;Acc:HGNC:1709]							HALLMARK_ESTROGEN_RESPONSE_LATE
4192	MDK	midkine [Source:HGNC Symbol;Acc:HGNC:6972]							HALLMARK_ESTROGEN_RESPONSE_LATE
51083	GAL	galanin and GMAP prepropeptide [Source:HGNC Symbol;Acc:HGNC:4114]							HALLMARK_ESTROGEN_RESPONSE_LATE
10112	KIF20A	kinesin family member 20A [Source:HGNC Symbol;Acc:HGNC:9787]							HALLMARK_ESTROGEN_RESPONSE_LATE
10551	AGR2	anterior gradient 2, protein disulphide isomerase family member [Source:HGNC Symbol;Acc:HGNC:328]							HALLMARK_ESTROGEN_RESPONSE_LATE
10761	PLAC1	placenta enriched 1 [Source:HGNC Symbol;Acc:HGNC:9044]							HALLMARK_ESTROGEN_RESPONSE_LATE
10874	NMU	neuromedin U [Source:HGNC Symbol;Acc:HGNC:7859]							HALLMARK_ESTROGEN_RESPONSE_LATE
11012	KLK11	kallikrein related peptidase 11 [Source:HGNC Symbol;Acc:HGNC:6359]							HALLMARK_ESTROGEN_RESPONSE_LATE
2707	GJB3	gap junction protein beta 3 [Source:HGNC Symbol;Acc:HGNC:4285]							HALLMARK_ESTROGEN_RESPONSE_LATE
429	ASCL1	achaete-scute family bHLH transcription factor 1 [Source:HGNC Symbol;Acc:HGNC:738]							HALLMARK_ESTROGEN_RESPONSE_LATE
445	ASS1	argininosuccinate synthase 1 [Source:HGNC Symbol;Acc:HGNC:758]							HALLMARK_ESTROGEN_RESPONSE_LATE
56521	DNAJC12	DnaJ heat shock protein family (Hsp40) member C12 [Source:HGNC Symbol;Acc:HGNC:28908]							HALLMARK_ESTROGEN_RESPONSE_LATE
9547	CXCL14	C-X-C motif chemokine ligand 14 [Source:HGNC Symbol;Acc:HGNC:10640]							HALLMARK_ESTROGEN_RESPONSE_LATE
6542	SLC7A2	solute carrier family 7 member 2 [Source:HGNC Symbol;Acc:HGNC:11060]								HALLMARK_INFLAMMATORY_RESPONSE	HALLMARK_ESTROGEN_RESPONSE_EARLY
2719	GPC3	glypican 3 [Source:HGNC Symbol;Acc:HGNC:4451]								HALLMARK_INFLAMMATORY_RESPONSE		HALLMARK_HYPOXIA
133	ADM	adrenomedullin [Source:HGNC Symbol;Acc:HGNC:259]								HALLMARK_INFLAMMATORY_RESPONSE		HALLMARK_HYPOXIA
3586	IL10	interleukin 10 [Source:HGNC Symbol;Acc:HGNC:5962]								HALLMARK_INFLAMMATORY_RESPONSE
7096	TLR1	toll like receptor 1 [Source:HGNC Symbol;Acc:HGNC:11847]								HALLMARK_INFLAMMATORY_RESPONSE
7098	TLR3	toll like receptor 3 [Source:HGNC Symbol;Acc:HGNC:11849]								HALLMARK_INFLAMMATORY_RESPONSE
3732	CD82	CD82 molecule [Source:HGNC Symbol;Acc:HGNC:6210]								HALLMARK_INFLAMMATORY_RESPONSE
1604	CD55	CD55 molecule (Cromer blood group) [Source:HGNC Symbol;Acc:HGNC:2665]								HALLMARK_INFLAMMATORY_RESPONSE
9180	OSMR	oncostatin M receptor [Source:HGNC Symbol;Acc:HGNC:8507]								HALLMARK_INFLAMMATORY_RESPONSE
3386	ICAM4	intercellular adhesion molecule 4 (Landsteiner-Wiener blood group) [Source:HGNC Symbol;Acc:HGNC:5347]								HALLMARK_INFLAMMATORY_RESPONSE
10886	NPFFR2	neuropeptide FF receptor 2 [Source:HGNC Symbol;Acc:HGNC:4525]								HALLMARK_INFLAMMATORY_RESPONSE
23601	CLEC5A	C-type lectin domain containing 5A [Source:HGNC Symbol;Acc:HGNC:2054]								HALLMARK_INFLAMMATORY_RESPONSE
3696	ITGB8	integrin subunit beta 8 [Source:HGNC Symbol;Acc:HGNC:6163]								HALLMARK_INFLAMMATORY_RESPONSE
4986	OPRK1	opioid receptor kappa 1 [Source:HGNC Symbol;Acc:HGNC:8154]								HALLMARK_INFLAMMATORY_RESPONSE
5099	PCDH7	protocadherin 7 [Source:HGNC Symbol;Acc:HGNC:8659]								HALLMARK_INFLAMMATORY_RESPONSE
5996	RGS1	regulator of G protein signaling 1 [Source:HGNC Symbol;Acc:HGNC:9991]								HALLMARK_INFLAMMATORY_RESPONSE
970	CD70	CD70 molecule [Source:HGNC Symbol;Acc:HGNC:11937]								HALLMARK_INFLAMMATORY_RESPONSE
6513	SLC2A1	solute carrier family 2 member 1 [Source:HGNC Symbol;Acc:HGNC:11005]									HALLMARK_ESTROGEN_RESPONSE_EARLY	HALLMARK_HYPOXIA
3625	INHBB	inhibin subunit beta B [Source:HGNC Symbol;Acc:HGNC:6067]									HALLMARK_ESTROGEN_RESPONSE_EARLY
3866	KRT15	keratin 15 [Source:HGNC Symbol;Acc:HGNC:6421]									HALLMARK_ESTROGEN_RESPONSE_EARLY
794	CALB2	calbindin 2 [Source:HGNC Symbol;Acc:HGNC:1435]									HALLMARK_ESTROGEN_RESPONSE_EARLY
360	AQP3	aquaporin 3 (Gill blood group) [Source:HGNC Symbol;Acc:HGNC:636]									HALLMARK_ESTROGEN_RESPONSE_EARLY
1999	ELF3	E74 like ETS transcription factor 3 [Source:HGNC Symbol;Acc:HGNC:3318]									HALLMARK_ESTROGEN_RESPONSE_EARLY
2274	FHL2	four and a half LIM domains 2 [Source:HGNC Symbol;Acc:HGNC:3703]									HALLMARK_ESTROGEN_RESPONSE_EARLY
107	ADCY1	adenylate cyclase 1 [Source:HGNC Symbol;Acc:HGNC:232]									HALLMARK_ESTROGEN_RESPONSE_EARLY
375449	MAST4	microtubule associated serine/threonine kinase family member 4 [Source:HGNC Symbol;Acc:HGNC:19037]									HALLMARK_ESTROGEN_RESPONSE_EARLY
4477	MSMB	microseminoprotein beta [Source:HGNC Symbol;Acc:HGNC:7372]									HALLMARK_ESTROGEN_RESPONSE_EARLY
4603	MYBL1	MYB proto-oncogene like 1 [Source:HGNC Symbol;Acc:HGNC:7547]									HALLMARK_ESTROGEN_RESPONSE_EARLY
79875	THSD4	thrombospondin type 1 domain containing 4 [Source:HGNC Symbol;Acc:HGNC:25835]									HALLMARK_ESTROGEN_RESPONSE_EARLY
1907	EDN2	endothelin 2 [Source:HGNC Symbol;Acc:HGNC:3177]										HALLMARK_HYPOXIA
5317	PKP1	plakophilin 1 [Source:HGNC Symbol;Acc:HGNC:9023]										HALLMARK_HYPOXIA
10397	NDRG1	N-myc downstream regulated 1 [Source:HGNC Symbol;Acc:HGNC:7679]										HALLMARK_HYPOXIA
1028	CDKN1C	cyclin dependent kinase inhibitor 1C [Source:HGNC Symbol;Acc:HGNC:1786]										HALLMARK_HYPOXIA
3484	IGFBP1	insulin like growth factor binding protein 1 [Source:HGNC Symbol;Acc:HGNC:5469]										HALLMARK_HYPOXIA
6275	S100A4	S100 calcium binding protein A4 [Source:HGNC Symbol;Acc:HGNC:10494]										HALLMARK_HYPOXIA
3309	HSPA5	heat shock protein family A (Hsp70) member 5 [Source:HGNC Symbol;Acc:HGNC:5238]										HALLMARK_HYPOXIA
1356	CP	ceruloplasmin [Source:HGNC Symbol;Acc:HGNC:2295]										HALLMARK_HYPOXIA
6781	STC1	stanniocalcin 1 [Source:HGNC Symbol;Acc:HGNC:11373]										HALLMARK_HYPOXIA
5837	PYGM	glycogen phosphorylase, muscle associated [Source:HGNC Symbol;Acc:HGNC:9726]										HALLMARK_HYPOXIA
3939	LDHA	lactate dehydrogenase A [Source:HGNC Symbol;Acc:HGNC:6535]										HALLMARK_HYPOXIA
302	ANXA2	annexin A2 [Source:HGNC Symbol;Acc:HGNC:537]										HALLMARK_HYPOXIA
4493	MT1E	metallothionein 1E [Source:HGNC Symbol;Acc:HGNC:7397]										HALLMARK_HYPOXIA
10891	PPARGC1A	PPARG coactivator 1 alpha [Source:HGNC Symbol;Acc:HGNC:9237]										HALLMARK_HYPOXIA
112464	CAVIN3	caveolae associated protein 3 [Source:HGNC Symbol;Acc:HGNC:9400]										HALLMARK_HYPOXIA
5105	PCK1	phosphoenolpyruvate carboxykinase 1 [Source:HGNC Symbol;Acc:HGNC:8724]										HALLMARK_HYPOXIA
51316	PLAC8	placenta associated 8 [Source:HGNC Symbol;Acc:HGNC:19254]										HALLMARK_HYPOXIA
56925	LXN	latexin [Source:HGNC Symbol;Acc:HGNC:13347]										HALLMARK_HYPOXIA
9957	HS3ST1	heparan sulfate-glucosamine 3-sulfotransferase 1 [Source:HGNC Symbol;Acc:HGNC:5194]										HALLMARK_HYPOXIA
9787	DLGAP5	DLG associated protein 5 [Source:HGNC Symbol;Acc:HGNC:16864]
3148	HMGB2	high mobility group box 2 [Source:HGNC Symbol;Acc:HGNC:5000]
6241	RRM2	ribonucleotide reductase regulatory subunit M2 [Source:HGNC Symbol;Acc:HGNC:10452]
55635	DEPDC1	DEP domain containing 1 [Source:HGNC Symbol;Acc:HGNC:22949]
204	AK2	adenylate kinase 2 [Source:HGNC Symbol;Acc:HGNC:362]
81611	ANP32E	acidic nuclear phosphoprotein 32 family member E [Source:HGNC Symbol;Acc:HGNC:16673]
10606	PAICS	phosphoribosylaminoimidazole carboxylase and phosphoribosylaminoimidazolesuccinocarboxamide synthase [Source:HGNC Symbol;Acc:HGNC:8587]
29028	ATAD2	ATPase family AAA domain containing 2 [Source:HGNC Symbol;Acc:HGNC:30123]
29893	PSMC3IP	PSMC3 interacting protein [Source:HGNC Symbol;Acc:HGNC:17928]
55143	CDCA8	cell division cycle associated 8 [Source:HGNC Symbol;Acc:HGNC:14629]
55723	ASF1B	anti-silencing function 1B histone chaperone [Source:HGNC Symbol;Acc:HGNC:20996]
57405	SPC25	SPC25 component of NDC80 kinetochore complex [Source:HGNC Symbol;Acc:HGNC:24031]
7083	TK1	thymidine kinase 1 [Source:HGNC Symbol;Acc:HGNC:11830]
83461	CDCA3	cell division cycle associated 3 [Source:HGNC Symbol;Acc:HGNC:14624]
83463	MXD3	MAX dimerization protein 3 [Source:HGNC Symbol;Acc:HGNC:14008]
4050	LTB	lymphotoxin beta [Source:HGNC Symbol;Acc:HGNC:6711]
717	C2	complement C2 [Source:HGNC Symbol;Acc:HGNC:1248]
10563	CXCL13	C-X-C motif chemokine ligand 13 [Source:HGNC Symbol;Acc:HGNC:10639]
5199	CFP	complement factor properdin [Source:HGNC Symbol;Acc:HGNC:8864]
5579	PRKCB	protein kinase C beta [Source:HGNC Symbol;Acc:HGNC:9395]
10333	TLR6	toll like receptor 6 [Source:HGNC Symbol;Acc:HGNC:16711]
3109	HLA-DMB	major histocompatibility complex, class II, DM beta [Source:HGNC Symbol;Acc:HGNC:4935]
3122	HLA-DRA	major histocompatibility complex, class II, DR alpha [Source:HGNC Symbol;Acc:HGNC:4947]
3133	HLA-E	major histocompatibility complex, class I, E [Source:HGNC Symbol;Acc:HGNC:4962]
4843	NOS2	nitric oxide synthase 2 [Source:HGNC Symbol;Acc:HGNC:7873]
5552	SRGN	serglycin [Source:HGNC Symbol;Acc:HGNC:9361]
56253	CRTAM	cytotoxic and regulatory T cell molecule [Source:HGNC Symbol;Acc:HGNC:24313]
973	CD79A	CD79a molecule [Source:HGNC Symbol;Acc:HGNC:1698]
7781	SLC30A3	solute carrier family 30 member 3 [Source:HGNC Symbol;Acc:HGNC:11014]
9073	CLDN8	claudin 8 [Source:HGNC Symbol;Acc:HGNC:2050]
1280	COL2A1	collagen type II alpha 1 chain [Source:HGNC Symbol;Acc:HGNC:2200]
6474	SHOX2	short stature homeobox 2 [Source:HGNC Symbol;Acc:HGNC:10854]
1158	CKM	creatine kinase, M-type [Source:HGNC Symbol;Acc:HGNC:1994]
1630	DCC	DCC netrin 1 receptor [Source:HGNC Symbol;Acc:HGNC:2701]
7356	SCGB1A1	secretoglobin family 1A member 1 [Source:HGNC Symbol;Acc:HGNC:12523]
10777	ARPP21	cAMP regulated phosphoprotein 21 [Source:HGNC Symbol;Acc:HGNC:16968]
11254	SLC6A14	solute carrier family 6 member 14 [Source:HGNC Symbol;Acc:HGNC:11047]
242	ALOX12B	arachidonate 12-lipoxygenase, 12R type [Source:HGNC Symbol;Acc:HGNC:430]
2813	GP2	glycoprotein 2 [Source:HGNC Symbol;Acc:HGNC:4441]
29930	PCDHB1	protocadherin beta 1 [Source:HGNC Symbol;Acc:HGNC:8680]
3352	HTR1D	5-hydroxytryptamine receptor 1D [Source:HGNC Symbol;Acc:HGNC:5289]
3785	KCNQ2	potassium voltage-gated channel subfamily Q member 2 [Source:HGNC Symbol;Acc:HGNC:6296]
3851	KRT4	keratin 4 [Source:HGNC Symbol;Acc:HGNC:6441]
3852	KRT5	keratin 5 [Source:HGNC Symbol;Acc:HGNC:6442]
5020	OXT	oxytocin/neurophysin I prepropeptide [Source:HGNC Symbol;Acc:HGNC:8528]
5077	PAX3	paired box 3 [Source:HGNC Symbol;Acc:HGNC:8617]
51806	CALML5	calmodulin like 5 [Source:HGNC Symbol;Acc:HGNC:18180]
5409	PNMT	phenylethanolamine N-methyltransferase [Source:HGNC Symbol;Acc:HGNC:9160]
54901	CDKAL1	CDK5 regulatory subunit associated protein 1 like 1 [Source:HGNC Symbol;Acc:HGNC:21050]
57451	TENM2	teneurin transmembrane protein 2 [Source:HGNC Symbol;Acc:HGNC:29943]
6707	SPRR3	small proline rich protein 3 [Source:HGNC Symbol;Acc:HGNC:11268]
676	BRDT	bromodomain testis associated [Source:HGNC Symbol;Acc:HGNC:1105]
7021	TFAP2B	transcription factor AP-2 beta [Source:HGNC Symbol;Acc:HGNC:11743]
7068	THRB	thyroid hormone receptor beta [Source:HGNC Symbol;Acc:HGNC:11799]
797	CALCB	calcitonin related polypeptide beta [Source:HGNC Symbol;Acc:HGNC:1438]
9992	KCNE2	potassium voltage-gated channel subfamily E regulatory subunit 2 [Source:HGNC Symbol;Acc:HGNC:6242]
214	ALCAM	activated leukocyte cell adhesion molecule [Source:HGNC Symbol;Acc:HGNC:400]
307	ANXA4	annexin A4 [Source:HGNC Symbol;Acc:HGNC:542]
80324	PUS1	pseudouridine synthase 1 [Source:HGNC Symbol;Acc:HGNC:15508]
1291	COL6A1	collagen type VI alpha 1 chain [Source:HGNC Symbol;Acc:HGNC:2211]
1493	CTLA4	cytotoxic T-lymphocyte associated protein 4 [Source:HGNC Symbol;Acc:HGNC:2505]
152007	GLIPR2	GLI pathogenesis related 2 [Source:HGNC Symbol;Acc:HGNC:18007]
221143	EEF1AKMT1	EEF1A lysine methyltransferase 1 [Source:HGNC Symbol;Acc:HGNC:27351]
4135	MAP6	microtubule associated protein 6 [Source:HGNC Symbol;Acc:HGNC:6868]
5179	PENK	proenkephalin [Source:HGNC Symbol;Acc:HGNC:8831]
5269	SERPINB6	serpin family B member 6 [Source:HGNC Symbol;Acc:HGNC:8950]
6335	SCN9A	sodium voltage-gated channel alpha subunit 9 [Source:HGNC Symbol;Acc:HGNC:10597]
64332	NFKBIZ	NFKB inhibitor zeta [Source:HGNC Symbol;Acc:HGNC:29805]
79026	AHNAK	AHNAK nucleoprotein [Source:HGNC Symbol;Acc:HGNC:347]
84525	HOPX	HOP homeobox [Source:HGNC Symbol;Acc:HGNC:24961]
8784	TNFRSF18	TNF receptor superfamily member 18 [Source:HGNC Symbol;Acc:HGNC:11914]
92749	DRC1	dynein regulatory complex subunit 1 [Source:HGNC Symbol;Acc:HGNC:24245]
1969	EPHA2	EPH receptor A2 [Source:HGNC Symbol;Acc:HGNC:3386]
978	CDA	cytidine deaminase [Source:HGNC Symbol;Acc:HGNC:1712]
7448	VTN	vitronectin [Source:HGNC Symbol;Acc:HGNC:12724]
3479	IGF1	insulin like growth factor 1 [Source:HGNC Symbol;Acc:HGNC:5464]
866	SERPINA6	serpin family A member 6 [Source:HGNC Symbol;Acc:HGNC:1540]
51	ACOX1	acyl-CoA oxidase 1 [Source:HGNC Symbol;Acc:HGNC:119]
218	ALDH3A1	aldehyde dehydrogenase 3 family member A1 [Source:HGNC Symbol;Acc:HGNC:405]
8876	VNN1	vanin 1 [Source:HGNC Symbol;Acc:HGNC:12705]
10400	PEMT	phosphatidylethanolamine N-methyltransferase [Source:HGNC Symbol;Acc:HGNC:8830]
5166	PDK4	pyruvate dehydrogenase kinase 4 [Source:HGNC Symbol;Acc:HGNC:8812]
1066	CES1	carboxylesterase 1 [Source:HGNC Symbol;Acc:HGNC:1863]
1244	ABCC2	ATP binding cassette subfamily C member 2 [Source:HGNC Symbol;Acc:HGNC:53]
1562	CYP2C18	cytochrome P450 family 2 subfamily C member 18 [Source:HGNC Symbol;Acc:HGNC:2620]
1644	DDC	dopa decarboxylase [Source:HGNC Symbol;Acc:HGNC:2719]
1646	AKR1C2	aldo-keto reductase family 1 member C2 [Source:HGNC Symbol;Acc:HGNC:385]
2028	ENPEP	glutamyl aminopeptidase [Source:HGNC Symbol;Acc:HGNC:3355]
2099	ESR1	estrogen receptor 1 [Source:HGNC Symbol;Acc:HGNC:3467]
22949	PTGR1	prostaglandin reductase 1 [Source:HGNC Symbol;Acc:HGNC:18429]
26998	FETUB	fetuin B [Source:HGNC Symbol;Acc:HGNC:3658]
3294	HSD17B2	hydroxysteroid 17-beta dehydrogenase 2 [Source:HGNC Symbol;Acc:HGNC:5211]
384	ARG2	arginase 2 [Source:HGNC Symbol;Acc:HGNC:664]
57447	NDRG2	NDRG family member 2 [Source:HGNC Symbol;Acc:HGNC:14460]
6370	CCL25	C-C motif chemokine ligand 25 [Source:HGNC Symbol;Acc:HGNC:10624]
6236	RRAD	RRAD, Ras related glycolysis inhibitor and calcium channel regulator [Source:HGNC Symbol;Acc:HGNC:10446]
7062	TCHH	trichohyalin [Source:HGNC Symbol;Acc:HGNC:11791]
5154	PDGFA	platelet derived growth factor subunit A [Source:HGNC Symbol;Acc:HGNC:8799]
57761	TRIB3	tribbles pseudokinase 3 [Source:HGNC Symbol;Acc:HGNC:16228]
26471	NUPR1	nuclear protein 1, transcriptional regulator [Source:HGNC Symbol;Acc:HGNC:29990]
6256	RXRA	retinoid X receptor alpha [Source:HGNC Symbol;Acc:HGNC:10477]
6281	S100A10	S100 calcium binding protein A10 [Source:HGNC Symbol;Acc:HGNC:10487]
2040	STOM	stomatin [Source:HGNC Symbol;Acc:HGNC:3383]
100	ADA	adenosine deaminase [Source:HGNC Symbol;Acc:HGNC:186]
5429	POLH	DNA polymerase eta [Source:HGNC Symbol;Acc:HGNC:9181]
2877	GPX2	glutathione peroxidase 2 [Source:HGNC Symbol;Acc:HGNC:4554]
29948	OSGIN1	oxidative stress induced growth inhibitor 1 [Source:HGNC Symbol;Acc:HGNC:30093]
3006	H1-2	H1.2 linker histone, cluster member [Source:HGNC Symbol;Acc:HGNC:4716]
3872	KRT17	keratin 17 [Source:HGNC Symbol;Acc:HGNC:6427]
4033	IRAG2	inositol 1,4,5-triphosphate receptor associated 2 [Source:HGNC Symbol;Acc:HGNC:6690]
4071	TM4SF1	transmembrane 4 L six family member 1 [Source:HGNC Symbol;Acc:HGNC:11853]
5268	SERPINB5	serpin family B member 5 [Source:HGNC Symbol;Acc:HGNC:8949]
55766	H2AJ	H2A.J histone [Source:HGNC Symbol;Acc:HGNC:14456]
5820	PVT1	Pvt1 oncogene [Source:HGNC Symbol;Acc:HGNC:9709]
677	ZFP36L1	ZFP36 ring finger protein like 1 [Source:HGNC Symbol;Acc:HGNC:1107]
88	ACTN2	actinin alpha 2 [Source:HGNC Symbol;Acc:HGNC:164]
1191	CLU	clusterin [Source:HGNC Symbol;Acc:HGNC:2095]
3958	LGALS3	galectin 3 [Source:HGNC Symbol;Acc:HGNC:6563]
1803	DPP4	dipeptidyl peptidase 4 [Source:HGNC Symbol;Acc:HGNC:3009]
1512	CTSH	cathepsin H [Source:HGNC Symbol;Acc:HGNC:2535]
1075	CTSC	cathepsin C [Source:HGNC Symbol;Acc:HGNC:2528]
1368	CPM	carboxypeptidase M [Source:HGNC Symbol;Acc:HGNC:2311]
3003	GZMK	granzyme K [Source:HGNC Symbol;Acc:HGNC:4711]
3303	HSPA1A	heat shock protein family A (Hsp70) member 1A [Source:HGNC Symbol;Acc:HGNC:5232]
51440	HPCAL4	hippocalcin like 4 [Source:HGNC Symbol;Acc:HGNC:18212]
5646	PRSS3	serine protease 3 [Source:HGNC Symbol;Acc:HGNC:9486]
843	CASP10	caspase 10 [Source:HGNC Symbol;Acc:HGNC:1500]
2037	EPB41L2	erythrocyte membrane protein band 4.1 like 2 [Source:HGNC Symbol;Acc:HGNC:3379]
2934	GSN	gelsolin [Source:HGNC Symbol;Acc:HGNC:4620]
4739	NEDD9	neural precursor cell expressed, developmentally down-regulated 9 [Source:HGNC Symbol;Acc:HGNC:7733]
1894	ECT2	epithelial cell transforming 2 [Source:HGNC Symbol;Acc:HGNC:3155]
9411	ARHGAP29	Rho GTPase activating protein 29 [Source:HGNC Symbol;Acc:HGNC:30207]
9793	CKAP5	cytoskeleton associated protein 5 [Source:HGNC Symbol;Acc:HGNC:28959]
2	A2M	alpha-2-macroglobulin [Source:HGNC Symbol;Acc:HGNC:7]
3676	ITGA4	integrin subunit alpha 4 [Source:HGNC Symbol;Acc:HGNC:6140]
7450	VWF	von Willebrand factor [Source:HGNC Symbol;Acc:HGNC:12726]
9080	CLDN9	claudin 9 [Source:HGNC Symbol;Acc:HGNC:2051]
10487	CAP1	cyclase associated actin cytoskeleton regulatory protein 1 [Source:HGNC Symbol;Acc:HGNC:20040]
1265	CNN2	calponin 2 [Source:HGNC Symbol;Acc:HGNC:2156]
1272	CNTN1	contactin 1 [Source:HGNC Symbol;Acc:HGNC:2171]
1308	COL17A1	collagen type XVII alpha 1 chain [Source:HGNC Symbol;Acc:HGNC:2194]
1364	CLDN4	claudin 4 [Source:HGNC Symbol;Acc:HGNC:2046]
143903	LAYN	layilin [Source:HGNC Symbol;Acc:HGNC:29471]
25945	NECTIN3	nectin cell adhesion molecule 3 [Source:HGNC Symbol;Acc:HGNC:17664]
347902	AMIGO2	adhesion molecule with Ig like domain 2 [Source:HGNC Symbol;Acc:HGNC:24073]
4902	NRTN	neurturin [Source:HGNC Symbol;Acc:HGNC:8007]
51466	EVL	Enah/Vasp-like [Source:HGNC Symbol;Acc:HGNC:20234]
65266	WNK4	WNK lysine deficient protein kinase 4 [Source:HGNC Symbol;Acc:HGNC:14544]
7122	CLDN5	claudin 5 [Source:HGNC Symbol;Acc:HGNC:2047]
72	ACTG2	actin gamma 2, smooth muscle [Source:HGNC Symbol;Acc:HGNC:145]
2878	GPX3	glutathione peroxidase 3 [Source:HGNC Symbol;Acc:HGNC:4555]
5538	PPT1	palmitoyl-protein thioesterase 1 [Source:HGNC Symbol;Acc:HGNC:9325]
301	ANXA1	annexin A1 [Source:HGNC Symbol;Acc:HGNC:533]
638	BIK	BCL2 interacting killer [Source:HGNC Symbol;Acc:HGNC:1051]
3315	HSPB1	heat shock protein family B (small) member 1 [Source:HGNC Symbol;Acc:HGNC:5246]
4000	LMNA	lamin A/C [Source:HGNC Symbol;Acc:HGNC:6636]
25803	SPDEF	SAM pointed domain containing ETS transcription factor [Source:HGNC Symbol;Acc:HGNC:17257]
3157	HMGCS1	3-hydroxy-3-methylglutaryl-CoA synthase 1 [Source:HGNC Symbol;Acc:HGNC:5007]
1021	CDK6	cyclin dependent kinase 6 [Source:HGNC Symbol;Acc:HGNC:1777]
22936	ELL2	elongation factor for RNA polymerase II 2 [Source:HGNC Symbol;Acc:HGNC:17064]
10788	IQGAP2	IQ motif containing GTPase activating protein 2 [Source:HGNC Symbol;Acc:HGNC:6111]
55839	CENPN	centromere protein N [Source:HGNC Symbol;Acc:HGNC:30873]
563	AZGP1	alpha-2-glycoprotein 1, zinc-binding [Source:HGNC Symbol;Acc:HGNC:910]
9510	ADAMTS1	ADAM metallopeptidase with thrombospondin type 1 motif 1 [Source:HGNC Symbol;Acc:HGNC:217]
1482	NKX2-5	NK2 homeobox 5 [Source:HGNC Symbol;Acc:HGNC:2488]
3134	HLA-F	major histocompatibility complex, class I, F [Source:HGNC Symbol;Acc:HGNC:4963]
3337	DNAJB1	DnaJ heat shock protein family (Hsp40) member B1 [Source:HGNC Symbol;Acc:HGNC:5270]
7301	TYRO3	TYRO3 protein tyrosine kinase [Source:HGNC Symbol;Acc:HGNC:12446]
8804	CREG1	cellular repressor of E1A stimulated genes 1 [Source:HGNC Symbol;Acc:HGNC:2351]
885	CCK	cholecystokinin [Source:HGNC Symbol;Acc:HGNC:1569]
3426	CFI	complement factor I [Source:HGNC Symbol;Acc:HGNC:5394]
4316	MMP7	matrix metallopeptidase 7 [Source:HGNC Symbol;Acc:HGNC:7174]
9615	GDA	guanine deaminase [Source:HGNC Symbol;Acc:HGNC:4212]
4023	LPL	lipoprotein lipase [Source:HGNC Symbol;Acc:HGNC:6677]
2260	FGFR1	fibroblast growth factor receptor 1 [Source:HGNC Symbol;Acc:HGNC:3688]
25937	WWTR1	WW domain containing transcription regulator 1 [Source:HGNC Symbol;Acc:HGNC:24042]
10580	SORBS1	sorbin and SH3 domain containing 1 [Source:HGNC Symbol;Acc:HGNC:14565]
10468	FST	follistatin [Source:HGNC Symbol;Acc:HGNC:3971]
1346	COX7A1	cytochrome c oxidase subunit 7A1 [Source:HGNC Symbol;Acc:HGNC:2287]
1410	CRYAB	crystallin alpha B [Source:HGNC Symbol;Acc:HGNC:2389]
1674	DES	desmin [Source:HGNC Symbol;Acc:HGNC:2770]
26287	ANKRD2	ankyrin repeat domain 2 [Source:HGNC Symbol;Acc:HGNC:495]
3490	IGFBP7	insulin like growth factor binding protein 7 [Source:HGNC Symbol;Acc:HGNC:5476]
4208	MEF2C	myocyte enhancer factor 2C [Source:HGNC Symbol;Acc:HGNC:6996]
688	KLF5	Kruppel like factor 5 [Source:HGNC Symbol;Acc:HGNC:6349]
7138	TNNT1	troponin T1, slow skeletal type [Source:HGNC Symbol;Acc:HGNC:11948]
816	CAMK2B	calcium/calmodulin dependent protein kinase II beta [Source:HGNC Symbol;Acc:HGNC:1461]
3488	IGFBP5	insulin like growth factor binding protein 5 [Source:HGNC Symbol;Acc:HGNC:5474]
7184	HSP90B1	heat shock protein 90 beta family member 1 [Source:HGNC Symbol;Acc:HGNC:12028]
27071	DAPP1	dual adaptor of phosphotyrosine and 3-phosphoinositides 1 [Source:HGNC Symbol;Acc:HGNC:16500]
1719	DHFR	dihydrofolate reductase [Source:HGNC Symbol;Acc:HGNC:2861]
23753	SDF2L1	stromal cell derived factor 2 like 1 [Source:HGNC Symbol;Acc:HGNC:10676]
23397	NCAPH	non-SMC condensin I complex subunit H [Source:HGNC Symbol;Acc:HGNC:1112]
2672	GFI1	growth factor independent 1 transcriptional repressor [Source:HGNC Symbol;Acc:HGNC:4237]
3267	AGFG1	ArfGAP with FG repeats 1 [Source:HGNC Symbol;Acc:HGNC:5175]
3595	IL12RB2	interleukin 12 receptor subunit beta 2 [Source:HGNC Symbol;Acc:HGNC:5972]
419	ART3	ADP-ribosyltransferase 3 [Source:HGNC Symbol;Acc:HGNC:725]
4867	NPHP1	nephrocystin 1 [Source:HGNC Symbol;Acc:HGNC:7905]
5443	POMC	proopiomelanocortin [Source:HGNC Symbol;Acc:HGNC:9201]
6282	S100A11	S100 calcium binding protein A11 [Source:HGNC Symbol;Acc:HGNC:10488]
1824	DSC2	desmocollin 2 [Source:HGNC Symbol;Acc:HGNC:3036]
79644	SRD5A3	steroid 5 alpha-reductase 3 [Source:HGNC Symbol;Acc:HGNC:25812]
10590	SCGN	secretagogin, EF-hand calcium binding protein [Source:HGNC Symbol;Acc:HGNC:16941]
1113	CHGA	chromogranin A [Source:HGNC Symbol;Acc:HGNC:1929]
1641	DCX	doublecortin [Source:HGNC Symbol;Acc:HGNC:2714]
2308	FOXO1	forkhead box O1 [Source:HGNC Symbol;Acc:HGNC:3819]
3170	FOXA2	forkhead box A2 [Source:HGNC Symbol;Acc:HGNC:5022]
4760	NEUROD1	neuronal differentiation 1 [Source:HGNC Symbol;Acc:HGNC:7762]
4821	NKX2-2	NK2 homeobox 2 [Source:HGNC Symbol;Acc:HGNC:7835]
5122	PCSK1	proprotein convertase subtilisin/kexin type 1 [Source:HGNC Symbol;Acc:HGNC:8743]
6750	SST	somatostatin [Source:HGNC Symbol;Acc:HGNC:11329]
3397	ID1	inhibitor of DNA binding 1, HLH protein [Source:HGNC Symbol;Acc:HGNC:5360]
23345	SYNE1	spectrin repeat containing nuclear envelope protein 1 [Source:HGNC Symbol;Acc:HGNC:17089]
390	RND3	Rho family GTPase 3 [Source:HGNC Symbol;Acc:HGNC:671]
23462	HEY1	hes related family bHLH transcription factor with YRPW motif 1 [Source:HGNC Symbol;Acc:HGNC:4880]
8828	NRP2	neuropilin 2 [Source:HGNC Symbol;Acc:HGNC:8005]
3399	ID3	inhibitor of DNA binding 3, HLH protein [Source:HGNC Symbol;Acc:HGNC:5362]
216	ALDH1A1	aldehyde dehydrogenase 1 family member A1 [Source:HGNC Symbol;Acc:HGNC:402]
373156	GSTK1	glutathione S-transferase kappa 1 [Source:HGNC Symbol;Acc:HGNC:16906]
7276	TTR	transthyretin [Source:HGNC Symbol;Acc:HGNC:12405]
10661	KLF1	Kruppel like factor 1 [Source:HGNC Symbol;Acc:HGNC:6345]
1734	DIO2	iodothyronine deiodinase 2 [Source:HGNC Symbol;Acc:HGNC:2884]
189	AGXT	alanine--glyoxylate and serine--pyruvate aminotransferase [Source:HGNC Symbol;Acc:HGNC:341]
51268	PIPOX	pipecolic acid and sarcosine oxidase [Source:HGNC Symbol;Acc:HGNC:17804]
654	BMP6	bone morphogenetic protein 6 [Source:HGNC Symbol;Acc:HGNC:1073]
8424	BBOX1	gamma-butyrobetaine hydroxylase 1 [Source:HGNC Symbol;Acc:HGNC:964]
1381	CRABP1	cellular retinoic acid binding protein 1 [Source:HGNC Symbol;Acc:HGNC:2338]
1382	CRABP2	cellular retinoic acid binding protein 2 [Source:HGNC Symbol;Acc:HGNC:2339]
2172	FABP6	fatty acid binding protein 6 [Source:HGNC Symbol;Acc:HGNC:3561]
9531	BAG3	BAG cochaperone 3 [Source:HGNC Symbol;Acc:HGNC:939]
4913	NTHL1	nth like DNA glycosylase 1 [Source:HGNC Symbol;Acc:HGNC:8028]
762	CA4	carbonic anhydrase 4 [Source:HGNC Symbol;Acc:HGNC:1375]
1032	CDKN2D	cyclin dependent kinase inhibitor 2D [Source:HGNC Symbol;Acc:HGNC:1790]
4257	MGST1	microsomal glutathione S-transferase 1 [Source:HGNC Symbol;Acc:HGNC:7061]
4482	MSRA	methionine sulfoxide reductase A [Source:HGNC Symbol;Acc:HGNC:7377]
92856	IMP4	IMP U3 small nucleolar ribonucleoprotein 4 [Source:HGNC Symbol;Acc:HGNC:30856]
4118	MAL	mal, T cell differentiation protein [Source:HGNC Symbol;Acc:HGNC:6817]
1580	CYP4B1	cytochrome P450 family 4 subfamily B member 1 [Source:HGNC Symbol;Acc:HGNC:2644]
56894	AGPAT3	1-acylglycerol-3-phosphate O-acyltransferase 3 [Source:HGNC Symbol;Acc:HGNC:326]
8436	CAVIN2	caveolae associated protein 2 [Source:HGNC Symbol;Acc:HGNC:10690]
1193	CLIC2	chloride intracellular channel 2 [Source:HGNC Symbol;Acc:HGNC:2063]
3049	HBQ1	hemoglobin subunit theta 1 [Source:HGNC Symbol;Acc:HGNC:4833]
3321	IGSF3	immunoglobulin superfamily member 3 [Source:HGNC Symbol;Acc:HGNC:5950]
55034	MOCOS	molybdenum cofactor sulfurase [Source:HGNC Symbol;Acc:HGNC:18234]
55544	RBM38	RNA binding motif protein 38 [Source:HGNC Symbol;Acc:HGNC:15818]
6583	SLC22A4	solute carrier family 22 member 4 [Source:HGNC Symbol;Acc:HGNC:10968]
8364	H4C3	H4 clustered histone 3 [Source:HGNC Symbol;Acc:HGNC:4787]
664	BNIP3	BCL2 interacting protein 3 [Source:HGNC Symbol;Acc:HGNC:1084]
7103	TSPAN8	tetraspanin 8 [Source:HGNC Symbol;Acc:HGNC:11855]
8822	FGF17	fibroblast growth factor 17 [Source:HGNC Symbol;Acc:HGNC:3673]
1687	GSDME	gasdermin E [Source:HGNC Symbol;Acc:HGNC:2810]
23204	ARL6IP1	ADP ribosylation factor like GTPase 6 interacting protein 1 [Source:HGNC Symbol;Acc:HGNC:697]
5148	PDE6G	phosphodiesterase 6G [Source:HGNC Symbol;Acc:HGNC:8789]
7203	CCT3	chaperonin containing TCP1 subunit 3 [Source:HGNC Symbol;Acc:HGNC:1616]
8761	PABPC4	poly(A) binding protein cytoplasmic 4 [Source:HGNC Symbol;Acc:HGNC:8557]
4129	MAOB	monoamine oxidase B [Source:HGNC Symbol;Acc:HGNC:6834]
10	NAT2	N-acetyltransferase 2 [Source:HGNC Symbol;Acc:HGNC:7646]
100009676	ZBTB11-AS1	ZBTB11 antisense RNA 1 [Source:HGNC Symbol;Acc:HGNC:48573]
100101490	MCTS2P	MCTS family member 2, pseudogene [Source:HGNC Symbol;Acc:HGNC:49760]
100126693	LINC00322	long intergenic non-protein coding RNA 322 [Source:HGNC Symbol;Acc:HGNC:33698]
100127888	SLCO4A1-AS1	SLCO4A1 antisense RNA 1 [Source:HGNC Symbol;Acc:HGNC:40537]
100128252	ZNF667-AS1	ZNF667 antisense RNA 1 (head to head) [Source:HGNC Symbol;Acc:HGNC:44321]
100128317	AC008163.1	novel pseudogene containing cadherin repeats
100128770	AC108134.1	novel transcript, antisense to CCDC64B
100128893	GATA6-AS1	GATA6 antisense RNA 1 (head to head) [Source:HGNC Symbol;Acc:HGNC:48840]
100129027	PCBP3-AS1	PCBP3 antisense RNA 1 [Source:HGNC Symbol;Acc:HGNC:40426]
100129055	CCNYL4	cyclin Y like 4 (pseudogene) [Source:HGNC Symbol;Acc:HGNC:54655]
100129094	BTNL10	butyrophilin like 10 [Source:HGNC Symbol;Acc:HGNC:42540]
100129175	AC097468.1	novel transcript, antisense to CCDC108
100129697	AC092384.1	uncharacterized LOC100129697 [Source:NCBI gene (formerly Entrezgene);Acc:100129697]
100129792	CCDC152	coiled-coil domain containing 152 [Source:HGNC Symbol;Acc:HGNC:34438]
100129973	CERNA1	competing endogenous lncRNA 1 for miR-4707-5p and miR-4767 [Source:HGNC Symbol;Acc:HGNC:52664]
100130855	USP3-AS1	USP3 antisense RNA 1 [Source:HGNC Symbol;Acc:HGNC:44140]
100130880	CREB3L2-AS1	CREB3L2 antisense RNA 1 [Source:HGNC Symbol;Acc:HGNC:41030]
100130894	VAC14-AS1	VAC14 antisense RNA 1 [Source:HGNC Symbol;Acc:HGNC:48605]
100130933	SMIM6	small integral membrane protein 6 [Source:HGNC Symbol;Acc:HGNC:40032]
100130934	ZNF663P	zinc finger protein 663, pseudogene [Source:HGNC Symbol;Acc:HGNC:25342]
100130935	CSAG4	CSAG family member 4 (pseudogene) [Source:HGNC Symbol;Acc:HGNC:20923]
100131176	WDR86-AS1	WDR86 antisense RNA 1 [Source:HGNC Symbol;Acc:HGNC:41186]
100131539	ZNF705E	zinc finger protein 705E [Source:HGNC Symbol;Acc:HGNC:33203]
100132163	PHKA2-AS1	PHKA2 antisense RNA 1 [Source:HGNC Symbol;Acc:HGNC:44110]
100132174	LINC01987	long intergenic non-protein coding RNA 1987 [Source:HGNC Symbol;Acc:HGNC:52819]
100132911	DPH3P1	diphthamide biosynthesis 3 pseudogene 1 [Source:HGNC Symbol;Acc:HGNC:16136]
100132916	SHISAL2B	shisa like 2B [Source:HGNC Symbol;Acc:HGNC:34236]
100133234	SBF1P1	SET binding factor 1 pseudogene 1 [Source:HGNC Symbol;Acc:HGNC:31098]
100133319	PRO1804	uncharacterized LOC100133319 [Source:NCBI gene (formerly Entrezgene);Acc:100133319]
100142659	CTAGE8	CTAGE family member 8 [Source:HGNC Symbol;Acc:HGNC:37294]
100192204	PPIAP30	peptidylprolyl isomerase A pseudogene 30 [Source:HGNC Symbol;Acc:HGNC:44878]
100192386	FLJ16779	uncharacterized LOC100192386 [Source:NCBI gene (formerly Entrezgene);Acc:100192386]
100287216	SH3RF3-AS1	SH3RF3 antisense RNA 1 [Source:HGNC Symbol;Acc:HGNC:44168]
100287718	ANKRD66	ankyrin repeat domain 66 [Source:HGNC Symbol;Acc:HGNC:44669]
100288152	SLC9A3-AS1	SLC9A3 antisense RNA 1 [Source:HGNC Symbol;Acc:HGNC:40550]
1003	CDH5	cadherin 5 [Source:HGNC Symbol;Acc:HGNC:1764]
100302640	LINC00882	long intergenic non-protein coding RNA 882 [Source:HGNC Symbol;Acc:HGNC:48568]
100423062	IGLL5	immunoglobulin lambda like polypeptide 5 [Source:HGNC Symbol;Acc:HGNC:38476]
100499227	USP2-AS1	USP2 antisense RNA 1 (head to head) [Source:HGNC Symbol;Acc:HGNC:48673]
1005	CDH7	cadherin 7 [Source:HGNC Symbol;Acc:HGNC:1766]
10050	SLC17A4	solute carrier family 17 member 4 [Source:HGNC Symbol;Acc:HGNC:10932]
100505633	LINC01133	long intergenic non-protein coding RNA 1133 [Source:HGNC Symbol;Acc:HGNC:49447]
100505676	RRS1-AS1	RRS1 antisense RNA 1 (head to head) [Source:HGNC Symbol;Acc:HGNC:50465]
100505678	STARD4-AS1	STARD4 antisense RNA 1 [Source:HGNC Symbol;Acc:HGNC:44117]
100505702	LINC01094	long intergenic non-protein coding RNA 1094 [Source:HGNC Symbol;Acc:HGNC:49219]
100505839	SH3PXD2A-AS1	SH3PXD2A antisense RNA 1 [Source:HGNC Symbol;Acc:HGNC:45242]
100505865	LINC00920	long intergenic non-protein coding RNA 920 [Source:HGNC Symbol;Acc:HGNC:48611]
100505929	LINC01549	long intergenic non-protein coding RNA 1549 [Source:HGNC Symbol;Acc:HGNC:1277]
100505933	ADD3-AS1	ADD3 antisense RNA 1 [Source:HGNC Symbol;Acc:HGNC:48682]
100505978	AC079385.2	novel transcript, antisense to RFX4
100505989	SMIM31	small integral membrane protein 31 [Source:HGNC Symbol;Acc:HGNC:49638]
100506083	AC012184.3	novel transcript, antisense to DDX19B and DDX19A
100506100	AL441992.1	novel transcript
100506119	LINC01503	long intergenic non-protein coding RNA 1503 [Source:HGNC Symbol;Acc:HGNC:51184]
100506142	RHOQ-AS1	RHOQ antisense RNA 1 [Source:HGNC Symbol;Acc:HGNC:40816]
100506299	ID2-AS1	ID2 antisense RNA 1 [Source:HGNC Symbol;Acc:HGNC:51103]
100506311	HOTAIRM1	HOXA transcript antisense RNA, myeloid-specific 1 [Source:HGNC Symbol;Acc:HGNC:37117]
100506380	LINC01006	long intergenic non-protein coding RNA 1006 [Source:HGNC Symbol;Acc:HGNC:48971]
100506451	RASSF8-AS1	RASSF8 antisense RNA 1 [Source:HGNC Symbol;Acc:HGNC:48637]
100506599	PPP1R26-AS1	PPP1R26 antisense RNA 1 [Source:HGNC Symbol;Acc:HGNC:48717]
100506681	JARID2-AS1	JARID2 antisense RNA 1 [Source:HGNC Symbol;Acc:HGNC:40314]
100506713	ALOX12-AS1	ALOX12 antisense RNA 1 [Source:HGNC Symbol;Acc:HGNC:51342]
100506747	MGAT4FP	MGAT4 family member F, pseudogene [Source:HGNC Symbol;Acc:HGNC:49419]
100506827	LINC02475	long intergenic non-protein coding RNA 2475 [Source:HGNC Symbol;Acc:HGNC:53418]
100506866	TTN-AS1	TTN antisense RNA 1 [Source:HGNC Symbol;Acc:HGNC:44124]
100506869	AC020637.1	novel transcript
100506915	CHRM3-AS2	CHRM3 antisense RNA 2 [Source:HGNC Symbol;Acc:HGNC:43725]
100507117	ASAP1-IT2	ASAP1 intronic transcript 2 [Source:HGNC Symbol;Acc:HGNC:48917]
100507156	AC090197.1	novel transcript
100507194	LINC02525	long intergenic non-protein coding RNA 2525 [Source:HGNC Symbol;Acc:HGNC:53545]
100507388	PARM1-AS1	PARM1 antisense RNA 1 [Source:HGNC Symbol;Acc:HGNC:41051]
100507533	SOX21-AS1	SOX21 antisense divergent transcript 1 [Source:HGNC Symbol;Acc:HGNC:39807]
100507651	LINC01606	long intergenic non-protein coding RNA 1606 [Source:HGNC Symbol;Acc:HGNC:51656]
100528019	HSPB2-C11orf52	HSPB2-C11orf52 readthrough (NMD candidate) [Source:HGNC Symbol;Acc:HGNC:41996]
100534612	C1QTNF3-AMACR	C1QTNF3-AMACR readthrough (NMD candidate) [Source:HGNC Symbol;Acc:HGNC:49198]
100616668	TPTE2P5	transmembrane phosphoinositide 3-phosphatase and tensin homolog 2 pseudogene 5 [Source:HGNC Symbol;Acc:HGNC:42356]
100652824	KIAA2012	KIAA2012 [Source:HGNC Symbol;Acc:HGNC:51250]
10071	MUC12	mucin 12, cell surface associated [Source:HGNC Symbol;Acc:HGNC:7510]
100750225	PCAT1	prostate cancer associated transcript 1 [Source:HGNC Symbol;Acc:HGNC:43022]
100852410	ZRANB2-AS2	ZRANB2 antisense RNA 2 (head to head) [Source:HGNC Symbol;Acc:HGNC:43595]
100861504	LINC00538	long intergenic non-protein coding RNA 538 [Source:HGNC Symbol;Acc:HGNC:43655]
100861555	LINC00565	long intergenic non-protein coding RNA 565 [Source:HGNC Symbol;Acc:HGNC:43709]
100862671	TMEM265	transmembrane protein 265 [Source:HGNC Symbol;Acc:HGNC:51241]
100873969	GPC5-AS1	GPC5 antisense RNA 1 [Source:HGNC Symbol;Acc:HGNC:39886]
100873974	LINC02586	long intergenic non-protein coding RNA 2586 [Source:HGNC Symbol;Acc:HGNC:39958]
100874043	TPRG1-AS1	TPRG1 antisense RNA 1 [Source:HGNC Symbol;Acc:HGNC:42391]
100874091	TM4SF1-AS1	TM4SF1 antisense RNA 1 [Source:HGNC Symbol;Acc:HGNC:40587]
100874130	ENOX1-AS2	ENOX1 antisense RNA 2 [Source:HGNC Symbol;Acc:HGNC:42397]
100874196	DIAPH3-AS2	DIAPH3 antisense RNA 2 [Source:HGNC Symbol;Acc:HGNC:39916]
100874205	ATP11A-AS1	ATP11A antisense RNA 1 [Source:HGNC Symbol;Acc:HGNC:40645]
100874284	DNM3-IT1	DNM3 intronic transcript 1 [Source:HGNC Symbol;Acc:HGNC:41494]
100874295	KCND3-IT1	KCND3 intronic transcript 1 [Source:HGNC Symbol;Acc:HGNC:41350]
100874365	HOXC-AS3	HOXC cluster antisense RNA 3 [Source:HGNC Symbol;Acc:HGNC:43751]
100996342	LINC01664	long intergenic non-protein coding RNA 1664 [Source:HGNC Symbol;Acc:HGNC:52452]
100996490	LINC01206	long intergenic non-protein coding RNA 1206 [Source:HGNC Symbol;Acc:HGNC:49637]
100996539	ITPR1-DT	ITPR1 divergent transcript [Source:HGNC Symbol;Acc:HGNC:44470]
100996579	LINC01806	long intergenic non-protein coding RNA 1806 [Source:HGNC Symbol;Acc:HGNC:52599]
100996609	LINC01436	long intergenic non-protein coding RNA 1436 [Source:HGNC Symbol;Acc:HGNC:50754]
101060146	CHMP1B2P	charged multivesicular body protein 1B2, pseudogene [Source:HGNC Symbol;Acc:HGNC:49380]
101060498	LINC02265	long intergenic non-protein coding RNA 2265 [Source:HGNC Symbol;Acc:HGNC:53179]
101060544	LINC01563	long intergenic non-protein coding RNA 1563 [Source:HGNC Symbol;Acc:HGNC:51343]
10141	LINC01587	long intergenic non-protein coding RNA 1587 [Source:HGNC Symbol;Acc:HGNC:13716]
101410534	DLGAP1-AS4	DLGAP1 antisense RNA 4 [Source:HGNC Symbol;Acc:HGNC:44333]
10144	FAM13A	family with sequence similarity 13 member A [Source:HGNC Symbol;Acc:HGNC:19367]
10170	DHRS9	dehydrogenase/reductase 9 [Source:HGNC Symbol;Acc:HGNC:16888]
101735302	STAG3L5P	stromal antigen 3-like 5 pseudogene [Source:HGNC Symbol;Acc:HGNC:48896]
101926908	AC013562.1	novel transcript
101926925	LINC01358	long intergenic non-protein coding RNA 1358 [Source:HGNC Symbol;Acc:HGNC:50589]
101926926	RDH10-AS1	RDH10 antisense RNA 1 [Source:HGNC Symbol;Acc:HGNC:51658]
101926933	AL132780.1	novel transcript, antisense to HAUS4
101927136	AL033397.1	novel transcript
101927215	LINC01266	long intergenic non-protein coding RNA 1266 [Source:HGNC Symbol;Acc:HGNC:50309]
101927220	DEPDC1-AS1	DEPDC1 antisense RNA 1 [Source:HGNC Symbol;Acc:HGNC:50592]
101927285	LINC01793	long intergenic non-protein coding RNA 1793 [Source:HGNC Symbol;Acc:HGNC:52583]
101927314	AL589740.1	novel transcript
101927318	AC025154.2	novel transcript, antisense to AQP5
101927320	ERICH3-AS1	ERICH3 antisense RNA 1 [Source:HGNC Symbol;Acc:HGNC:41093]
101927364	LINC01571	long intergenic non-protein coding RNA 1571 [Source:HGNC Symbol;Acc:HGNC:51384]
101927416	SRGAP3-AS2	SRGAP3 antisense RNA 2 [Source:HGNC Symbol;Acc:HGNC:40899]
101927455	TMEM108-AS1	TMEM108 antisense RNA 1 [Source:HGNC Symbol;Acc:HGNC:50307]
101927497	CDK6-AS1	CDK6 antisense RNA 1 [Source:HGNC Symbol;Acc:HGNC:40141]
101927498	LINC01361	long intergenic non-protein coding RNA 1361 [Source:HGNC Symbol;Acc:HGNC:50595]
101927502	AL591368.1	novel transcript
101927620	AL356020.1	novel transcript, antisense to DDHD1
101927698	DSCAS	DSC1/DSC2 antisense RNA [Source:HGNC Symbol;Acc:HGNC:51116]
101927746	EMSLR	E2F1 mRNA stabilizing lncRNA [Source:HGNC Symbol;Acc:HGNC:54408]
101927922	LINC01479	long intergenic non-protein coding RNA 1479 [Source:HGNC Symbol;Acc:HGNC:51123]
101927992	LINC01213	long intergenic non-protein coding RNA 1213 [Source:HGNC Symbol;Acc:HGNC:49648]
101928118	AC092802.1	novel transcript
101928161	NCKAP5-AS2	NCKAP5 antisense RNA 2 [Source:HGNC Symbol;Acc:HGNC:54065]
101928167	LINC01917	long intergenic non-protein coding RNA 1917 [Source:HGNC Symbol;Acc:HGNC:52736]
101928333	GRM8-AS1	GRM8 antisense RNA 1 [Source:HGNC Symbol;Acc:HGNC:40268]
101928340	LINC01489	long intergenic non-protein coding RNA 1489 [Source:HGNC Symbol;Acc:HGNC:51145]
101928694	LIPC-AS1	LIPC antisense RNA 1 [Source:HGNC Symbol;Acc:HGNC:52294]
101928865	LINC02728	long intergenic non-protein coding RNA 2728 [Source:HGNC Symbol;Acc:HGNC:54245]
101928880	LINC02182	long intergenic non-protein coding RNA 2182 [Source:HGNC Symbol;Acc:HGNC:53044]
101928909	AL096869.2	novel transcript, antisense to TTC7B
101928913	LINC01515	long intergenic non-protein coding RNA 1515 [Source:HGNC Symbol;Acc:HGNC:51210]
101928988	AC015914.1	novel transcript, antisense to DAPK2
101929059	ZIM2-AS1	ZIM2 antisense RNA 1 [Source:HGNC Symbol;Acc:HGNC:51304]
101929120	LINC01351	long intergenic non-protein coding RNA 1351 [Source:HGNC Symbol;Acc:HGNC:50577]
101929222	DISC1FP1	DISC1 fusion partner 1 [Source:HGNC Symbol;Acc:HGNC:33625]
101929265	LINC01428	long intergenic non-protein coding RNA 1428 [Source:HGNC Symbol;Acc:HGNC:50738]
101929340	AP000866.2	novel transcript, antisense to ESAM
101929402	EXTL3-AS1	EXTL3 antisense RNA 1 [Source:HGNC Symbol;Acc:HGNC:27985]
101929464	PHC2-AS1	PHC2 antisense RNA 1 [Source:HGNC Symbol;Acc:HGNC:40205]
101929470	AC131254.1	novel transcript
101929473	AP001993.1	novel transcript
101929486	LINC01722	long intergenic non-protein coding RNA 1722 [Source:HGNC Symbol;Acc:HGNC:52510]
101929541	LINC02608	long intergenic non-protein coding RNA 2608 [Source:HGNC Symbol;Acc:HGNC:54052]
101929639	B4GALT1-AS1	B4GALT1 antisense RNA 1 [Source:HGNC Symbol;Acc:HGNC:49910]
101929705	AL109615.3	novel transcript, antisense to C6orf223
101929741	METTL14-DT	METTL14 divergent transcript [Source:HGNC Symbol;Acc:HGNC:53367]
101930010	DST-AS1	DST antisense RNA 1 [Source:HGNC Symbol;Acc:HGNC:40098]
10231	RCAN2	regulator of calcineurin 2 [Source:HGNC Symbol;Acc:HGNC:3041]
10232	MSLN	mesothelin [Source:HGNC Symbol;Acc:HGNC:7371]
10233	LRRC23	leucine rich repeat containing 23 [Source:HGNC Symbol;Acc:HGNC:19138]
10252	SPRY1	sprouty RTK signaling antagonist 1 [Source:HGNC Symbol;Acc:HGNC:11269]
102546175	LINC01338	long intergenic non-protein coding RNA 1338 [Source:HGNC Symbol;Acc:HGNC:50547]
102546229	AC109454.3	uncharacterized LOC102546229 [Source:NCBI gene (formerly Entrezgene);Acc:102546229]
102577426	LINC01962	long intergenic non-protein coding RNA 1962 [Source:HGNC Symbol;Acc:HGNC:52787]
10269	ZMPSTE24	zinc metallopeptidase STE24 [Source:HGNC Symbol;Acc:HGNC:12877]
102723166	STAM-AS1	STAM antisense RNA 1 (head to head) [Source:HGNC Symbol;Acc:HGNC:49568]
102723604	AL358333.2	novel transcript, antisense to GNG2
102724077	LINC01389	long intergenic non-protein coding RNA 1389 [Source:HGNC Symbol;Acc:HGNC:50661]
102724094	MUC12-AS1	MUC12 antisense RNA 1 [Source:HGNC Symbol;Acc:HGNC:40382]
102724386	LINC01393	long intergenic non-protein coding RNA 1393 [Source:HGNC Symbol;Acc:HGNC:50669]
102724484	CHN2-AS1	CHN2 antisense RNA 1 [Source:HGNC Symbol;Acc:HGNC:40149]
102724776	AC097467.3	novel transcript, antisense to MAP9
103164619	CASC19	cancer susceptibility 19 [Source:HGNC Symbol;Acc:HGNC:49476]
10321	CRISP3	cysteine rich secretory protein 3 [Source:HGNC Symbol;Acc:HGNC:16904]
10324	KLHL41	kelch like family member 41 [Source:HGNC Symbol;Acc:HGNC:16905]
10344	CCL26	C-C motif chemokine ligand 26 [Source:HGNC Symbol;Acc:HGNC:10625]
10346	TRIM22	tripartite motif containing 22 [Source:HGNC Symbol;Acc:HGNC:16379]
103611081	AP003486.1	novel transcript
103625684	RNU6-2	RNA, U6 small nuclear 2 [Source:HGNC Symbol;Acc:HGNC:34270]
10406	WFDC2	WAP four-disulfide core domain 2 [Source:HGNC Symbol;Acc:HGNC:15939]
10407	SPAG11B	sperm associated antigen 11B [Source:HGNC Symbol;Acc:HGNC:14534]
10417	SPON2	spondin 2 [Source:HGNC Symbol;Acc:HGNC:11253]
10450	PPIE	peptidylprolyl isomerase E [Source:HGNC Symbol;Acc:HGNC:9258]
10462	CLEC10A	C-type lectin domain containing 10A [Source:HGNC Symbol;Acc:HGNC:16916]
1048	CEACAM5	CEA cell adhesion molecule 5 [Source:HGNC Symbol;Acc:HGNC:1817]
10519	CIB1	calcium and integrin binding 1 [Source:HGNC Symbol;Acc:HGNC:16920]
10537	UBD	ubiquitin D [Source:HGNC Symbol;Acc:HGNC:18795]
105370070	LINC02441	long intergenic non-protein coding RNA 2441 [Source:HGNC Symbol;Acc:HGNC:53373]
105371807	THRA1/BTR	uncharacterized LOC105371807 [Source:NCBI gene (formerly Entrezgene);Acc:105371807]
10568	SLC34A2	solute carrier family 34 member 2 [Source:HGNC Symbol;Acc:HGNC:11020]
10625	IVNS1ABP	influenza virus NS1A binding protein [Source:HGNC Symbol;Acc:HGNC:16951]
10647	SCGB1D2	secretoglobin family 1D member 2 [Source:HGNC Symbol;Acc:HGNC:18396]
10677	AVIL	advillin [Source:HGNC Symbol;Acc:HGNC:14188]
10739	RFPL2	ret finger protein like 2 [Source:HGNC Symbol;Acc:HGNC:9979]
10752	CHL1	cell adhesion molecule L1 like [Source:HGNC Symbol;Acc:HGNC:1939]
10799	RPP40	ribonuclease P/MRP subunit p40 [Source:HGNC Symbol;Acc:HGNC:20992]
10800	CYSLTR1	cysteinyl leukotriene receptor 1 [Source:HGNC Symbol;Acc:HGNC:17451]
1081	CGA	glycoprotein hormones, alpha polypeptide [Source:HGNC Symbol;Acc:HGNC:1885]
10810	WASF3	WASP family member 3 [Source:HGNC Symbol;Acc:HGNC:12734]
10842	PPP1R17	protein phosphatase 1 regulatory subunit 17 [Source:HGNC Symbol;Acc:HGNC:16973]
10848	PPP1R13L	protein phosphatase 1 regulatory subunit 13 like [Source:HGNC Symbol;Acc:HGNC:18838]
10855	HPSE	heparanase [Source:HGNC Symbol;Acc:HGNC:5164]
10863	ADAM28	ADAM metallopeptidase domain 28 [Source:HGNC Symbol;Acc:HGNC:206]
10865	ARID5A	AT-rich interaction domain 5A [Source:HGNC Symbol;Acc:HGNC:17361]
10866	HCP5	HLA complex P5 [Source:HGNC Symbol;Acc:HGNC:21659]
10941	UGT2A1	UDP glucuronosyltransferase family 2 member A1 complex locus [Source:HGNC Symbol;Acc:HGNC:12542]
10942	PRSS21	serine protease 21 [Source:HGNC Symbol;Acc:HGNC:9485]
10974	ADIRF	adipogenesis regulatory factor [Source:HGNC Symbol;Acc:HGNC:24043]
11009	IL24	interleukin 24 [Source:HGNC Symbol;Acc:HGNC:11346]
11061	CNMD	chondromodulin [Source:HGNC Symbol;Acc:HGNC:17005]
11067	DEPP1	DEPP1 autophagy regulator [Source:HGNC Symbol;Acc:HGNC:23355]
11075	STMN2	stathmin 2 [Source:HGNC Symbol;Acc:HGNC:10577]
11082	ESM1	endothelial cell specific molecule 1 [Source:HGNC Symbol;Acc:HGNC:3466]
11092	SPACA9	sperm acrosome associated 9 [Source:HGNC Symbol;Acc:HGNC:1367]
11107	PRDM5	PR/SET domain 5 [Source:HGNC Symbol;Acc:HGNC:9349]
11118	BTN3A2	butyrophilin subfamily 3 member A2 [Source:HGNC Symbol;Acc:HGNC:1139]
11119	BTN3A1	butyrophilin subfamily 3 member A1 [Source:HGNC Symbol;Acc:HGNC:1138]
1114	CHGB	chromogranin B [Source:HGNC Symbol;Acc:HGNC:1930]
11174	ADAMTS6	ADAM metallopeptidase with thrombospondin type 1 motif 6 [Source:HGNC Symbol;Acc:HGNC:222]
11255	HRH3	histamine receptor H3 [Source:HGNC Symbol;Acc:HGNC:5184]
11259	FILIP1L	filamin A interacting protein 1 like [Source:HGNC Symbol;Acc:HGNC:24589]
112885	PHF21B	PHD finger protein 21B [Source:HGNC Symbol;Acc:HGNC:25161]
113091	PTH2	parathyroid hormone 2 [Source:HGNC Symbol;Acc:HGNC:30828]
113130	CDCA5	cell division cycle associated 5 [Source:HGNC Symbol;Acc:HGNC:14626]
113146	AHNAK2	AHNAK nucleoprotein 2 [Source:HGNC Symbol;Acc:HGNC:20125]
113177	IZUMO4	IZUMO family member 4 [Source:HGNC Symbol;Acc:HGNC:26950]
113277	TMEM106A	transmembrane protein 106A [Source:HGNC Symbol;Acc:HGNC:28288]
11330	CTRC	chymotrypsin C [Source:HGNC Symbol;Acc:HGNC:2523]
113451	AZIN2	antizyme inhibitor 2 [Source:HGNC Symbol;Acc:HGNC:29957]
113452	TMEM54	transmembrane protein 54 [Source:HGNC Symbol;Acc:HGNC:24143]
114336	CGB2	chorionic gonadotropin subunit beta 2 [Source:HGNC Symbol;Acc:HGNC:16722]
114571	SLC22A9	solute carrier family 22 member 9 [Source:HGNC Symbol;Acc:HGNC:16261]
114786	XKR4	XK related 4 [Source:HGNC Symbol;Acc:HGNC:29394]
114790	STK11IP	serine/threonine kinase 11 interacting protein [Source:HGNC Symbol;Acc:HGNC:19184]
114827	FHAD1	forkhead associated phosphopeptide binding domain 1 [Source:HGNC Symbol;Acc:HGNC:29408]
114928	GPRASP2	G protein-coupled receptor associated sorting protein 2 [Source:HGNC Symbol;Acc:HGNC:25169]
115207	KCTD12	potassium channel tetramerization domain containing 12 [Source:HGNC Symbol;Acc:HGNC:14678]
115362	GBP5	guanylate binding protein 5 [Source:HGNC Symbol;Acc:HGNC:19895]
115572	TENT5B	terminal nucleotidyltransferase 5B [Source:HGNC Symbol;Acc:HGNC:28273]
115584	SLC5A11	solute carrier family 5 member 11 [Source:HGNC Symbol;Acc:HGNC:23091]
115650	TNFRSF13C	TNF receptor superfamily member 13C [Source:HGNC Symbol;Acc:HGNC:17755]
116362	RBP7	retinol binding protein 7 [Source:HGNC Symbol;Acc:HGNC:30316]
116441	TM4SF18	transmembrane 4 L six family member 18 [Source:HGNC Symbol;Acc:HGNC:25181]
116443	GRIN3A	glutamate ionotropic receptor NMDA type subunit 3A [Source:HGNC Symbol;Acc:HGNC:16767]
116519	APOA5	apolipoprotein A5 [Source:HGNC Symbol;Acc:HGNC:17288]
116844	LRG1	leucine rich alpha-2-glycoprotein 1 [Source:HGNC Symbol;Acc:HGNC:29480]
117156	SCGB3A2	secretoglobin family 3A member 2 [Source:HGNC Symbol;Acc:HGNC:18391]
117166	WFIKKN1	WAP, follistatin/kazal, immunoglobulin, kunitz and netrin domain containing 1 [Source:HGNC Symbol;Acc:HGNC:30912]
117532	TMC2	transmembrane channel like 2 [Source:HGNC Symbol;Acc:HGNC:16527]
117583	PARD3B	par-3 family cell polarity regulator beta [Source:HGNC Symbol;Acc:HGNC:14446]
1178	CLC	Charcot-Leyden crystal galectin [Source:HGNC Symbol;Acc:HGNC:2014]
118430	MUCL1	mucin like 1 [Source:HGNC Symbol;Acc:HGNC:30588]
118471	PRAP1	proline rich acidic protein 1 [Source:HGNC Symbol;Acc:HGNC:23304]
118663	BTBD16	BTB domain containing 16 [Source:HGNC Symbol;Acc:HGNC:26340]
118932	ANKRD22	ankyrin repeat domain 22 [Source:HGNC Symbol;Acc:HGNC:28321]
119391	GSTO2	glutathione S-transferase omega 2 [Source:HGNC Symbol;Acc:HGNC:23064]
119395	CALHM3	calcium homeostasis modulator 3 [Source:HGNC Symbol;Acc:HGNC:23458]
119710	IFTAP	intraflagellar transport associated protein [Source:HGNC Symbol;Acc:HGNC:25142]
120114	FAT3	FAT atypical cadherin 3 [Source:HGNC Symbol;Acc:HGNC:23112]
120376	COLCA2	colorectal cancer associated 2 [Source:HGNC Symbol;Acc:HGNC:26978]
120379	PIH1D2	PIH1 domain containing 2 [Source:HGNC Symbol;Acc:HGNC:25210]
121355	GTSF1	gametocyte specific factor 1 [Source:HGNC Symbol;Acc:HGNC:26565]
121506	ERP27	endoplasmic reticulum protein 27 [Source:HGNC Symbol;Acc:HGNC:26495]
121551	BTBD11	BTB domain containing 11 [Source:HGNC Symbol;Acc:HGNC:23844]
122773	KLHDC1	kelch domain containing 1 [Source:HGNC Symbol;Acc:HGNC:19836]
123099	DEGS2	delta 4-desaturase, sphingolipid 2 [Source:HGNC Symbol;Acc:HGNC:20113]
1232	CCR3	C-C motif chemokine receptor 3 [Source:HGNC Symbol;Acc:HGNC:1604]
123872	DNAAF1	dynein axonemal assembly factor 1 [Source:HGNC Symbol;Acc:HGNC:30539]
124093	CCDC78	coiled-coil domain containing 78 [Source:HGNC Symbol;Acc:HGNC:14153]
124221	PRSS30P	serine protease 30, pseudogene [Source:HGNC Symbol;Acc:HGNC:28753]
124773	C17orf64	chromosome 17 open reading frame 64 [Source:HGNC Symbol;Acc:HGNC:26990]
124936	CYB5D2	cytochrome b5 domain containing 2 [Source:HGNC Symbol;Acc:HGNC:28471]
125113	KRT222	keratin 222 [Source:HGNC Symbol;Acc:HGNC:28695]
125875	CLDND2	claudin domain containing 2 [Source:HGNC Symbol;Acc:HGNC:28511]
125972	CALR3	calreticulin 3 [Source:HGNC Symbol;Acc:HGNC:20407]
126282	TNFAIP8L1	TNF alpha induced protein 8 like 1 [Source:HGNC Symbol;Acc:HGNC:28279]
126820	WDR63	WD repeat domain 63 [Source:HGNC Symbol;Acc:HGNC:30711]
127003	C1orf194	chromosome 1 open reading frame 194 [Source:HGNC Symbol;Acc:HGNC:32331]
127254	ERICH3	glutamate rich 3 [Source:HGNC Symbol;Acc:HGNC:25346]
127534	GJB4	gap junction protein beta 4 [Source:HGNC Symbol;Acc:HGNC:4286]
128344	PIFO	primary cilia formation [Source:HGNC Symbol;Acc:HGNC:27009]
128434	VSTM2L	V-set and transmembrane domain containing 2 like [Source:HGNC Symbol;Acc:HGNC:16096]
128602	C20orf85	chromosome 20 open reading frame 85 [Source:HGNC Symbol;Acc:HGNC:16216]
1287	COL4A5	collagen type IV alpha 5 chain [Source:HGNC Symbol;Acc:HGNC:2207]
129080	EMID1	EMI domain containing 1 [Source:HGNC Symbol;Acc:HGNC:18036]
1298	COL9A2	collagen type IX alpha 2 chain [Source:HGNC Symbol;Acc:HGNC:2218]
129852	C2orf73	chromosome 2 open reading frame 73 [Source:HGNC Symbol;Acc:HGNC:26861]
129881	CCDC173	coiled-coil domain containing 173 [Source:HGNC Symbol;Acc:HGNC:25064]
130271	PLEKHH2	pleckstrin homology, MyTH4 and FERM domain containing H2 [Source:HGNC Symbol;Acc:HGNC:30506]
130497	OSR1	odd-skipped related transcription factor 1 [Source:HGNC Symbol;Acc:HGNC:8111]
130540	FLACC1	flagellum associated containing coiled-coil domains 1 [Source:HGNC Symbol;Acc:HGNC:14439]
130888	FBXO36	F-box protein 36 [Source:HGNC Symbol;Acc:HGNC:27020]
1310	COL19A1	collagen type XIX alpha 1 chain [Source:HGNC Symbol;Acc:HGNC:2196]
132203	SNTN	sentan, cilia apical structure protein [Source:HGNC Symbol;Acc:HGNC:33706]
132851	SPATA4	spermatogenesis associated 4 [Source:HGNC Symbol;Acc:HGNC:17333]
133121	ENPP6	ectonucleotide pyrophosphatase/phosphodiesterase 6 [Source:HGNC Symbol;Acc:HGNC:23409]
133690	CAPSL	calcyphosine like [Source:HGNC Symbol;Acc:HGNC:28375]
133923	ZNF474	zinc finger protein 474 [Source:HGNC Symbol;Acc:HGNC:23245]
134121	C5orf49	chromosome 5 open reading frame 49 [Source:HGNC Symbol;Acc:HGNC:27028]
134829	CLVS2	clavesin 2 [Source:HGNC Symbol;Acc:HGNC:23046]
134957	STXBP5	syntaxin binding protein 5 [Source:HGNC Symbol;Acc:HGNC:19665]
136288	C7orf57	chromosome 7 open reading frame 57 [Source:HGNC Symbol;Acc:HGNC:22247]
137075	CLDN23	claudin 23 [Source:HGNC Symbol;Acc:HGNC:17591]
137735	ABRA	actin binding Rho activating protein [Source:HGNC Symbol;Acc:HGNC:30655]
1379	CR1L	complement C3b/C4b receptor 1 like [Source:HGNC Symbol;Acc:HGNC:2335]
138162	C9orf116	chromosome 9 open reading frame 116 [Source:HGNC Symbol;Acc:HGNC:28435]
138255	C9orf135	chromosome 9 open reading frame 135 [Source:HGNC Symbol;Acc:HGNC:31422]
139065	SLITRK4	SLIT and NTRK like family member 4 [Source:HGNC Symbol;Acc:HGNC:23502]
1392	CRH	corticotropin releasing hormone [Source:HGNC Symbol;Acc:HGNC:2355]
139212	DNAAF6	dynein axonemal assembly factor 6 [Source:HGNC Symbol;Acc:HGNC:28570]
139285	AMER1	APC membrane recruitment protein 1 [Source:HGNC Symbol;Acc:HGNC:26837]
1393	CRHBP	corticotropin releasing hormone binding protein [Source:HGNC Symbol;Acc:HGNC:2356]
1396	CRIP1	cysteine rich protein 1 [Source:HGNC Symbol;Acc:HGNC:2360]
1404	HAPLN1	hyaluronan and proteoglycan link protein 1 [Source:HGNC Symbol;Acc:HGNC:2380]
140545	RNF32	ring finger protein 32 [Source:HGNC Symbol;Acc:HGNC:17118]
140564	APOBEC3D	apolipoprotein B mRNA editing enzyme catalytic subunit 3D [Source:HGNC Symbol;Acc:HGNC:17354]
140576	S100A16	S100 calcium binding protein A16 [Source:HGNC Symbol;Acc:HGNC:20441]
140597	TCEAL2	transcription elongation factor A like 2 [Source:HGNC Symbol;Acc:HGNC:29818]
140683	BPIFA2	BPI fold containing family A member 2 [Source:HGNC Symbol;Acc:HGNC:16203]
140686	WFDC3	WAP four-disulfide core domain 3 [Source:HGNC Symbol;Acc:HGNC:15957]
140738	TMEM37	transmembrane protein 37 [Source:HGNC Symbol;Acc:HGNC:18216]
140766	ADAMTS14	ADAM metallopeptidase with thrombospondin type 1 motif 14 [Source:HGNC Symbol;Acc:HGNC:14899]
140828	LINC00261	long intergenic non-protein coding RNA 261 [Source:HGNC Symbol;Acc:HGNC:16189]
1412	CRYBA2	crystallin beta A2 [Source:HGNC Symbol;Acc:HGNC:2395]
142683	ITLN2	intelectin 2 [Source:HGNC Symbol;Acc:HGNC:20599]
1427	CRYGS	crystallin gamma S [Source:HGNC Symbol;Acc:HGNC:2417]
1428	CRYM	crystallin mu [Source:HGNC Symbol;Acc:HGNC:2418]
143241	DYDC1	DPY30 domain containing 1 [Source:HGNC Symbol;Acc:HGNC:23460]
143503	OR51E1	olfactory receptor family 51 subfamily E member 1 [Source:HGNC Symbol;Acc:HGNC:15194]
144448	TSPAN19	tetraspanin 19 [Source:HGNC Symbol;Acc:HGNC:31886]
144455	E2F7	E2F transcription factor 7 [Source:HGNC Symbol;Acc:HGNC:23820]
144809	FAM216B	family with sequence similarity 216 member B [Source:HGNC Symbol;Acc:HGNC:26883]
144811	LACC1	laccase domain containing 1 [Source:HGNC Symbol;Acc:HGNC:26789]
145200	LINC00239	long intergenic non-protein coding RNA 239 [Source:HGNC Symbol;Acc:HGNC:20119]
145447	ABHD12B	abhydrolase domain containing 12B [Source:HGNC Symbol;Acc:HGNC:19837]
145741	C2CD4A	C2 calcium dependent domain containing 4A [Source:HGNC Symbol;Acc:HGNC:33627]
145837	DRAIC	downregulated RNA in cancer, inhibitor of cell invasion and migration [Source:HGNC Symbol;Acc:HGNC:27082]
145864	HAPLN3	hyaluronan and proteoglycan link protein 3 [Source:HGNC Symbol;Acc:HGNC:21446]
146177	VWA3A	von Willebrand factor A domain containing 3A [Source:HGNC Symbol;Acc:HGNC:27088]
146336	SSTR5-AS1	SSTR5 antisense RNA 1 [Source:HGNC Symbol;Acc:HGNC:26502]
146556	C16orf89	chromosome 16 open reading frame 89 [Source:HGNC Symbol;Acc:HGNC:28687]
146845	CFAP52	cilia and flagella associated protein 52 [Source:HGNC Symbol;Acc:HGNC:16053]
146853	C17orf50	chromosome 17 open reading frame 50 [Source:HGNC Symbol;Acc:HGNC:29581]
1469	CST1	cystatin SN [Source:HGNC Symbol;Acc:HGNC:2473]
147040	KCTD11	potassium channel tetramerization domain containing 11 [Source:HGNC Symbol;Acc:HGNC:21302]
147381	CBLN2	cerebellin 2 precursor [Source:HGNC Symbol;Acc:HGNC:1544]
1474	CST6	cystatin E/M [Source:HGNC Symbol;Acc:HGNC:2478]
147645	VSIG10L	V-set and immunoglobulin domain containing 10 like [Source:HGNC Symbol;Acc:HGNC:27111]
147744	TMEM190	transmembrane protein 190 [Source:HGNC Symbol;Acc:HGNC:29632]
147920	IGFL2	IGF like family member 2 [Source:HGNC Symbol;Acc:HGNC:32929]
147968	CAPN12	calpain 12 [Source:HGNC Symbol;Acc:HGNC:13249]
148014	TTC9B	tetratricopeptide repeat domain 9B [Source:HGNC Symbol;Acc:HGNC:26395]
148418	SAMD13	sterile alpha motif domain containing 13 [Source:HGNC Symbol;Acc:HGNC:24582]
148641	SLC35F3	solute carrier family 35 member F3 [Source:HGNC Symbol;Acc:HGNC:23616]
148645	LINC00337	long intergenic non-protein coding RNA 337 [Source:HGNC Symbol;Acc:HGNC:28620]
149428	BNIPL	BCL2 interacting protein like [Source:HGNC Symbol;Acc:HGNC:16976]
149483	CCDC17	coiled-coil domain containing 17 [Source:HGNC Symbol;Acc:HGNC:26574]
1496	CTNNA2	catenin alpha 2 [Source:HGNC Symbol;Acc:HGNC:2510]
150	ADRA2A	adrenoceptor alpha 2A [Source:HGNC Symbol;Acc:HGNC:281]
150197	LINC00896	long intergenic non-protein coding RNA 896 [Source:HGNC Symbol;Acc:HGNC:26519]
150248	C22orf15	chromosome 22 open reading frame 15 [Source:HGNC Symbol;Acc:HGNC:15558]
150365	MEI1	meiotic double-stranded break formation protein 1 [Source:HGNC Symbol;Acc:HGNC:28613]
150468	CKAP2L	cytoskeleton associated protein 2 like [Source:HGNC Symbol;Acc:HGNC:26877]
151056	PLB1	phospholipase B1 [Source:HGNC Symbol;Acc:HGNC:30041]
151121	LINC01854	long intergenic non-protein coding RNA 1854 [Source:HGNC Symbol;Acc:HGNC:52670]
151246	SGO2	shugoshin 2 [Source:HGNC Symbol;Acc:HGNC:30812]
151651	EFHB	EF-hand domain family member B [Source:HGNC Symbol;Acc:HGNC:26330]
152024	LINC00691	long intergenic non-protein coding RNA 691 [Source:HGNC Symbol;Acc:HGNC:44514]
152098	ZCWPW2	zinc finger CW-type and PWWP domain containing 2 [Source:HGNC Symbol;Acc:HGNC:23574]
152110	NEK10	NIMA related kinase 10 [Source:HGNC Symbol;Acc:HGNC:18592]
152206	CCDC13	coiled-coil domain containing 13 [Source:HGNC Symbol;Acc:HGNC:26358]
1524	CX3CR1	C-X3-C motif chemokine receptor 1 [Source:HGNC Symbol;Acc:HGNC:2558]
153643	FAM81B	family with sequence similarity 81 member B [Source:HGNC Symbol;Acc:HGNC:26335]
154197	PNLDC1	PARN like, ribonuclease domain containing 1 [Source:HGNC Symbol;Acc:HGNC:21185]
154661	RUNDC3B	RUN domain containing 3B [Source:HGNC Symbol;Acc:HGNC:30286]
154664	ABCA13	ATP binding cassette subfamily A member 13 [Source:HGNC Symbol;Acc:HGNC:14638]
154865	IQUB	IQ motif and ubiquitin domain containing [Source:HGNC Symbol;Acc:HGNC:21995]
155006	TMEM213	transmembrane protein 213 [Source:HGNC Symbol;Acc:HGNC:27220]
155184	SLC2A7	solute carrier family 2 member 7 [Source:HGNC Symbol;Acc:HGNC:13445]
155185	AMZ1	archaelysin family metallopeptidase 1 [Source:HGNC Symbol;Acc:HGNC:22231]
155465	AGR3	anterior gradient 3, protein disulphide isomerase family member [Source:HGNC Symbol;Acc:HGNC:24167]
1556	CYP2B7P	cytochrome P450 family 2 subfamily B member 7, pseudogene [Source:HGNC Symbol;Acc:HGNC:2616]
1572	CYP2F1	cytochrome P450 family 2 subfamily F member 1 [Source:HGNC Symbol;Acc:HGNC:2632]
157313	CDCA2	cell division cycle associated 2 [Source:HGNC Symbol;Acc:HGNC:14623]
157506	RDH10	retinol dehydrogenase 10 [Source:HGNC Symbol;Acc:HGNC:19975]
157570	ESCO2	establishment of sister chromatid cohesion N-acetyltransferase 2 [Source:HGNC Symbol;Acc:HGNC:27230]
157848	NKX6-3	NK6 homeobox 3 [Source:HGNC Symbol;Acc:HGNC:26328]
157983	DOCK8-AS1	DOCK8 antisense RNA 1 [Source:HGNC Symbol;Acc:HGNC:26436]
158248	TTC16	tetratricopeptide repeat domain 16 [Source:HGNC Symbol;Acc:HGNC:26536]
158358	KIAA2026	KIAA2026 [Source:HGNC Symbol;Acc:HGNC:23378]
158511	CSAG1	chondrosarcoma associated gene 1 [Source:HGNC Symbol;Acc:HGNC:24294]
158798	AKAP14	A-kinase anchoring protein 14 [Source:HGNC Symbol;Acc:HGNC:24061]
158833	AWAT1	acyl-CoA wax alcohol acyltransferase 1 [Source:HGNC Symbol;Acc:HGNC:23252]
160777	CCDC60	coiled-coil domain containing 60 [Source:HGNC Symbol;Acc:HGNC:28610]
161003	STOML3	stomatin like 3 [Source:HGNC Symbol;Acc:HGNC:19420]
161357	MDGA2	MAM domain containing glycosylphosphatidylinositol anchor 2 [Source:HGNC Symbol;Acc:HGNC:19835]
161502	CFAP161	cilia and flagella associated protein 161 [Source:HGNC Symbol;Acc:HGNC:26782]
1621	DBH	dopamine beta-hydroxylase [Source:HGNC Symbol;Acc:HGNC:2689]
163259	DENND2C	DENN domain containing 2C [Source:HGNC Symbol;Acc:HGNC:24748]
163589	TDRD5	tudor domain containing 5 [Source:HGNC Symbol;Acc:HGNC:20614]
1645	AKR1C1	aldo-keto reductase family 1 member C1 [Source:HGNC Symbol;Acc:HGNC:384]
164781	DAW1	dynein assembly factor with WD repeats 1 [Source:HGNC Symbol;Acc:HGNC:26383]
166824	RASSF6	Ras association domain family member 6 [Source:HGNC Symbol;Acc:HGNC:20796]
1669	DEFA4	defensin alpha 4 [Source:HGNC Symbol;Acc:HGNC:2763]
1672	DEFB1	defensin beta 1 [Source:HGNC Symbol;Acc:HGNC:2766]
167838	TXLNB	taxilin beta [Source:HGNC Symbol;Acc:HGNC:21617]
168090	C6orf118	chromosome 6 open reading frame 118 [Source:HGNC Symbol;Acc:HGNC:21233]
170393	LINC02870	long intergenic non-protein coding RNA 2870 [Source:HGNC Symbol;Acc:HGNC:27275]
170487	ACTL10	actin like 10 [Source:HGNC Symbol;Acc:HGNC:16127]
170679	PSORS1C1	psoriasis susceptibility 1 candidate 1 [Source:HGNC Symbol;Acc:HGNC:17202]
170692	ADAMTS18	ADAM metallopeptidase with thrombospondin type 1 motif 18 [Source:HGNC Symbol;Acc:HGNC:17110]
171022	ABHD11-AS1	ABHD11 antisense RNA 1 (tail to tail) [Source:HGNC Symbol;Acc:HGNC:18289]
171177	RHOV	ras homolog family member V [Source:HGNC Symbol;Acc:HGNC:18313]
173	AFM	afamin [Source:HGNC Symbol;Acc:HGNC:316]
1745	DLX1	distal-less homeobox 1 [Source:HGNC Symbol;Acc:HGNC:2914]
1749	DLX5	distal-less homeobox 5 [Source:HGNC Symbol;Acc:HGNC:2918]
1755	DMBT1	deleted in malignant brain tumors 1 [Source:HGNC Symbol;Acc:HGNC:2926]
1767	DNAH5	dynein axonemal heavy chain 5 [Source:HGNC Symbol;Acc:HGNC:2950]
1769	DNAH8	dynein axonemal heavy chain 8 [Source:HGNC Symbol;Acc:HGNC:2952]
1770	DNAH9	dynein axonemal heavy chain 9 [Source:HGNC Symbol;Acc:HGNC:2953]
1787	TRDMT1	tRNA aspartic acid methyltransferase 1 [Source:HGNC Symbol;Acc:HGNC:2977]
181	AGRP	agouti related neuropeptide [Source:HGNC Symbol;Acc:HGNC:330]
1826	DSCAM	DS cell adhesion molecule [Source:HGNC Symbol;Acc:HGNC:3039]
1829	DSG2	desmoglein 2 [Source:HGNC Symbol;Acc:HGNC:3049]
183	AGT	angiotensinogen [Source:HGNC Symbol;Acc:HGNC:333]
1830	DSG3	desmoglein 3 [Source:HGNC Symbol;Acc:HGNC:3050]
1910	EDNRB	endothelin receptor type B [Source:HGNC Symbol;Acc:HGNC:3180]
191585	PLAC4	placenta enriched 4 [Source:HGNC Symbol;Acc:HGNC:14616]
1943	EFNA2	ephrin A2 [Source:HGNC Symbol;Acc:HGNC:3222]
1945	EFNA4	ephrin A4 [Source:HGNC Symbol;Acc:HGNC:3224]
195828	ZNF367	zinc finger protein 367 [Source:HGNC Symbol;Acc:HGNC:18320]
195977	ANTXRL	ANTXR like [Source:HGNC Symbol;Acc:HGNC:27277]
1961	EGR4	early growth response 4 [Source:HGNC Symbol;Acc:HGNC:3241]
196993	CT62	cancer/testis associated 62 [Source:HGNC Symbol;Acc:HGNC:27286]
197259	MLKL	mixed lineage kinase domain like pseudokinase [Source:HGNC Symbol;Acc:HGNC:26617]
197407	ZNF48	zinc finger protein 48 [Source:HGNC Symbol;Acc:HGNC:13114]
1992	SERPINB1	serpin family B member 1 [Source:HGNC Symbol;Acc:HGNC:3311]
199221	DZIP1L	DAZ interacting zinc finger protein 1 like [Source:HGNC Symbol;Acc:HGNC:26551]
2001	ELF5	E74 like ETS transcription factor 5 [Source:HGNC Symbol;Acc:HGNC:3320]
200162	SPAG17	sperm associated antigen 17 [Source:HGNC Symbol;Acc:HGNC:26620]
200298	LINC00528	long intergenic non-protein coding RNA 528 [Source:HGNC Symbol;Acc:HGNC:26875]
200315	APOBEC3A	apolipoprotein B mRNA editing enzyme catalytic subunit 3A [Source:HGNC Symbol;Acc:HGNC:17343]
200403	VWA3B	von Willebrand factor A domain containing 3B [Source:HGNC Symbol;Acc:HGNC:28385]
200558	APLF	aprataxin and PNKP like factor [Source:HGNC Symbol;Acc:HGNC:28724]
200726	FAM237A	family with sequence similarity 237 member A [Source:HGNC Symbol;Acc:HGNC:52388]
200879	LIPH	lipase H [Source:HGNC Symbol;Acc:HGNC:18483]
200958	MUC20	mucin 20, cell surface associated [Source:HGNC Symbol;Acc:HGNC:23282]
201625	DNAH12	dynein axonemal heavy chain 12 [Source:HGNC Symbol;Acc:HGNC:2943]
201651	AADACP1	arylacetamide deacetylase pseudogene 1 [Source:HGNC Symbol;Acc:HGNC:50305]
201798	TIGD4	tigger transposable element derived 4 [Source:HGNC Symbol;Acc:HGNC:18335]
201799	TMEM154	transmembrane protein 154 [Source:HGNC Symbol;Acc:HGNC:26489]
2018	EMX2	empty spiracles homeobox 2 [Source:HGNC Symbol;Acc:HGNC:3341]
2019	EN1	engrailed homeobox 1 [Source:HGNC Symbol;Acc:HGNC:3342]
203111	ERICH5	glutamate rich 5 [Source:HGNC Symbol;Acc:HGNC:26823]
2034	EPAS1	endothelial PAS domain protein 1 [Source:HGNC Symbol;Acc:HGNC:3374]
204219	CERS3	ceramide synthase 3 [Source:HGNC Symbol;Acc:HGNC:23752]
206338	LVRN	laeverin [Source:HGNC Symbol;Acc:HGNC:26904]
2173	FABP7	fatty acid binding protein 7 [Source:HGNC Symbol;Acc:HGNC:3562]
219287	AMER2	APC membrane recruitment protein 2 [Source:HGNC Symbol;Acc:HGNC:26360]
219621	CABCOCO1	ciliary associated calcium binding coiled-coil 1 [Source:HGNC Symbol;Acc:HGNC:28678]
219670	ENKUR	enkurin, TRPC channel interacting protein [Source:HGNC Symbol;Acc:HGNC:28388]
219681	ARMC3	armadillo repeat containing 3 [Source:HGNC Symbol;Acc:HGNC:30964]
219970	GLYATL2	glycine-N-acyltransferase like 2 [Source:HGNC Symbol;Acc:HGNC:24178]
219995	MS4A15	membrane spanning 4-domains A15 [Source:HGNC Symbol;Acc:HGNC:28573]
220136	CFAP53	cilia and flagella associated protein 53 [Source:HGNC Symbol;Acc:HGNC:26530]
220832	FABP5P3	fatty acid binding protein 5 pseudogene 3 [Source:HGNC Symbol;Acc:HGNC:22573]
220963	SLC16A9	solute carrier family 16 member 9 [Source:HGNC Symbol;Acc:HGNC:23520]
221264	AK9	adenylate kinase 9 [Source:HGNC Symbol;Acc:HGNC:33814]
221322	TBC1D32	TBC1 domain family member 32 [Source:HGNC Symbol;Acc:HGNC:21485]
221336	BEND6	BEN domain containing 6 [Source:HGNC Symbol;Acc:HGNC:20871]
221400	TDRD6	tudor domain containing 6 [Source:HGNC Symbol;Acc:HGNC:21339]
221409	SPATS1	spermatogenesis associated serine rich 1 [Source:HGNC Symbol;Acc:HGNC:22957]
221421	RSPH9	radial spoke head component 9 [Source:HGNC Symbol;Acc:HGNC:21057]
221424	LRRC73	leucine rich repeat containing 73 [Source:HGNC Symbol;Acc:HGNC:21375]
221662	RBM24	RNA binding motif protein 24 [Source:HGNC Symbol;Acc:HGNC:21539]
221756	SERPINB9P1	serpin family B member 9 pseudogene 1 [Source:HGNC Symbol;Acc:HGNC:28590]
221833	SP8	Sp8 transcription factor [Source:HGNC Symbol;Acc:HGNC:19196]
221937	FOXK1	forkhead box K1 [Source:HGNC Symbol;Acc:HGNC:23480]
222	ALDH3B2	aldehyde dehydrogenase 3 family member B2 [Source:HGNC Symbol;Acc:HGNC:411]
2267	FGL1	fibrinogen like 1 [Source:HGNC Symbol;Acc:HGNC:3695]
22893	BAHD1	bromo adjacent homology domain containing 1 [Source:HGNC Symbol;Acc:HGNC:29153]
22986	SORCS3	sortilin related VPS10 domain containing receptor 3 [Source:HGNC Symbol;Acc:HGNC:16699]
2299	FOXI1	forkhead box I1 [Source:HGNC Symbol;Acc:HGNC:3815]
22998	LIMCH1	LIM and calponin homology domains 1 [Source:HGNC Symbol;Acc:HGNC:29191]
23011	RAB21	RAB21, member RAS oncogene family [Source:HGNC Symbol;Acc:HGNC:18263]
23057	NMNAT2	nicotinamide nucleotide adenylyltransferase 2 [Source:HGNC Symbol;Acc:HGNC:16789]
23086	EXPH5	exophilin 5 [Source:HGNC Symbol;Acc:HGNC:30578]
23089	PEG10	paternally expressed 10 [Source:HGNC Symbol;Acc:HGNC:14005]
23111	SPART	spartin [Source:HGNC Symbol;Acc:HGNC:18514]
23142	DCUN1D4	defective in cullin neddylation 1 domain containing 4 [Source:HGNC Symbol;Acc:HGNC:28998]
23150	FRMD4B	FERM domain containing 4B [Source:HGNC Symbol;Acc:HGNC:24886]
23158	TBC1D9	TBC1 domain family member 9 [Source:HGNC Symbol;Acc:HGNC:21710]
23180	RFTN1	raftlin, lipid raft linker 1 [Source:HGNC Symbol;Acc:HGNC:30278]
23194	FBXL7	F-box and leucine rich repeat protein 7 [Source:HGNC Symbol;Acc:HGNC:13604]
2327	FMO2	flavin containing dimethylaniline monoxygenase 2 [Source:HGNC Symbol;Acc:HGNC:3770]
23428	SLC7A8	solute carrier family 7 member 8 [Source:HGNC Symbol;Acc:HGNC:11066]
2348	FOLR1	folate receptor alpha [Source:HGNC Symbol;Acc:HGNC:3791]
23526	ARHGAP45	Rho GTPase activating protein 45 [Source:HGNC Symbol;Acc:HGNC:17102]
23587	ELP5	elongator acetyltransferase complex subunit 5 [Source:HGNC Symbol;Acc:HGNC:30617]
23639	LRRC6	leucine rich repeat containing 6 [Source:HGNC Symbol;Acc:HGNC:16725]
2487	FRZB	frizzled related protein [Source:HGNC Symbol;Acc:HGNC:3959]
249	ALPL	alkaline phosphatase, biomineralization associated [Source:HGNC Symbol;Acc:HGNC:438]
2498	FTH1P3	ferritin heavy chain 1 pseudogene 3 [Source:HGNC Symbol;Acc:HGNC:3990]
2524	FUT2	fucosyltransferase 2 [Source:HGNC Symbol;Acc:HGNC:4013]
2525	FUT3	fucosyltransferase 3 (Lewis blood group) [Source:HGNC Symbol;Acc:HGNC:4014]
252995	FNDC5	fibronectin type III domain containing 5 [Source:HGNC Symbol;Acc:HGNC:20240]
2537	IFI6	interferon alpha inducible protein 6 [Source:HGNC Symbol;Acc:HGNC:4054]
253724	TTC41P	tetratricopeptide repeat domain 41, pseudogene [Source:HGNC Symbol;Acc:HGNC:49210]
253970	SFTA3	surfactant associated 3 [Source:HGNC Symbol;Acc:HGNC:18387]
254122	SNX32	sorting nexin 32 [Source:HGNC Symbol;Acc:HGNC:26423]
254187	TSGA10IP	testis specific 10 interacting protein [Source:HGNC Symbol;Acc:HGNC:26555]
254268	AKNAD1	AKNA domain containing 1 [Source:HGNC Symbol;Acc:HGNC:28398]
254295	PHYHD1	phytanoyl-CoA dioxygenase domain containing 1 [Source:HGNC Symbol;Acc:HGNC:23396]
254427	PROSER2	proline and serine rich 2 [Source:HGNC Symbol;Acc:HGNC:23728]
254528	MEIOB	meiosis specific with OB-fold [Source:HGNC Symbol;Acc:HGNC:28569]
254773	LYG2	lysozyme g2 [Source:HGNC Symbol;Acc:HGNC:29615]
254956	MORN5	MORN repeat containing 5 [Source:HGNC Symbol;Acc:HGNC:17841]
255130	IGFBP7-AS1	IGFBP7 antisense RNA 1 [Source:HGNC Symbol;Acc:HGNC:40296]
255193	CSNK1G2-AS1	CSNK1G2 antisense RNA 1 [Source:HGNC Symbol;Acc:HGNC:28604]
255324	EPGN	epithelial mitogen [Source:HGNC Symbol;Acc:HGNC:17470]
255631	COL24A1	collagen type XXIV alpha 1 chain [Source:HGNC Symbol;Acc:HGNC:20821]
256435	ST6GALNAC3	ST6 N-acetylgalactosaminide alpha-2,6-sialyltransferase 3 [Source:HGNC Symbol;Acc:HGNC:19343]
256714	MAP7D2	MAP7 domain containing 2 [Source:HGNC Symbol;Acc:HGNC:25899]
2568	GABRP	gamma-aminobutyric acid type A receptor subunit pi [Source:HGNC Symbol;Acc:HGNC:4089]
257062	CATSPERD	cation channel sperm associated auxiliary subunit delta [Source:HGNC Symbol;Acc:HGNC:28598]
257177	CFAP126	cilia and flagella associated protein 126 [Source:HGNC Symbol;Acc:HGNC:32325]
25775	C22orf24	chromosome 22 open reading frame 24 [Source:HGNC Symbol;Acc:HGNC:23051]
25790	CFAP45	cilia and flagella associated protein 45 [Source:HGNC Symbol;Acc:HGNC:17229]
25825	BACE2	beta-secretase 2 [Source:HGNC Symbol;Acc:HGNC:934]
25833	POU2F3	POU class 2 homeobox 3 [Source:HGNC Symbol;Acc:HGNC:19864]
25849	PARM1	prostate androgen-regulated mucin-like protein 1 [Source:HGNC Symbol;Acc:HGNC:24536]
259	AMBP	alpha-1-microglobulin/bikunin precursor [Source:HGNC Symbol;Acc:HGNC:453]
259266	ASPM	assembly factor for spindle microtubules [Source:HGNC Symbol;Acc:HGNC:19048]
25927	CNRIP1	cannabinoid receptor interacting protein 1 [Source:HGNC Symbol;Acc:HGNC:24546]
25928	SOSTDC1	sclerostin domain containing 1 [Source:HGNC Symbol;Acc:HGNC:21748]
259290	TAS2R31	taste 2 receptor member 31 [Source:HGNC Symbol;Acc:HGNC:19113]
2596	GAP43	growth associated protein 43 [Source:HGNC Symbol;Acc:HGNC:4140]
25975	EGFL6	EGF like domain multiple 6 [Source:HGNC Symbol;Acc:HGNC:3235]
25984	KRT23	keratin 23 [Source:HGNC Symbol;Acc:HGNC:6438]
26038	CHD5	chromodomain helicase DNA binding protein 5 [Source:HGNC Symbol;Acc:HGNC:16816]
26134	RALGAPA1P1	RALGAPA1 pseudogene 1 [Source:HGNC Symbol;Acc:HGNC:23203]
26166	RGS22	regulator of G protein signaling 22 [Source:HGNC Symbol;Acc:HGNC:24499]
26206	SPAG8	sperm associated antigen 8 [Source:HGNC Symbol;Acc:HGNC:14105]
26212	OR2B6	olfactory receptor family 2 subfamily B member 6 [Source:HGNC Symbol;Acc:HGNC:8241]
26256	CABYR	calcium binding tyrosine phosphorylation regulated [Source:HGNC Symbol;Acc:HGNC:15569]
26262	TSPAN17	tetraspanin 17 [Source:HGNC Symbol;Acc:HGNC:13594]
26281	FGF20	fibroblast growth factor 20 [Source:HGNC Symbol;Acc:HGNC:3677]
26298	EHF	ETS homologous factor [Source:HGNC Symbol;Acc:HGNC:3246]
2633	GBP1	guanylate binding protein 1 [Source:HGNC Symbol;Acc:HGNC:4182]
2635	GBP3	guanylate binding protein 3 [Source:HGNC Symbol;Acc:HGNC:4184]
2644	GCHFR	GTP cyclohydrolase I feedback regulator [Source:HGNC Symbol;Acc:HGNC:4194]
26468	LHX6	LIM homeobox 6 [Source:HGNC Symbol;Acc:HGNC:21735]
26507	CNNM1	cyclin and CBS domain divalent metal cation transport mediator 1 [Source:HGNC Symbol;Acc:HGNC:102]
26512	INTS6	integrator complex subunit 6 [Source:HGNC Symbol;Acc:HGNC:14879]
26586	CKAP2	cytoskeleton associated protein 2 [Source:HGNC Symbol;Acc:HGNC:1990]
266722	HS6ST3	heparan sulfate 6-O-sulfotransferase 3 [Source:HGNC Symbol;Acc:HGNC:19134]
266812	NAP1L5	nucleosome assembly protein 1 like 5 [Source:HGNC Symbol;Acc:HGNC:19968]
26779	SNORA69	small nucleolar RNA, H/ACA box 69 [Source:HGNC Symbol;Acc:HGNC:10226]
2691	GHRH	growth hormone releasing hormone [Source:HGNC Symbol;Acc:HGNC:4265]
27031	NPHP3	nephrocystin 3 [Source:HGNC Symbol;Acc:HGNC:7907]
27127	SMC1B	structural maintenance of chromosomes 1B [Source:HGNC Symbol;Acc:HGNC:11112]
27145	FILIP1	filamin A interacting protein 1 [Source:HGNC Symbol;Acc:HGNC:21015]
27178	IL37	interleukin 37 [Source:HGNC Symbol;Acc:HGNC:15563]
27189	IL17C	interleukin 17C [Source:HGNC Symbol;Acc:HGNC:5983]
27253	PCDH17	protocadherin 17 [Source:HGNC Symbol;Acc:HGNC:14267]
27345	KCNMB4	potassium calcium-activated channel subfamily M regulatory beta subunit 4 [Source:HGNC Symbol;Acc:HGNC:6289]
2737	GLI3	GLI family zinc finger 3 [Source:HGNC Symbol;Acc:HGNC:4319]
27439	TMEM121B	transmembrane protein 121B [Source:HGNC Symbol;Acc:HGNC:1844]
2774	GNAL	G protein subunit alpha L [Source:HGNC Symbol;Acc:HGNC:4388]
2776	GNAQ	G protein subunit alpha q [Source:HGNC Symbol;Acc:HGNC:4390]
2797	GNRH2	gonadotropin releasing hormone 2 [Source:HGNC Symbol;Acc:HGNC:4420]
2798	GNRHR	gonadotropin releasing hormone receptor [Source:HGNC Symbol;Acc:HGNC:4421]
283130	SLC25A45	solute carrier family 25 member 45 [Source:HGNC Symbol;Acc:HGNC:27442]
283131	NEAT1	nuclear paraspeckle assembly transcript 1 [Source:HGNC Symbol;Acc:HGNC:30815]
283152	CCDC153	coiled-coil domain containing 153 [Source:HGNC Symbol;Acc:HGNC:27446]
283212	KLHL35	kelch like family member 35 [Source:HGNC Symbol;Acc:HGNC:26597]
283335	AC068888.1	novel transcript, antisense to TENC1 & EIF4B
283392	TRHDE-AS1	TRHDE antisense RNA 1 [Source:HGNC Symbol;Acc:HGNC:27471]
283422	LINC01559	long intergenic non-protein coding RNA 1559 [Source:HGNC Symbol;Acc:HGNC:26598]
283431	GAS2L3	growth arrest specific 2 like 3 [Source:HGNC Symbol;Acc:HGNC:27475]
283518	KCNRG	potassium channel regulator [Source:HGNC Symbol;Acc:HGNC:18893]
283575	LINC02288	long intergenic non-protein coding RNA 2288 [Source:HGNC Symbol;Acc:HGNC:27505]
283578	TMED8	transmembrane p24 trafficking protein family member 8 [Source:HGNC Symbol;Acc:HGNC:18633]
283677	REC114	REC114 meiotic recombination protein [Source:HGNC Symbol;Acc:HGNC:25065]
283869	NPW	neuropeptide W [Source:HGNC Symbol;Acc:HGNC:30509]
283875	LINC00514	long intergenic non-protein coding RNA 514 [Source:HGNC Symbol;Acc:HGNC:27549]
284013	VMO1	vitelline membrane outer layer 1 homolog [Source:HGNC Symbol;Acc:HGNC:30387]
284207	METRNL	meteorin like, glial cell differentiation regulator [Source:HGNC Symbol;Acc:HGNC:27584]
284252	KCTD1	potassium channel tetramerization domain containing 1 [Source:HGNC Symbol;Acc:HGNC:18249]
284340	CXCL17	C-X-C motif chemokine ligand 17 [Source:HGNC Symbol;Acc:HGNC:19232]
284402	SCGB2B2	secretoglobin family 2B member 2 [Source:HGNC Symbol;Acc:HGNC:27616]
284485	RIIAD1	regulatory subunit of type II PKA R-subunit domain containing 1 [Source:HGNC Symbol;Acc:HGNC:26686]
284532	OR14A16	olfactory receptor family 14 subfamily A member 16 [Source:HGNC Symbol;Acc:HGNC:15022]
284573	LINC00303	long intergenic non-protein coding RNA 303 [Source:HGNC Symbol;Acc:HGNC:26865]
284723	SLC25A34	solute carrier family 25 member 34 [Source:HGNC Symbol;Acc:HGNC:27653]
284948	SH2D6	SH2 domain containing 6 [Source:HGNC Symbol;Acc:HGNC:30439]
284996	RNF149	ring finger protein 149 [Source:HGNC Symbol;Acc:HGNC:23137]
285	ANGPT2	angiopoietin 2 [Source:HGNC Symbol;Acc:HGNC:485]
285025	CCDC141	coiled-coil domain containing 141 [Source:HGNC Symbol;Acc:HGNC:26821]
285220	EPHA6	EPH receptor A6 [Source:HGNC Symbol;Acc:HGNC:19296]
285231	FBXW12	F-box and WD repeat domain containing 12 [Source:HGNC Symbol;Acc:HGNC:20729]
285386	TPRG1	tumor protein p63 regulated 1 [Source:HGNC Symbol;Acc:HGNC:24759]
285401	LINC00698	long intergenic non-protein coding RNA 698 [Source:HGNC Symbol;Acc:HGNC:27720]
285441	F11-AS1	F11 antisense RNA 1 [Source:HGNC Symbol;Acc:HGNC:27725]
285512	FAM13A-AS1	FAM13A antisense RNA 1 [Source:HGNC Symbol;Acc:HGNC:19370]
285513	GPRIN3	GPRIN family member 3 [Source:HGNC Symbol;Acc:HGNC:27733]
285629	LINC02159	long intergenic non-protein coding RNA 2159 [Source:HGNC Symbol;Acc:HGNC:27749]
285735	LINC00326	long intergenic non-protein coding RNA 326 [Source:HGNC Symbol;Acc:HGNC:41926]
285800	PRR18	proline rich 18 [Source:HGNC Symbol;Acc:HGNC:28574]
285987	DLX6-AS1	DLX6 antisense RNA 1 [Source:HGNC Symbol;Acc:HGNC:37151]
286046	XKR6	XK related 6 [Source:HGNC Symbol;Acc:HGNC:27806]
286103	ZNF252P-AS1	ZNF252P antisense RNA 1 [Source:HGNC Symbol;Acc:HGNC:27821]
286151	FBXO43	F-box protein 43 [Source:HGNC Symbol;Acc:HGNC:28521]
286187	PPP1R42	protein phosphatase 1 regulatory subunit 42 [Source:HGNC Symbol;Acc:HGNC:33732]
286464	CFAP47	cilia and flagella associated protein 47 [Source:HGNC Symbol;Acc:HGNC:26708]
286499	FAM133A	family with sequence similarity 133 member A [Source:HGNC Symbol;Acc:HGNC:26748]
28954	REM1	RRAD and GEM like GTPase 1 [Source:HGNC Symbol;Acc:HGNC:15922]
28983	TMPRSS11E	transmembrane serine protease 11E [Source:HGNC Symbol;Acc:HGNC:24465]
28999	KLF15	Kruppel like factor 15 [Source:HGNC Symbol;Acc:HGNC:14536]
29070	CCDC113	coiled-coil domain containing 113 [Source:HGNC Symbol;Acc:HGNC:25002]
29108	PYCARD	PYD and CARD domain containing [Source:HGNC Symbol;Acc:HGNC:16608]
29116	MYLIP	myosin regulatory light chain interacting protein [Source:HGNC Symbol;Acc:HGNC:21155]
29122	PRSS50	serine protease 50 [Source:HGNC Symbol;Acc:HGNC:17910]
2913	GRM3	glutamate metabotropic receptor 3 [Source:HGNC Symbol;Acc:HGNC:4595]
2922	GRP	gastrin releasing peptide [Source:HGNC Symbol;Acc:HGNC:4605]
2938	GSTA1	glutathione S-transferase alpha 1 [Source:HGNC Symbol;Acc:HGNC:4626]
2950	GSTP1	glutathione S-transferase pi 1 [Source:HGNC Symbol;Acc:HGNC:4638]
2952	GSTT1	glutathione S-transferase theta 1 [Source:HGNC Symbol;Acc:HGNC:4641]
29802	VPREB3	V-set pre-B cell surrogate light chain 3 [Source:HGNC Symbol;Acc:HGNC:12710]
29923	HILPDA	hypoxia inducible lipid droplet associated [Source:HGNC Symbol;Acc:HGNC:28859]
29942	PURG	purine rich element binding protein G [Source:HGNC Symbol;Acc:HGNC:17930]
29943	PADI1	peptidyl arginine deiminase 1 [Source:HGNC Symbol;Acc:HGNC:18367]
29947	DNMT3L	DNA methyltransferase 3 like [Source:HGNC Symbol;Acc:HGNC:2980]
29951	PDZRN4	PDZ domain containing ring finger 4 [Source:HGNC Symbol;Acc:HGNC:30552]
29989	OBP2B	odorant binding protein 2B [Source:HGNC Symbol;Acc:HGNC:23381]
30009	TBX21	T-box transcription factor 21 [Source:HGNC Symbol;Acc:HGNC:11599]
3007	H1-3	H1.3 linker histone, cluster member [Source:HGNC Symbol;Acc:HGNC:4717]
3008	H1-4	H1.4 linker histone, cluster member [Source:HGNC Symbol;Acc:HGNC:4718]
3009	H1-5	H1.5 linker histone, cluster member [Source:HGNC Symbol;Acc:HGNC:4719]
3012	H2AC8	H2A clustered histone 8 [Source:HGNC Symbol;Acc:HGNC:4724]
3017	H2BC5	H2B clustered histone 5 [Source:HGNC Symbol;Acc:HGNC:4747]
3024	H1-1	H1.1 linker histone, cluster member [Source:HGNC Symbol;Acc:HGNC:4715]
3039	HBA1	hemoglobin subunit alpha 1 [Source:HGNC Symbol;Acc:HGNC:4823]
3040	HBA2	hemoglobin subunit alpha 2 [Source:HGNC Symbol;Acc:HGNC:4824]
3047	HBG1	hemoglobin subunit gamma 1 [Source:HGNC Symbol;Acc:HGNC:4831]
3048	HBG2	hemoglobin subunit gamma 2 [Source:HGNC Symbol;Acc:HGNC:4832]
3055	HCK	HCK proto-oncogene, Src family tyrosine kinase [Source:HGNC Symbol;Acc:HGNC:4840]
306	ANXA3	annexin A3 [Source:HGNC Symbol;Acc:HGNC:541]
3113	HLA-DPA1	major histocompatibility complex, class II, DP alpha 1 [Source:HGNC Symbol;Acc:HGNC:4938]
3115	HLA-DPB1	major histocompatibility complex, class II, DP beta 1 [Source:HGNC Symbol;Acc:HGNC:4940]
3119	HLA-DQB1	major histocompatibility complex, class II, DQ beta 1 [Source:HGNC Symbol;Acc:HGNC:4944]
3127	HLA-DRB5	major histocompatibility complex, class II, DR beta 5 [Source:HGNC Symbol;Acc:HGNC:4953]
3146	HMGB1	high mobility group box 1 [Source:HGNC Symbol;Acc:HGNC:4983]
3171	FOXA3	forkhead box A3 [Source:HGNC Symbol;Acc:HGNC:5023]
3209	HOXA13	homeobox A13 [Source:HGNC Symbol;Acc:HGNC:5102]
3225	HOXC9	homeobox C9 [Source:HGNC Symbol;Acc:HGNC:5130]
3228	HOXC12	homeobox C12 [Source:HGNC Symbol;Acc:HGNC:5124]
3310	HSPA6	heat shock protein family A (Hsp70) member 6 [Source:HGNC Symbol;Acc:HGNC:5239]
3359	HTR3A	5-hydroxytryptamine receptor 3A [Source:HGNC Symbol;Acc:HGNC:5297]
3381	IBSP	integrin binding sialoprotein [Source:HGNC Symbol;Acc:HGNC:5341]
338323	NLRP14	NLR family pyrin domain containing 14 [Source:HGNC Symbol;Acc:HGNC:22939]
339	APOBEC1	apolipoprotein B mRNA editing enzyme catalytic subunit 1 [Source:HGNC Symbol;Acc:HGNC:604]
339145	CIBAR2	CBY1 interacting BAR domain containing 2 [Source:HGNC Symbol;Acc:HGNC:24781]
339240	KRT17P5	keratin 17 pseudogene 5 [Source:HGNC Symbol;Acc:HGNC:50723]
339451	KLHL17	kelch like family member 17 [Source:HGNC Symbol;Acc:HGNC:24023]
339524	LINC01140	long intergenic non-protein coding RNA 1140 [Source:HGNC Symbol;Acc:HGNC:27922]
339529	LINC02774	long intergenic non-protein coding RNA 2774 [Source:HGNC Symbol;Acc:HGNC:27923]
339666	AL021937.1	novel transcript
339829	CCDC39	coiled-coil domain containing 39 [Source:HGNC Symbol;Acc:HGNC:25244]
340485	ACER2	alkaline ceramidase 2 [Source:HGNC Symbol;Acc:HGNC:23675]
340543	TCEAL5	transcription elongation factor A like 5 [Source:HGNC Symbol;Acc:HGNC:22282]
340554	ZC3H12B	zinc finger CCCH-type containing 12B [Source:HGNC Symbol;Acc:HGNC:17407]
340596	LHFPL1	LHFPL tetraspan subfamily member 1 [Source:HGNC Symbol;Acc:HGNC:6587]
341032	C11orf53	chromosome 11 open reading frame 53 [Source:HGNC Symbol;Acc:HGNC:30527]
341640	FREM2	FRAS1 related extracellular matrix 2 [Source:HGNC Symbol;Acc:HGNC:25396]
341947	COX8C	cytochrome c oxidase subunit 8C [Source:HGNC Symbol;Acc:HGNC:24382]
342372	PKD1L3	polycystin 1 like 3, transient receptor potential channel interacting [Source:HGNC Symbol;Acc:HGNC:21716]
3428	IFI16	interferon gamma inducible protein 16 [Source:HGNC Symbol;Acc:HGNC:5395]
342918	C19orf81	chromosome 19 open reading frame 81 [Source:HGNC Symbol;Acc:HGNC:40041]
343099	CCDC18	coiled-coil domain containing 18 [Source:HGNC Symbol;Acc:HGNC:30370]
343521	TCTEX1D4	Tctex1 domain containing 4 [Source:HGNC Symbol;Acc:HGNC:32315]
344752	AADACL2	arylacetamide deacetylase like 2 [Source:HGNC Symbol;Acc:HGNC:24427]
344875	COL6A4P1	collagen type VI alpha 4 pseudogene 1 [Source:HGNC Symbol;Acc:HGNC:33484]
345462	ZNF879	zinc finger protein 879 [Source:HGNC Symbol;Acc:HGNC:37273]
345895	RSPH4A	radial spoke head component 4A [Source:HGNC Symbol;Acc:HGNC:21558]
346171	ZFP57	ZFP57 zinc finger protein [Source:HGNC Symbol;Acc:HGNC:18791]
347252	IGFBPL1	insulin like growth factor binding protein like 1 [Source:HGNC Symbol;Acc:HGNC:20081]
347365	ITIH6	inter-alpha-trypsin inhibitor heavy chain family member 6 [Source:HGNC Symbol;Acc:HGNC:28907]
347475	CCDC160	coiled-coil domain containing 160 [Source:HGNC Symbol;Acc:HGNC:37286]
348093	RBPMS2	RNA binding protein, mRNA processing factor 2 [Source:HGNC Symbol;Acc:HGNC:19098]
348378	SHISAL2A	shisa like 2A [Source:HGNC Symbol;Acc:HGNC:28757]
348807	CFAP100	cilia and flagella associated protein 100 [Source:HGNC Symbol;Acc:HGNC:26842]
348980	HCN1	hyperpolarization activated cyclic nucleotide gated potassium channel 1 [Source:HGNC Symbol;Acc:HGNC:4845]
3512	JCHAIN	joining chain of multimeric IgA and IgM [Source:HGNC Symbol;Acc:HGNC:5713]
352999	C6orf58	chromosome 6 open reading frame 58 [Source:HGNC Symbol;Acc:HGNC:20960]
353332	KRTAP12-1	keratin associated protein 12-1 [Source:HGNC Symbol;Acc:HGNC:20529]
353355	ZNF233	zinc finger protein 233 [Source:HGNC Symbol;Acc:HGNC:30946]
3556	IL1RAP	interleukin 1 receptor accessory protein [Source:HGNC Symbol;Acc:HGNC:5995]
3557	IL1RN	interleukin 1 receptor antagonist [Source:HGNC Symbol;Acc:HGNC:6000]
359845	RFLNB	refilin B [Source:HGNC Symbol;Acc:HGNC:28705]
360205	PRAC2	PRAC2 small nuclear protein [Source:HGNC Symbol;Acc:HGNC:30143]
3605	IL17A	interleukin 17A [Source:HGNC Symbol;Acc:HGNC:5981]
3698	ITIH2	inter-alpha-trypsin inhibitor heavy chain 2 [Source:HGNC Symbol;Acc:HGNC:6167]
3713	IVL	involucrin [Source:HGNC Symbol;Acc:HGNC:6187]
3736	KCNA1	potassium voltage-gated channel subfamily A member 1 [Source:HGNC Symbol;Acc:HGNC:6218]
374393	FAM111B	family with sequence similarity 111 member B [Source:HGNC Symbol;Acc:HGNC:24200]
374407	DNAJB13	DnaJ heat shock protein family (Hsp40) member B13 [Source:HGNC Symbol;Acc:HGNC:30718]
3747	KCNC2	potassium voltage-gated channel subfamily C member 2 [Source:HGNC Symbol;Acc:HGNC:6234]
374879	ZNF699	zinc finger protein 699 [Source:HGNC Symbol;Acc:HGNC:24750]
374918	IGFL1	IGF like family member 1 [Source:HGNC Symbol;Acc:HGNC:24093]
374955	SPATA21	spermatogenesis associated 21 [Source:HGNC Symbol;Acc:HGNC:28026]
3751	KCND2	potassium voltage-gated channel subfamily D member 2 [Source:HGNC Symbol;Acc:HGNC:6238]
375189	PFN4	profilin family member 4 [Source:HGNC Symbol;Acc:HGNC:31103]
375690	WASH5P	WASP family homolog 5, pseudogene [Source:HGNC Symbol;Acc:HGNC:33884]
3788	KCNS2	potassium voltage-gated channel modifier subfamily S member 2 [Source:HGNC Symbol;Acc:HGNC:6301]
378925	RNF148	ring finger protein 148 [Source:HGNC Symbol;Acc:HGNC:22411]
3791	KDR	kinase insert domain receptor [Source:HGNC Symbol;Acc:HGNC:6307]
3850	KRT3	keratin 3 [Source:HGNC Symbol;Acc:HGNC:6440]
3853	KRT6A	keratin 6A [Source:HGNC Symbol;Acc:HGNC:6443]
3854	KRT6B	keratin 6B [Source:HGNC Symbol;Acc:HGNC:6444]
3855	KRT7	keratin 7 [Source:HGNC Symbol;Acc:HGNC:6445]
3861	KRT14	keratin 14 [Source:HGNC Symbol;Acc:HGNC:6416]
3868	KRT16	keratin 16 [Source:HGNC Symbol;Acc:HGNC:6423]
387103	CENPW	centromere protein W [Source:HGNC Symbol;Acc:HGNC:21488]
387119	CEP85L	centrosomal protein 85 like [Source:HGNC Symbol;Acc:HGNC:21638]
387758	FIBIN	fin bud initiation factor homolog [Source:HGNC Symbol;Acc:HGNC:33747]
387890	TMEM233	transmembrane protein 233 [Source:HGNC Symbol;Acc:HGNC:37219]
388015	RTL1	retrotransposon Gag like 1 [Source:HGNC Symbol;Acc:HGNC:14665]
388182	SPATA41	spermatogenesis associated 41 [Source:HGNC Symbol;Acc:HGNC:48613]
388611	CD164L2	CD164 molecule like 2 [Source:HGNC Symbol;Acc:HGNC:32043]
388633	LDLRAD1	low density lipoprotein receptor class A domain containing 1 [Source:HGNC Symbol;Acc:HGNC:32069]
3887	KRT81	keratin 81 [Source:HGNC Symbol;Acc:HGNC:6458]
389118	CDHR4	cadherin related family member 4 [Source:HGNC Symbol;Acc:HGNC:34527]
389383	CLPSL2	colipase like 2 [Source:HGNC Symbol;Acc:HGNC:21250]
389384	BNIP5	BCL2 interacting protein 5 [Source:HGNC Symbol;Acc:HGNC:33769]
389421	LIN28B	lin-28 homolog B [Source:HGNC Symbol;Acc:HGNC:32207]
389658	ALKAL1	ALK and LTK ligand 1 [Source:HGNC Symbol;Acc:HGNC:33775]
389766	C9orf153	chromosome 9 open reading frame 153 [Source:HGNC Symbol;Acc:HGNC:31456]
389799	CFAP77	cilia and flagella associated protein 77 [Source:HGNC Symbol;Acc:HGNC:33776]
389812	LCN15	lipocalin 15 [Source:HGNC Symbol;Acc:HGNC:33777]
389816	LRRC26	leucine rich repeat containing 26 [Source:HGNC Symbol;Acc:HGNC:31409]
389856	USP27X	ubiquitin specific peptidase 27 X-linked [Source:HGNC Symbol;Acc:HGNC:13486]
391723	HELT	helt bHLH transcription factor [Source:HGNC Symbol;Acc:HGNC:33783]
3934	LCN2	lipocalin 2 [Source:HGNC Symbol;Acc:HGNC:6526]
395	ARHGAP6	Rho GTPase activating protein 6 [Source:HGNC Symbol;Acc:HGNC:676]
399668	SMIM10L2A	small integral membrane protein 10 like 2A [Source:HGNC Symbol;Acc:HGNC:34499]
399697	CTXN2	cortexin 2 [Source:HGNC Symbol;Acc:HGNC:31109]
399726	MIR1915HG	MIR1915 host gene [Source:HGNC Symbol;Acc:HGNC:31448]
399886	LINC02687	long intergenic non-protein coding RNA 2687 [Source:HGNC Symbol;Acc:HGNC:54187]
399949	C11orf88	chromosome 11 open reading frame 88 [Source:HGNC Symbol;Acc:HGNC:25061]
399967	PATE2	prostate and testis expressed 2 [Source:HGNC Symbol;Acc:HGNC:32249]
400224	PLEKHD1	pleckstrin homology and coiled-coil domain containing D1 [Source:HGNC Symbol;Acc:HGNC:20148]
400236	FOXN3-AS1	FOXN3 antisense RNA 1 [Source:HGNC Symbol;Acc:HGNC:44290]
400238	LINC00642	long intergenic non-protein coding RNA 642 [Source:HGNC Symbol;Acc:HGNC:44293]
400508	CRYM-AS1	CRYM antisense RNA 1 [Source:HGNC Symbol;Acc:HGNC:34405]
400579	LINC02076	long intergenic non-protein coding RNA 2076 [Source:HGNC Symbol;Acc:HGNC:52924]
400759	GBP1P1	guanylate binding protein 1 pseudogene 1 [Source:HGNC Symbol;Acc:HGNC:39561]
4008	LMO7	LIM domain 7 [Source:HGNC Symbol;Acc:HGNC:6646]
400823	FAM177B	family with sequence similarity 177 member B [Source:HGNC Symbol;Acc:HGNC:34395]
400932	LINC00898	long intergenic non-protein coding RNA 898 [Source:HGNC Symbol;Acc:HGNC:48581]
400954	EML6	EMAP like 6 [Source:HGNC Symbol;Acc:HGNC:35412]
401109	LINC00885	long intergenic non-protein coding RNA 885 [Source:HGNC Symbol;Acc:HGNC:48571]
401124	DTHD1	death domain containing 1 [Source:HGNC Symbol;Acc:HGNC:37261]
401236	STMND1	stathmin domain containing 1 [Source:HGNC Symbol;Acc:HGNC:44668]
401260	LINC00951	long intergenic non-protein coding RNA 951 [Source:HGNC Symbol;Acc:HGNC:48662]
401265	KLHL31	kelch like family member 31 [Source:HGNC Symbol;Acc:HGNC:21353]
401492	LINC01235	long intergenic non-protein coding RNA 1235 [Source:HGNC Symbol;Acc:HGNC:49769]
401551	WDR38	WD repeat domain 38 [Source:HGNC Symbol;Acc:HGNC:23745]
4018	LPA	lipoprotein(a) [Source:HGNC Symbol;Acc:HGNC:6667]
402415	XKRX	XK related X-linked [Source:HGNC Symbol;Acc:HGNC:29845]
403314	APOBEC4	apolipoprotein B mRNA editing enzyme catalytic polypeptide like 4 [Source:HGNC Symbol;Acc:HGNC:32152]
404037	HAPLN4	hyaluronan and proteoglycan link protein 4 [Source:HGNC Symbol;Acc:HGNC:31357]
404266	HOXB-AS3	HOXB cluster antisense RNA 3 [Source:HGNC Symbol;Acc:HGNC:40283]
404550	C16orf74	chromosome 16 open reading frame 74 [Source:HGNC Symbol;Acc:HGNC:23362]
4062	LY6H	lymphocyte antigen 6 family member H [Source:HGNC Symbol;Acc:HGNC:6728]
4066	LYL1	LYL1 basic helix-loop-helix family member [Source:HGNC Symbol;Acc:HGNC:6734]
4069	LYZ	lysozyme [Source:HGNC Symbol;Acc:HGNC:6740]
4070	TACSTD2	tumor associated calcium signal transducer 2 [Source:HGNC Symbol;Acc:HGNC:11530]
407738	TAFA1	TAFA chemokine like family member 1 [Source:HGNC Symbol;Acc:HGNC:21587]
4093	SMAD9	SMAD family member 9 [Source:HGNC Symbol;Acc:HGNC:6774]
4102	MAGEA3	MAGE family member A3 [Source:HGNC Symbol;Acc:HGNC:6801]
4188	MDFI	MyoD family inhibitor [Source:HGNC Symbol;Acc:HGNC:6967]
4223	MEOX2	mesenchyme homeobox 2 [Source:HGNC Symbol;Acc:HGNC:7014]
4239	MFAP4	microfibril associated protein 4 [Source:HGNC Symbol;Acc:HGNC:7035]
4246	SCGB2A1	secretoglobin family 2A member 1 [Source:HGNC Symbol;Acc:HGNC:7051]
430	ASCL2	achaete-scute family bHLH transcription factor 2 [Source:HGNC Symbol;Acc:HGNC:739]
4311	MME	membrane metalloendopeptidase [Source:HGNC Symbol;Acc:HGNC:7154]
43849	KLK12	kallikrein related peptidase 12 [Source:HGNC Symbol;Acc:HGNC:6360]
439950	CELF2-AS2	CELF2 antisense RNA 2 [Source:HGNC Symbol;Acc:HGNC:44703]
440028	LINC02709	long intergenic non-protein coding RNA 2709 [Source:HGNC Symbol;Acc:HGNC:54226]
440107	PLEKHG7	pleckstrin homology and RhoGEF domain containing G7 [Source:HGNC Symbol;Acc:HGNC:33829]
440145	MZT1	mitotic spindle organizing protein 1 [Source:HGNC Symbol;Acc:HGNC:33830]
440585	FAM183A	family with sequence similarity 183 member A [Source:HGNC Symbol;Acc:HGNC:34347]
440689	H2BC18	H2B clustered histone 18 [Source:HGNC Symbol;Acc:HGNC:24700]
440823	MIAT	myocardial infarction associated transcript [Source:HGNC Symbol;Acc:HGNC:33425]
440836	ODF3B	outer dense fiber of sperm tails 3B [Source:HGNC Symbol;Acc:HGNC:34388]
441054	C4orf47	chromosome 4 open reading frame 47 [Source:HGNC Symbol;Acc:HGNC:34346]
441094	NR2F1-AS1	NR2F1 antisense RNA 1 [Source:HGNC Symbol;Acc:HGNC:48622]
441108	IRF1-AS1	IRF1 antisense RNA 1 [Source:HGNC Symbol;Acc:HGNC:33838]
441168	CALHM6	calcium homeostasis modulator family member 6 [Source:HGNC Symbol;Acc:HGNC:33391]
441208	ZNRF2P1	zinc and ring finger 2 pseudogene 1 [Source:HGNC Symbol;Acc:HGNC:42792]
441389	LINC01239	long intergenic non-protein coding RNA 1239 [Source:HGNC Symbol;Acc:HGNC:49796]
441459	ANKRD18B	ankyrin repeat domain 18B [Source:HGNC Symbol;Acc:HGNC:23644]
441461	STX17-AS1	STX17 antisense RNA 1 [Source:HGNC Symbol;Acc:HGNC:51174]
442459	XRCC6P5	X-ray repair cross complementing 6 pseudogene 5 [Source:HGNC Symbol;Acc:HGNC:45187]
4435	CITED1	Cbp/p300 interacting transactivator with Glu/Asp rich carboxy-terminal domain 1 [Source:HGNC Symbol;Acc:HGNC:1986]
4438	MSH4	mutS homolog 4 [Source:HGNC Symbol;Acc:HGNC:7327]
4494	MT1F	metallothionein 1F [Source:HGNC Symbol;Acc:HGNC:7398]
449491	DEFA8P	defensin alpha 8, pseudogene [Source:HGNC Symbol;Acc:HGNC:31799]
4495	MT1G	metallothionein 1G [Source:HGNC Symbol;Acc:HGNC:7399]
4496	MT1H	metallothionein 1H [Source:HGNC Symbol;Acc:HGNC:7400]
4499	MT1M	metallothionein 1M [Source:HGNC Symbol;Acc:HGNC:14296]
4500	MT1L	metallothionein 1L, pseudogene [Source:HGNC Symbol;Acc:HGNC:7404]
4501	MT1X	metallothionein 1X [Source:HGNC Symbol;Acc:HGNC:7405]
4585	MUC4	mucin 4, cell surface associated [Source:HGNC Symbol;Acc:HGNC:7514]
460	ASTN1	astrotactin 1 [Source:HGNC Symbol;Acc:HGNC:773]
4610	MYCL	MYCL proto-oncogene, bHLH transcription factor [Source:HGNC Symbol;Acc:HGNC:7555]
463	ZFHX3	zinc finger homeobox 3 [Source:HGNC Symbol;Acc:HGNC:777]
4651	MYO10	myosin X [Source:HGNC Symbol;Acc:HGNC:7593]
4675	NAP1L3	nucleosome assembly protein 1 like 3 [Source:HGNC Symbol;Acc:HGNC:7639]
4680	CEACAM6	CEA cell adhesion molecule 6 [Source:HGNC Symbol;Acc:HGNC:1818]
4703	NEB	nebulin [Source:HGNC Symbol;Acc:HGNC:7720]
4741	NEFM	neurofilament medium [Source:HGNC Symbol;Acc:HGNC:7734]
474354	LRRC18	leucine rich repeat containing 18 [Source:HGNC Symbol;Acc:HGNC:23199]
479	ATP12A	ATPase H+/K+ transporting non-gastric alpha2 subunit [Source:HGNC Symbol;Acc:HGNC:13816]
48	ACO1	aconitase 1 [Source:HGNC Symbol;Acc:HGNC:117]
4815	NINJ2	ninjurin 2 [Source:HGNC Symbol;Acc:HGNC:7825]
4818	NKG7	natural killer cell granule protein 7 [Source:HGNC Symbol;Acc:HGNC:7830]
4826	NNAT	neuronatin [Source:HGNC Symbol;Acc:HGNC:7860]
4828	NMB	neuromedin B [Source:HGNC Symbol;Acc:HGNC:7842]
4829	NMBR	neuromedin B receptor [Source:HGNC Symbol;Acc:HGNC:7843]
4852	NPY	neuropeptide Y [Source:HGNC Symbol;Acc:HGNC:7955]
4878	NPPA	natriuretic peptide A [Source:HGNC Symbol;Acc:HGNC:7939]
4879	NPPB	natriuretic peptide B [Source:HGNC Symbol;Acc:HGNC:7940]
4884	NPTX1	neuronal pentraxin 1 [Source:HGNC Symbol;Acc:HGNC:7952]
4922	NTS	neurotensin [Source:HGNC Symbol;Acc:HGNC:8038]
494551	WEE2	WEE2 oocyte meiosis inhibiting kinase [Source:HGNC Symbol;Acc:HGNC:19684]
50618	ITSN2	intersectin 2 [Source:HGNC Symbol;Acc:HGNC:6184]
50632	CALY	calcyon neuron specific vesicular protein [Source:HGNC Symbol;Acc:HGNC:17938]
50651	SLC45A1	solute carrier family 45 member 1 [Source:HGNC Symbol;Acc:HGNC:17939]
5067	CNTN3	contactin 3 [Source:HGNC Symbol;Acc:HGNC:2173]
50859	SPOCK3	SPARC (osteonectin), cwcv and kazal like domains proteoglycan 3 [Source:HGNC Symbol;Acc:HGNC:13565]
5095	PCCA	propionyl-CoA carboxylase subunit alpha [Source:HGNC Symbol;Acc:HGNC:8653]
5100	PCDH8	protocadherin 8 [Source:HGNC Symbol;Acc:HGNC:8660]
5101	PCDH9	protocadherin 9 [Source:HGNC Symbol;Acc:HGNC:8661]
51191	HERC5	HECT and RLD domain containing E3 ubiquitin protein ligase 5 [Source:HGNC Symbol;Acc:HGNC:24368]
51198	CDKN2A-DT	CDKN2A divergent transcript [Source:HGNC Symbol;Acc:HGNC:23831]
51237	MZB1	marginal zone B and B1 cell specific protein [Source:HGNC Symbol;Acc:HGNC:30125]
51252	FAM178B	family with sequence similarity 178 member B [Source:HGNC Symbol;Acc:HGNC:28036]
51266	CLEC1B	C-type lectin domain family 1 member B [Source:HGNC Symbol;Acc:HGNC:24356]
51294	PCDH12	protocadherin 12 [Source:HGNC Symbol;Acc:HGNC:8657]
51297	BPIFA1	BPI fold containing family A member 1 [Source:HGNC Symbol;Acc:HGNC:15749]
51299	NRN1	neuritin 1 [Source:HGNC Symbol;Acc:HGNC:17972]
5136	PDE1A	phosphodiesterase 1A [Source:HGNC Symbol;Acc:HGNC:8774]
51364	ZMYND10	zinc finger MYND-type containing 10 [Source:HGNC Symbol;Acc:HGNC:19412]
51438	MAGEC2	MAGE family member C2 [Source:HGNC Symbol;Acc:HGNC:13574]
5144	PDE4D	phosphodiesterase 4D [Source:HGNC Symbol;Acc:HGNC:8783]
51442	VGLL1	vestigial like family member 1 [Source:HGNC Symbol;Acc:HGNC:20985]
51454	GULP1	GULP PTB domain containing engulfment adaptor 1 [Source:HGNC Symbol;Acc:HGNC:18649]
51506	UFC1	ubiquitin-fold modifier conjugating enzyme 1 [Source:HGNC Symbol;Acc:HGNC:26941]
51512	GTSE1	G2 and S-phase expressed 1 [Source:HGNC Symbol;Acc:HGNC:13698]
51513	ETV7	ETS variant transcription factor 7 [Source:HGNC Symbol;Acc:HGNC:18160]
51557	LGSN	lengsin, lens protein with glutamine synthetase domain [Source:HGNC Symbol;Acc:HGNC:21016]
51617	NSG2	neuronal vesicle trafficking associated 2 [Source:HGNC Symbol;Acc:HGNC:24955]
51673	TPPP3	tubulin polymerization promoting protein family member 3 [Source:HGNC Symbol;Acc:HGNC:24162]
51676	ASB2	ankyrin repeat and SOCS box containing 2 [Source:HGNC Symbol;Acc:HGNC:16012]
51700	CYB5R2	cytochrome b5 reductase 2 [Source:HGNC Symbol;Acc:HGNC:24376]
5255	PHKA1	phosphorylase kinase regulatory subunit alpha 1 [Source:HGNC Symbol;Acc:HGNC:8925]
5266	PI3	peptidase inhibitor 3 [Source:HGNC Symbol;Acc:HGNC:8947]
5304	PIP	prolactin induced protein [Source:HGNC Symbol;Acc:HGNC:8993]
53335	BCL11A	BAF chromatin remodeling complex subunit BCL11A [Source:HGNC Symbol;Acc:HGNC:13221]
53340	SPA17	sperm autoantigenic protein 17 [Source:HGNC Symbol;Acc:HGNC:11210]
53353	LRP1B	LDL receptor related protein 1B [Source:HGNC Symbol;Acc:HGNC:6693]
5349	FXYD3	FXYD domain containing ion transport regulator 3 [Source:HGNC Symbol;Acc:HGNC:4027]
5350	PLN	phospholamban [Source:HGNC Symbol;Acc:HGNC:9080]
5354	PLP1	proteolipid protein 1 [Source:HGNC Symbol;Acc:HGNC:9086]
5360	PLTP	phospholipid transfer protein [Source:HGNC Symbol;Acc:HGNC:9093]
5368	PNOC	prepronociceptin [Source:HGNC Symbol;Acc:HGNC:9163]
53827	FXYD5	FXYD domain containing ion transport regulator 5 [Source:HGNC Symbol;Acc:HGNC:4029]
541472	IL6-AS1	IL6 antisense RNA 1 [Source:HGNC Symbol;Acc:HGNC:40301]
541565	C8orf58	chromosome 8 open reading frame 58 [Source:HGNC Symbol;Acc:HGNC:32233]
54210	TREM1	triggering receptor expressed on myeloid cells 1 [Source:HGNC Symbol;Acc:HGNC:17760]
54360	CYTL1	cytokine like 1 [Source:HGNC Symbol;Acc:HGNC:24435]
54361	WNT4	Wnt family member 4 [Source:HGNC Symbol;Acc:HGNC:12783]
54434	SSH1	slingshot protein phosphatase 1 [Source:HGNC Symbol;Acc:HGNC:30579]
54437	SEMA5B	semaphorin 5B [Source:HGNC Symbol;Acc:HGNC:10737]
5444	PON1	paraoxonase 1 [Source:HGNC Symbol;Acc:HGNC:9204]
54474	KRT20	keratin 20 [Source:HGNC Symbol;Acc:HGNC:20412]
54478	PIMREG	PICALM interacting mitotic regulator [Source:HGNC Symbol;Acc:HGNC:25483]
54546	RNF186	ring finger protein 186 [Source:HGNC Symbol;Acc:HGNC:25978]
54626	HES2	hes family bHLH transcription factor 2 [Source:HGNC Symbol;Acc:HGNC:16005]
54674	LRRN3	leucine rich repeat neuronal 3 [Source:HGNC Symbol;Acc:HGNC:17200]
54768	HYDIN	HYDIN axonemal central pair apparatus protein [Source:HGNC Symbol;Acc:HGNC:19368]
54777	CFAP46	cilia and flagella associated protein 46 [Source:HGNC Symbol;Acc:HGNC:25247]
5480	PPIC	peptidylprolyl isomerase C [Source:HGNC Symbol;Acc:HGNC:9256]
54802	TRIT1	tRNA isopentenyltransferase 1 [Source:HGNC Symbol;Acc:HGNC:20286]
54829	ASPN	asporin [Source:HGNC Symbol;Acc:HGNC:14872]
54863	TOR4A	torsin family 4 member A [Source:HGNC Symbol;Acc:HGNC:25981]
548644	POLR2J3	RNA polymerase II subunit J3 [Source:HGNC Symbol;Acc:HGNC:33853]
54865	GPATCH4	G-patch domain containing 4 [Source:HGNC Symbol;Acc:HGNC:25982]
54873	PALMD	palmdelphin [Source:HGNC Symbol;Acc:HGNC:15846]
54908	SPDL1	spindle apparatus coiled-coil protein 1 [Source:HGNC Symbol;Acc:HGNC:26010]
54935	DUSP23	dual specificity phosphatase 23 [Source:HGNC Symbol;Acc:HGNC:21480]
55003	PAK1IP1	PAK1 interacting protein 1 [Source:HGNC Symbol;Acc:HGNC:20882]
5502	PPP1R1A	protein phosphatase 1 regulatory inhibitor subunit 1A [Source:HGNC Symbol;Acc:HGNC:9286]
55022	PID1	phosphotyrosine interaction domain containing 1 [Source:HGNC Symbol;Acc:HGNC:26084]
551	AVP	arginine vasopressin [Source:HGNC Symbol;Acc:HGNC:894]
55112	WDR60	WD repeat domain 60 [Source:HGNC Symbol;Acc:HGNC:21862]
55130	ARMC4	armadillo repeat containing 4 [Source:HGNC Symbol;Acc:HGNC:25583]
55165	CEP55	centrosomal protein 55 [Source:HGNC Symbol;Acc:HGNC:1161]
55237	VRTN	vertebrae development associated [Source:HGNC Symbol;Acc:HGNC:20223]
55267	PRR34	PRR34 long non-coding RNA [Source:HGNC Symbol;Acc:HGNC:25606]
55274	PHF10	PHD finger protein 10 [Source:HGNC Symbol;Acc:HGNC:18250]
55320	MIS18BP1	MIS18 binding protein 1 [Source:HGNC Symbol;Acc:HGNC:20190]
55329	MNS1	meiosis specific nuclear structural 1 [Source:HGNC Symbol;Acc:HGNC:29636]
55349	CHDH	choline dehydrogenase [Source:HGNC Symbol;Acc:HGNC:24288]
5535	PPP3R2	protein phosphatase 3 regulatory subunit B, beta [Source:HGNC Symbol;Acc:HGNC:9318]
55355	HJURP	Holliday junction recognition protein [Source:HGNC Symbol;Acc:HGNC:25444]
55370	PPP4R1L	protein phosphatase 4 regulatory subunit 1 like (pseudogene) [Source:HGNC Symbol;Acc:HGNC:15755]
55384	MEG3	maternally expressed 3 [Source:HGNC Symbol;Acc:HGNC:14575]
55561	CDC42BPG	CDC42 binding protein kinase gamma [Source:HGNC Symbol;Acc:HGNC:29829]
55584	CHRNA9	cholinergic receptor nicotinic alpha 9 subunit [Source:HGNC Symbol;Acc:HGNC:14079]
55600	ITLN1	intelectin 1 [Source:HGNC Symbol;Acc:HGNC:18259]
55632	G2E3	G2/M-phase specific E3 ubiquitin protein ligase [Source:HGNC Symbol;Acc:HGNC:20338]
55771	PRR11	proline rich 11 [Source:HGNC Symbol;Acc:HGNC:25619]
55800	SCN3B	sodium voltage-gated channel beta subunit 3 [Source:HGNC Symbol;Acc:HGNC:20665]
55815	TSNAXIP1	translin associated factor X interacting protein 1 [Source:HGNC Symbol;Acc:HGNC:18586]
55821	ALLC	allantoicase [Source:HGNC Symbol;Acc:HGNC:17377]
55848	PLGRKT	plasminogen receptor with a C-terminal lysine [Source:HGNC Symbol;Acc:HGNC:23633]
55858	TMEM165	transmembrane protein 165 [Source:HGNC Symbol;Acc:HGNC:30760]
55885	LMO3	LIM domain only 3 [Source:HGNC Symbol;Acc:HGNC:6643]
5596	MAPK4	mitogen-activated protein kinase 4 [Source:HGNC Symbol;Acc:HGNC:6878]
56131	PCDHB4	protocadherin beta 4 [Source:HGNC Symbol;Acc:HGNC:8689]
56139	PCDHA10	protocadherin alpha 10 [Source:HGNC Symbol;Acc:HGNC:8664]
56155	TEX14	testis expressed 14, intercellular bridge forming factor [Source:HGNC Symbol;Acc:HGNC:11737]
5617	PRL	prolactin [Source:HGNC Symbol;Acc:HGNC:9445]
56413	LTB4R2	leukotriene B4 receptor 2 [Source:HGNC Symbol;Acc:HGNC:19260]
5644	PRSS1	serine protease 1 [Source:HGNC Symbol;Acc:HGNC:9475]
56477	CCL28	C-C motif chemokine ligand 28 [Source:HGNC Symbol;Acc:HGNC:17700]
56479	KCNQ5	potassium voltage-gated channel subfamily Q member 5 [Source:HGNC Symbol;Acc:HGNC:6299]
56662	VTRNA1-3	vault RNA 1-3 [Source:HGNC Symbol;Acc:HGNC:12656]
56667	MUC13	mucin 13, cell surface associated [Source:HGNC Symbol;Acc:HGNC:7511]
56670	SUCNR1	succinate receptor 1 [Source:HGNC Symbol;Acc:HGNC:4542]
56849	TCEAL7	transcription elongation factor A like 7 [Source:HGNC Symbol;Acc:HGNC:28336]
56884	FSTL5	follistatin like 5 [Source:HGNC Symbol;Acc:HGNC:21386]
56891	LGALS14	galectin 14 [Source:HGNC Symbol;Acc:HGNC:30054]
56892	TCIM	transcriptional and immune response regulator [Source:HGNC Symbol;Acc:HGNC:1357]
56901	NDUFA4L2	NDUFA4 mitochondrial complex associated like 2 [Source:HGNC Symbol;Acc:HGNC:29836]
56914	OTOR	otoraplin [Source:HGNC Symbol;Acc:HGNC:8517]
56969	RPL23AP32	ribosomal protein L23a pseudogene 32 [Source:HGNC Symbol;Acc:HGNC:25345]
56999	ADAMTS9	ADAM metallopeptidase with thrombospondin type 1 motif 9 [Source:HGNC Symbol;Acc:HGNC:13202]
57047	PLSCR2	phospholipid scramblase 2 [Source:HGNC Symbol;Acc:HGNC:16494]
57093	TRIM49	tripartite motif containing 49 [Source:HGNC Symbol;Acc:HGNC:13431]
57119	EPPIN	epididymal peptidase inhibitor [Source:HGNC Symbol;Acc:HGNC:15932]
57126	CD177	CD177 molecule [Source:HGNC Symbol;Acc:HGNC:30072]
57168	ASPHD2	aspartate beta-hydroxylase domain containing 2 [Source:HGNC Symbol;Acc:HGNC:30437]
57180	ACTR3B	actin related protein 3B [Source:HGNC Symbol;Acc:HGNC:17256]
5731	PTGER1	prostaglandin E receptor 1 [Source:HGNC Symbol;Acc:HGNC:9593]
57393	CLTRN	collectrin, amino acid transport regulator [Source:HGNC Symbol;Acc:HGNC:29437]
57481	KIAA1210	KIAA1210 [Source:HGNC Symbol;Acc:HGNC:29218]
57509	MTUS1	microtubule associated scaffold protein 1 [Source:HGNC Symbol;Acc:HGNC:29789]
57529	RTL9	retrotransposon Gag like 9 [Source:HGNC Symbol;Acc:HGNC:29245]
57537	SORCS2	sortilin related VPS10 domain containing receptor 2 [Source:HGNC Symbol;Acc:HGNC:16698]
57545	CC2D2A	coiled-coil and C2 domain containing 2A [Source:HGNC Symbol;Acc:HGNC:29253]
57568	SIPA1L2	signal induced proliferation associated 1 like 2 [Source:HGNC Symbol;Acc:HGNC:23800]
57597	BAHCC1	BAH domain and coiled-coil containing 1 [Source:HGNC Symbol;Acc:HGNC:29279]
57604	TRMT9B	tRNA methyltransferase 9B (putative) [Source:HGNC Symbol;Acc:HGNC:26725]
57608	JCAD	junctional cadherin 5 associated [Source:HGNC Symbol;Acc:HGNC:29283]
57639	CCDC146	coiled-coil domain containing 146 [Source:HGNC Symbol;Acc:HGNC:29296]
5764	PTN	pleiotrophin [Source:HGNC Symbol;Acc:HGNC:9630]
57644	MYH7B	myosin heavy chain 7B [Source:HGNC Symbol;Acc:HGNC:15906]
57654	UVSSA	UV stimulated scaffold protein A [Source:HGNC Symbol;Acc:HGNC:29304]
57664	PLEKHA4	pleckstrin homology domain containing A4 [Source:HGNC Symbol;Acc:HGNC:14339]
57795	BRINP2	BMP/retinoic acid inducible neural specific 2 [Source:HGNC Symbol;Acc:HGNC:13746]
57801	HES4	hes family bHLH transcription factor 4 [Source:HGNC Symbol;Acc:HGNC:24149]
57817	HAMP	hepcidin antimicrobial peptide [Source:HGNC Symbol;Acc:HGNC:15598]
57822	GRHL3	grainyhead like transcription factor 3 [Source:HGNC Symbol;Acc:HGNC:25839]
58189	WFDC1	WAP four-disulfide core domain 1 [Source:HGNC Symbol;Acc:HGNC:15466]
58504	ARHGAP22	Rho GTPase activating protein 22 [Source:HGNC Symbol;Acc:HGNC:30320]
58510	PRODH2	proline dehydrogenase 2 [Source:HGNC Symbol;Acc:HGNC:17325]
58530	LY6G6D	lymphocyte antigen 6 family member G6D [Source:HGNC Symbol;Acc:HGNC:13935]
5858	PZP	PZP alpha-2-macroglobulin like [Source:HGNC Symbol;Acc:HGNC:9750]
590	BCHE	butyrylcholinesterase [Source:HGNC Symbol;Acc:HGNC:983]
5918	RARRES1	retinoic acid receptor responder 1 [Source:HGNC Symbol;Acc:HGNC:9867]
5919	RARRES2	retinoic acid receptor responder 2 [Source:HGNC Symbol;Acc:HGNC:9868]
5920	PLAAT4	phospholipase A and acyltransferase 4 [Source:HGNC Symbol;Acc:HGNC:9869]
59335	PRDM12	PR/SET domain 12 [Source:HGNC Symbol;Acc:HGNC:13997]
59351	PBOV1	prostate and breast cancer overexpressed 1 [Source:HGNC Symbol;Acc:HGNC:21079]
594855	CPLX3	complexin 3 [Source:HGNC Symbol;Acc:HGNC:27652]
5954	RCN1	reticulocalbin 1 [Source:HGNC Symbol;Acc:HGNC:9934]
5997	RGS2	regulator of G protein signaling 2 [Source:HGNC Symbol;Acc:HGNC:9998]
6003	RGS13	regulator of G protein signaling 13 [Source:HGNC Symbol;Acc:HGNC:9995]
6013	RLN1	relaxin 1 [Source:HGNC Symbol;Acc:HGNC:10026]
6018	RLF	RLF zinc finger [Source:HGNC Symbol;Acc:HGNC:10025]
6019	RLN2	relaxin 2 [Source:HGNC Symbol;Acc:HGNC:10027]
6023	RMRP	RNA component of mitochondrial RNA processing endoribonuclease [Source:HGNC Symbol;Acc:HGNC:10031]
6035	RNASE1	ribonuclease A family member 1, pancreatic [Source:HGNC Symbol;Acc:HGNC:10044]
60370	AVPI1	arginine vasopressin induced 1 [Source:HGNC Symbol;Acc:HGNC:30898]
6038	RNASE4	ribonuclease A family member 4 [Source:HGNC Symbol;Acc:HGNC:10047]
606293	KLKP1	kallikrein pseudogene 1 [Source:HGNC Symbol;Acc:HGNC:21260]
60674	GAS5	growth arrest specific 5 [Source:HGNC Symbol;Acc:HGNC:16355]
6091	ROBO1	roundabout guidance receptor 1 [Source:HGNC Symbol;Acc:HGNC:10249]
6092	ROBO2	roundabout guidance receptor 2 [Source:HGNC Symbol;Acc:HGNC:10250]
6101	RP1	RP1 axonemal microtubule associated [Source:HGNC Symbol;Acc:HGNC:10263]
618	BCYRN1	brain cytoplasmic RNA 1 [Source:HGNC Symbol;Acc:HGNC:1022]
6273	S100A2	S100 calcium binding protein A2 [Source:HGNC Symbol;Acc:HGNC:10492]
6277	S100A6	S100 calcium binding protein A6 [Source:HGNC Symbol;Acc:HGNC:10496]
6279	S100A8	S100 calcium binding protein A8 [Source:HGNC Symbol;Acc:HGNC:10498]
6286	S100P	S100 calcium binding protein P [Source:HGNC Symbol;Acc:HGNC:10504]
6288	SAA1	serum amyloid A1 [Source:HGNC Symbol;Acc:HGNC:10513]
6289	SAA2	serum amyloid A2 [Source:HGNC Symbol;Acc:HGNC:10514]
6317	SERPINB3	serpin family B member 3 [Source:HGNC Symbol;Acc:HGNC:10569]
6318	SERPINB4	serpin family B member 4 [Source:HGNC Symbol;Acc:HGNC:10570]
6326	SCN2A	sodium voltage-gated channel alpha subunit 2 [Source:HGNC Symbol;Acc:HGNC:10588]
6328	SCN3A	sodium voltage-gated channel alpha subunit 3 [Source:HGNC Symbol;Acc:HGNC:10590]
6340	SCNN1G	sodium channel epithelial 1 subunit gamma [Source:HGNC Symbol;Acc:HGNC:10602]
6366	CCL21	C-C motif chemokine ligand 21 [Source:HGNC Symbol;Acc:HGNC:10620]
6374	CXCL5	C-X-C motif chemokine ligand 5 [Source:HGNC Symbol;Acc:HGNC:10642]
63901	FAM111A	family with sequence similarity 111 member A [Source:HGNC Symbol;Acc:HGNC:24725]
63967	CLSPN	claspin [Source:HGNC Symbol;Acc:HGNC:19715]
63974	NEUROD6	neuronal differentiation 6 [Source:HGNC Symbol;Acc:HGNC:13804]
64093	SMOC1	SPARC related modular calcium binding 1 [Source:HGNC Symbol;Acc:HGNC:20318]
641339	ZNF674	zinc finger protein 674 [Source:HGNC Symbol;Acc:HGNC:17625]
641373	NRON	non-coding repressor of NFAT [Source:HGNC Symbol;Acc:HGNC:37079]
64208	POPDC3	popeye domain containing 3 [Source:HGNC Symbol;Acc:HGNC:17649]
64236	PDLIM2	PDZ and LIM domain 2 [Source:HGNC Symbol;Acc:HGNC:13992]
642394	ADARB2-AS1	ADARB2 antisense RNA 1 [Source:HGNC Symbol;Acc:HGNC:23299]
643008	SMIM5	small integral membrane protein 5 [Source:HGNC Symbol;Acc:HGNC:40030]
643037	C11orf97	chromosome 11 open reading frame 97 [Source:HGNC Symbol;Acc:HGNC:49544]
64318	NOC3L	NOC3 like DNA replication regulator [Source:HGNC Symbol;Acc:HGNC:24034]
64344	HIF3A	hypoxia inducible factor 3 subunit alpha [Source:HGNC Symbol;Acc:HGNC:15825]
643596	RNF224	ring finger protein 224 [Source:HGNC Symbol;Acc:HGNC:41912]
643677	CCDC168	coiled-coil domain containing 168 [Source:HGNC Symbol;Acc:HGNC:26851]
643783	USP46-DT	USP46 divergent transcript [Source:HGNC Symbol;Acc:HGNC:43991]
6439	SFTPB	surfactant protein B [Source:HGNC Symbol;Acc:HGNC:10801]
6440	SFTPC	surfactant protein C [Source:HGNC Symbol;Acc:HGNC:10802]
644672	CLDN25	claudin 25 [Source:HGNC Symbol;Acc:HGNC:37218]
644762	MFFP2	MFF pseudogene 2 [Source:HGNC Symbol;Acc:HGNC:54540]
644815	FAM83G	family with sequence similarity 83 member G [Source:HGNC Symbol;Acc:HGNC:32554]
645638	WFDC21P	WAP four-disulfide core domain 21, pseudogene [Source:HGNC Symbol;Acc:HGNC:50357]
6457	SH3GL3	SH3 domain containing GRB2 like 3, endophilin A3 [Source:HGNC Symbol;Acc:HGNC:10832]
64582	GPR135	G protein-coupled receptor 135 [Source:HGNC Symbol;Acc:HGNC:19991]
646424	SPINK8	serine peptidase inhibitor Kazal type 8 (putative) [Source:HGNC Symbol;Acc:HGNC:33160]
646486	FABP12	fatty acid binding protein 12 [Source:HGNC Symbol;Acc:HGNC:34524]
648791	PPP1R3G	protein phosphatase 1 regulatory subunit 3G [Source:HGNC Symbol;Acc:HGNC:14945]
648987	AC025171.1	novel transcript, sense overlapping to ANXA2R
6492	SIM1	SIM bHLH transcription factor 1 [Source:HGNC Symbol;Acc:HGNC:10882]
64925	CCDC71	coiled-coil domain containing 71 [Source:HGNC Symbol;Acc:HGNC:25760]
6507	SLC1A3	solute carrier family 1 member 3 [Source:HGNC Symbol;Acc:HGNC:10941]
651	BMP3	bone morphogenetic protein 3 [Source:HGNC Symbol;Acc:HGNC:1070]
652968	CASTOR1	cytosolic arginine sensor for mTORC1 subunit 1 [Source:HGNC Symbol;Acc:HGNC:34423]
653	BMP5	bone morphogenetic protein 5 [Source:HGNC Symbol;Acc:HGNC:1072]
653492	PSG10P	pregnancy specific beta-1-glycoprotein 10, pseudogene [Source:HGNC Symbol;Acc:HGNC:9515]
653509	SFTPA1	surfactant protein A1 [Source:HGNC Symbol;Acc:HGNC:10798]
653808	ZG16	zymogen granule protein 16 [Source:HGNC Symbol;Acc:HGNC:30961]
6543	SLC8A2	solute carrier family 8 member A2 [Source:HGNC Symbol;Acc:HGNC:11069]
654790	PCP4L1	Purkinje cell protein 4 like 1 [Source:HGNC Symbol;Acc:HGNC:20448]
655	BMP7	bone morphogenetic protein 7 [Source:HGNC Symbol;Acc:HGNC:1074]
6563	SLC14A1	solute carrier family 14 member 1 (Kidd blood group) [Source:HGNC Symbol;Acc:HGNC:10918]
660	BMX	BMX non-receptor tyrosine kinase [Source:HGNC Symbol;Acc:HGNC:1079]
66002	CYP4F12	cytochrome P450 family 4 subfamily F member 12 [Source:HGNC Symbol;Acc:HGNC:18857]
6653	SORL1	sortilin related receptor 1 [Source:HGNC Symbol;Acc:HGNC:11185]
6656	SOX1	SRY-box transcription factor 1 [Source:HGNC Symbol;Acc:HGNC:11189]
6657	SOX2	SRY-box transcription factor 2 [Source:HGNC Symbol;Acc:HGNC:11195]
6672	SP100	SP100 nuclear antigen [Source:HGNC Symbol;Acc:HGNC:11206]
6674	SPAG1	sperm associated antigen 1 [Source:HGNC Symbol;Acc:HGNC:11212]
6689	SPIB	Spi-B transcription factor [Source:HGNC Symbol;Acc:HGNC:11242]
6691	SPINK2	serine peptidase inhibitor Kazal type 2 [Source:HGNC Symbol;Acc:HGNC:11245]
6698	SPRR1A	small proline rich protein 1A [Source:HGNC Symbol;Acc:HGNC:11259]
6699	SPRR1B	small proline rich protein 1B [Source:HGNC Symbol;Acc:HGNC:11260]
6700	SPRR2A	small proline rich protein 2A [Source:HGNC Symbol;Acc:HGNC:11261]
6702	SPRR2C	small proline rich protein 2C (pseudogene) [Source:HGNC Symbol;Acc:HGNC:11263]
6703	SPRR2D	small proline rich protein 2D [Source:HGNC Symbol;Acc:HGNC:11264]
6704	SPRR2E	small proline rich protein 2E [Source:HGNC Symbol;Acc:HGNC:11265]
6705	SPRR2F	small proline rich protein 2F [Source:HGNC Symbol;Acc:HGNC:11266]
6716	SRD5A2	steroid 5 alpha-reductase 2 [Source:HGNC Symbol;Acc:HGNC:11285]
677798	SNORA9	small nucleolar RNA, H/ACA box 9 [Source:HGNC Symbol;Acc:HGNC:32597]
6783	SULT1E1	sulfotransferase family 1E member 1 [Source:HGNC Symbol;Acc:HGNC:11377]
6819	SULT1C2	sulfotransferase family 1C member 2 [Source:HGNC Symbol;Acc:HGNC:11456]
6860	SYT4	synaptotagmin 4 [Source:HGNC Symbol;Acc:HGNC:11512]
6866	TAC3	tachykinin precursor 3 [Source:HGNC Symbol;Acc:HGNC:11521]
6867	TACC1	transforming acidic coiled-coil containing protein 1 [Source:HGNC Symbol;Acc:HGNC:11522]
6887	TAL2	TAL bHLH transcription factor 2 [Source:HGNC Symbol;Acc:HGNC:11557]
6899	TBX1	T-box transcription factor 1 [Source:HGNC Symbol;Acc:HGNC:11592]
6900	CNTN2	contactin 2 [Source:HGNC Symbol;Acc:HGNC:2172]
6920	TCEA3	transcription elongation factor A3 [Source:HGNC Symbol;Acc:HGNC:11615]
6926	TBX3	T-box transcription factor 3 [Source:HGNC Symbol;Acc:HGNC:11602]
696	BTN1A1	butyrophilin subfamily 1 member A1 [Source:HGNC Symbol;Acc:HGNC:1135]
7012	TERC	telomerase RNA component [Source:HGNC Symbol;Acc:HGNC:11727]
7025	NR2F1	nuclear receptor subfamily 2 group F member 1 [Source:HGNC Symbol;Acc:HGNC:7975]
7053	TGM3	transglutaminase 3 [Source:HGNC Symbol;Acc:HGNC:11779]
7100	TLR5	toll like receptor 5 [Source:HGNC Symbol;Acc:HGNC:11851]
7104	TM4SF4	transmembrane 4 L six family member 4 [Source:HGNC Symbol;Acc:HGNC:11856]
7190	HSP90B2P	heat shock protein 90 beta family member 2, pseudogene [Source:HGNC Symbol;Acc:HGNC:12099]
7200	TRH	thyrotropin releasing hormone [Source:HGNC Symbol;Acc:HGNC:12298]
7227	TRPS1	transcriptional repressor GATA binding 1 [Source:HGNC Symbol;Acc:HGNC:12340]
7273	TTN	titin [Source:HGNC Symbol;Acc:HGNC:12403]
727897	MUC5B	mucin 5B, oligomeric mucus/gel-forming [Source:HGNC Symbol;Acc:HGNC:7516]
727936	GXYLT2	glucoside xylosyltransferase 2 [Source:HGNC Symbol;Acc:HGNC:33383]
728084	LINC02458	long intergenic non-protein coding RNA 2458 [Source:HGNC Symbol;Acc:HGNC:53394]
728192	LINC00460	long intergenic non-protein coding RNA 460 [Source:HGNC Symbol;Acc:HGNC:42809]
728361	OVOL3	ovo like zinc finger 3 [Source:HGNC Symbol;Acc:HGNC:14186]
728402	TPI1P3	triosephosphate isomerase 1 pseudogene 3 [Source:HGNC Symbol;Acc:HGNC:38070]
728606	PCAT18	prostate cancer associated transcript 18 [Source:HGNC Symbol;Acc:HGNC:49211]
728619	ASB9P1	ankyrin repeat and SOCS box containing 9 pseudogene 1 [Source:HGNC Symbol;Acc:HGNC:20972]
728978	UNC5B-AS1	UNC5B antisense RNA 1 [Source:HGNC Symbol;Acc:HGNC:45096]
729	C6	complement C6 [Source:HGNC Symbol;Acc:HGNC:1339]
729059	TEX46	testis expressed 46 [Source:HGNC Symbol;Acc:HGNC:44651]
729083	LINC02158	long intergenic non-protein coding RNA 2158 [Source:HGNC Symbol;Acc:HGNC:53019]
7291	TWIST1	twist family bHLH transcription factor 1 [Source:HGNC Symbol;Acc:HGNC:12428]
729171	ANKRD20A8P	ankyrin repeat domain 20 family member A8, pseudogene [Source:HGNC Symbol;Acc:HGNC:23666]
729178	STXBP5-AS1	STXBP5 antisense RNA 1 [Source:HGNC Symbol;Acc:HGNC:44183]
729238	SFTPA2	surfactant protein A2 [Source:HGNC Symbol;Acc:HGNC:10799]
729420	LMO7DN	LMO7 downstream neighbor [Source:HGNC Symbol;Acc:HGNC:44370]
729966	AC008397.1	novel protein
730227	LINC01136	long intergenic non-protein coding RNA 1136 [Source:HGNC Symbol;Acc:HGNC:49452]
730668	BX537318.2	TEC
7348	UPK1B	uroplakin 1B [Source:HGNC Symbol;Acc:HGNC:12578]
7349	UCN	urocortin [Source:HGNC Symbol;Acc:HGNC:12516]
7373	COL14A1	collagen type XIV alpha 1 chain [Source:HGNC Symbol;Acc:HGNC:2191]
7402	UTRN	utrophin [Source:HGNC Symbol;Acc:HGNC:12635]
7447	VSNL1	visinin like 1 [Source:HGNC Symbol;Acc:HGNC:12722]
763	CA5A	carbonic anhydrase 5A [Source:HGNC Symbol;Acc:HGNC:1377]
768	CA9	carbonic anhydrase 9 [Source:HGNC Symbol;Acc:HGNC:1383]
768096	HAR1A	highly accelerated region 1A [Source:HGNC Symbol;Acc:HGNC:33117]
7686	MKRN7P	makorin ring finger protein 7, pseudogene [Source:HGNC Symbol;Acc:HGNC:7119]
7718	ZNF165	zinc finger protein 165 [Source:HGNC Symbol;Acc:HGNC:12953]
7762	ZNF215	zinc finger protein 215 [Source:HGNC Symbol;Acc:HGNC:13007]
782	CACNB1	calcium voltage-gated channel auxiliary subunit beta 1 [Source:HGNC Symbol;Acc:HGNC:1401]
78989	COLEC11	collectin subfamily member 11 [Source:HGNC Symbol;Acc:HGNC:17213]
79015	LINC01260	long intergenic non-protein coding RNA 1260 [Source:HGNC Symbol;Acc:HGNC:49900]
79025	FNDC11	fibronectin type III domain containing 11 [Source:HGNC Symbol;Acc:HGNC:28764]
79054	TRPM8	transient receptor potential cation channel subfamily M member 8 [Source:HGNC Symbol;Acc:HGNC:17961]
79100	LINC00626	long intergenic non-protein coding RNA 626 [Source:HGNC Symbol;Acc:HGNC:44257]
79137	RETREG2	reticulophagy regulator family member 2 [Source:HGNC Symbol;Acc:HGNC:28450]
793	CALB1	calbindin 1 [Source:HGNC Symbol;Acc:HGNC:1434]
79412	KREMEN2	kringle containing transmembrane protein 2 [Source:HGNC Symbol;Acc:HGNC:18797]
79414	LRFN3	leucine rich repeat and fibronectin type III domain containing 3 [Source:HGNC Symbol;Acc:HGNC:28370]
79443	FYCO1	FYVE and coiled-coil domain autophagy adaptor 1 [Source:HGNC Symbol;Acc:HGNC:14673]
796	CALCA	calcitonin related polypeptide alpha [Source:HGNC Symbol;Acc:HGNC:1437]
79621	RNASEH2B	ribonuclease H2 subunit B [Source:HGNC Symbol;Acc:HGNC:25671]
79625	NDNF	neuron derived neurotrophic factor [Source:HGNC Symbol;Acc:HGNC:26256]
79632	FAM184A	family with sequence similarity 184 member A [Source:HGNC Symbol;Acc:HGNC:20991]
79645	EFCAB1	EF-hand calcium binding domain 1 [Source:HGNC Symbol;Acc:HGNC:25678]
79649	MAP7D3	MAP7 domain containing 3 [Source:HGNC Symbol;Acc:HGNC:25742]
79679	VTCN1	V-set domain containing T cell activation inhibitor 1 [Source:HGNC Symbol;Acc:HGNC:28873]
79682	CENPU	centromere protein U [Source:HGNC Symbol;Acc:HGNC:21348]
79692	ZNF322	zinc finger protein 322 [Source:HGNC Symbol;Acc:HGNC:23640]
79729	SH3D21	SH3 domain containing 21 [Source:HGNC Symbol;Acc:HGNC:26236]
79740	ZBBX	zinc finger B-box domain containing [Source:HGNC Symbol;Acc:HGNC:26245]
79741	CCDC7	coiled-coil domain containing 7 [Source:HGNC Symbol;Acc:HGNC:26533]
79747	ADGB	androglobin [Source:HGNC Symbol;Acc:HGNC:21212]
79755	ZNF750	zinc finger protein 750 [Source:HGNC Symbol;Acc:HGNC:25843]
79772	MCTP1	multiple C2 and transmembrane domain containing 1 [Source:HGNC Symbol;Acc:HGNC:26183]
79781	IQCA1	IQ motif containing with AAA domain 1 [Source:HGNC Symbol;Acc:HGNC:26195]
79783	SUGCT	succinyl-CoA:glutarate-CoA transferase [Source:HGNC Symbol;Acc:HGNC:16001]
79785	RERGL	RERG like [Source:HGNC Symbol;Acc:HGNC:26213]
79786	KLHL36	kelch like family member 36 [Source:HGNC Symbol;Acc:HGNC:17844]
79819	WDR78	WD repeat domain 78 [Source:HGNC Symbol;Acc:HGNC:26252]
79838	TMC5	transmembrane channel like 5 [Source:HGNC Symbol;Acc:HGNC:22999]
79846	CFAP69	cilia and flagella associated protein 69 [Source:HGNC Symbol;Acc:HGNC:26107]
79857	FLJ13224	uncharacterized LOC79857 [Source:NCBI gene (formerly Entrezgene);Acc:79857]
79908	BTNL8	butyrophilin like 8 [Source:HGNC Symbol;Acc:HGNC:26131]
79925	SPEF2	sperm flagellar 2 [Source:HGNC Symbol;Acc:HGNC:26293]
79927	FAM110D	family with sequence similarity 110 member D [Source:HGNC Symbol;Acc:HGNC:25860]
79929	MAP6D1	MAP6 domain containing 1 [Source:HGNC Symbol;Acc:HGNC:25753]
79966	SCD5	stearoyl-CoA desaturase 5 [Source:HGNC Symbol;Acc:HGNC:21088]
79986	ZNF702P	zinc finger protein 702, pseudogene [Source:HGNC Symbol;Acc:HGNC:25775]
8000	PSCA	prostate stem cell antigen [Source:HGNC Symbol;Acc:HGNC:9500]
80063	ATF7IP2	activating transcription factor 7 interacting protein 2 [Source:HGNC Symbol;Acc:HGNC:20397]
80086	TUBA4B	tubulin alpha 4b [Source:HGNC Symbol;Acc:HGNC:18637]
80129	CCDC170	coiled-coil domain containing 170 [Source:HGNC Symbol;Acc:HGNC:21177]
80217	CFAP43	cilia and flagella associated protein 43 [Source:HGNC Symbol;Acc:HGNC:26684]
80223	RAB11FIP1	RAB11 family interacting protein 1 [Source:HGNC Symbol;Acc:HGNC:30265]
80271	ITPKC	inositol-trisphosphate 3-kinase C [Source:HGNC Symbol;Acc:HGNC:14897]
80323	CCDC68	coiled-coil domain containing 68 [Source:HGNC Symbol;Acc:HGNC:24350]
80328	ULBP2	UL16 binding protein 2 [Source:HGNC Symbol;Acc:HGNC:14894]
80329	ULBP1	UL16 binding protein 1 [Source:HGNC Symbol;Acc:HGNC:14893]
80346	REEP4	receptor accessory protein 4 [Source:HGNC Symbol;Acc:HGNC:26176]
80736	SLC44A4	solute carrier family 44 member 4 [Source:HGNC Symbol;Acc:HGNC:13941]
80823	BHLHB9	basic helix-loop-helix family member b9 [Source:HGNC Symbol;Acc:HGNC:29353]
80833	APOL3	apolipoprotein L3 [Source:HGNC Symbol;Acc:HGNC:14868]
80835	TAS1R1	taste 1 receptor member 1 [Source:HGNC Symbol;Acc:HGNC:14448]
8092	ALX1	ALX homeobox 1 [Source:HGNC Symbol;Acc:HGNC:1494]
810	CALML3	calmodulin like 3 [Source:HGNC Symbol;Acc:HGNC:1452]
81035	COLEC12	collectin subfamily member 12 [Source:HGNC Symbol;Acc:HGNC:16016]
81285	OR51E2	olfactory receptor family 51 subfamily E member 2 [Source:HGNC Symbol;Acc:HGNC:15195]
81551	STMN4	stathmin 4 [Source:HGNC Symbol;Acc:HGNC:16078]
81578	COL21A1	collagen type XXI alpha 1 chain [Source:HGNC Symbol;Acc:HGNC:17025]
81606	LBH	LBH regulator of WNT signaling pathway [Source:HGNC Symbol;Acc:HGNC:29532]
81610	FAM83D	family with sequence similarity 83 member D [Source:HGNC Symbol;Acc:HGNC:16122]
81619	TSPAN14	tetraspanin 14 [Source:HGNC Symbol;Acc:HGNC:23303]
81621	KAZALD1	Kazal type serine peptidase inhibitor domain 1 [Source:HGNC Symbol;Acc:HGNC:25460]
81844	TRIM56	tripartite motif containing 56 [Source:HGNC Symbol;Acc:HGNC:19028]
827	CAPN6	calpain 6 [Source:HGNC Symbol;Acc:HGNC:1483]
828	CAPS	calcyphosine [Source:HGNC Symbol;Acc:HGNC:1487]
8328	GFI1B	growth factor independent 1B transcriptional repressor [Source:HGNC Symbol;Acc:HGNC:4238]
8329	H2AC13	H2A clustered histone 13 [Source:HGNC Symbol;Acc:HGNC:4725]
8331	H2AC14	H2A clustered histone 14 [Source:HGNC Symbol;Acc:HGNC:4727]
8332	H2AC16	H2A clustered histone 16 [Source:HGNC Symbol;Acc:HGNC:4730]
8334	H2AC6	H2A clustered histone 6 [Source:HGNC Symbol;Acc:HGNC:4733]
8336	H2AC17	H2A clustered histone 17 [Source:HGNC Symbol;Acc:HGNC:4735]
8338	H2AC20	H2A clustered histone 20 [Source:HGNC Symbol;Acc:HGNC:4738]
8342	H2BC14	H2B clustered histone 14 [Source:HGNC Symbol;Acc:HGNC:4750]
8345	H2BC9	H2B clustered histone 9 [Source:HGNC Symbol;Acc:HGNC:4755]
8349	H2BC21	H2B clustered histone 21 [Source:HGNC Symbol;Acc:HGNC:4760]
8350	H3C1	H3 clustered histone 1 [Source:HGNC Symbol;Acc:HGNC:4766]
8351	H3C4	H3 clustered histone 4 [Source:HGNC Symbol;Acc:HGNC:4767]
8352	H3C3	H3 clustered histone 3 [Source:HGNC Symbol;Acc:HGNC:4768]
83539	CHST9	carbohydrate sulfotransferase 9 [Source:HGNC Symbol;Acc:HGNC:19898]
83540	NUF2	NUF2 component of NDC80 kinetochore complex [Source:HGNC Symbol;Acc:HGNC:14621]
8355	H3C8	H3 clustered histone 8 [Source:HGNC Symbol;Acc:HGNC:4772]
8360	H4C4	H4 clustered histone 4 [Source:HGNC Symbol;Acc:HGNC:4782]
83639	TEX101	testis expressed 101 [Source:HGNC Symbol;Acc:HGNC:30722]
83657	DYNLRB2	dynein light chain roadblock-type 2 [Source:HGNC Symbol;Acc:HGNC:15467]
83659	TEKT1	tektin 1 [Source:HGNC Symbol;Acc:HGNC:15534]
83661	MS4A8	membrane spanning 4-domains A8 [Source:HGNC Symbol;Acc:HGNC:13380]
8368	H4C13	H4 clustered histone 13 [Source:HGNC Symbol;Acc:HGNC:4791]
83697	SLC4A9	solute carrier family 4 member 9 [Source:HGNC Symbol;Acc:HGNC:11035]
83741	TFAP2D	transcription factor AP-2 delta [Source:HGNC Symbol;Acc:HGNC:15581]
83742	MARVELD1	MARVEL domain containing 1 [Source:HGNC Symbol;Acc:HGNC:28674]
8382	NME5	NME/NM23 family member 5 [Source:HGNC Symbol;Acc:HGNC:7853]
83853	ROPN1L	rhophilin associated tail protein 1 like [Source:HGNC Symbol;Acc:HGNC:24060]
83894	TTC29	tetratricopeptide repeat domain 29 [Source:HGNC Symbol;Acc:HGNC:29936]
83902	KRTAP17-1	keratin associated protein 17-1 [Source:HGNC Symbol;Acc:HGNC:18917]
83938	LRMDA	leucine rich melanocyte differentiation associated [Source:HGNC Symbol;Acc:HGNC:23405]
8395	PIP5K1B	phosphatidylinositol-4-phosphate 5-kinase type 1 beta [Source:HGNC Symbol;Acc:HGNC:8995]
83989	FAM172A	family with sequence similarity 172 member A [Source:HGNC Symbol;Acc:HGNC:25365]
8399	PLA2G10	phospholipase A2 group X [Source:HGNC Symbol;Acc:HGNC:9029]
83992	CTTNBP2	cortactin binding protein 2 [Source:HGNC Symbol;Acc:HGNC:15679]
8403	SOX14	SRY-box transcription factor 14 [Source:HGNC Symbol;Acc:HGNC:11193]
84057	MND1	meiotic nuclear divisions 1 [Source:HGNC Symbol;Acc:HGNC:24839]
8407	TAGLN2	transgelin 2 [Source:HGNC Symbol;Acc:HGNC:11554]
84073	MYCBPAP	MYCBP associated protein [Source:HGNC Symbol;Acc:HGNC:19677]
84075	FSCB	fibrous sheath CABYR binding protein [Source:HGNC Symbol;Acc:HGNC:20494]
84109	QRFPR	pyroglutamylated RFamide peptide receptor [Source:HGNC Symbol;Acc:HGNC:15565]
84125	LRRIQ1	leucine rich repeats and IQ motif containing 1 [Source:HGNC Symbol;Acc:HGNC:25708]
84182	MINDY4	MINDY lysine 48 deubiquitinase 4 [Source:HGNC Symbol;Acc:HGNC:21916]
84189	SLITRK6	SLIT and NTRK like family member 6 [Source:HGNC Symbol;Acc:HGNC:23503]
84219	WDR24	WD repeat domain 24 [Source:HGNC Symbol;Acc:HGNC:20852]
84223	IQCG	IQ motif containing G [Source:HGNC Symbol;Acc:HGNC:25251]
84229	DRC7	dynein regulatory complex subunit 7 [Source:HGNC Symbol;Acc:HGNC:25289]
84240	ZCCHC9	zinc finger CCHC-type containing 9 [Source:HGNC Symbol;Acc:HGNC:25424]
84250	SLF1	SMC5-SMC6 complex localization factor 1 [Source:HGNC Symbol;Acc:HGNC:25408]
84301	DDI2	DNA damage inducible 1 homolog 2 [Source:HGNC Symbol;Acc:HGNC:24578]
84303	CHCHD6	coiled-coil-helix-coiled-coil-helix domain containing 6 [Source:HGNC Symbol;Acc:HGNC:28184]
84417	ECRG4	ECRG4 augurin precursor [Source:HGNC Symbol;Acc:HGNC:24642]
84419	C15orf48	chromosome 15 open reading frame 48 [Source:HGNC Symbol;Acc:HGNC:29898]
84439	HHIPL1	HHIP like 1 [Source:HGNC Symbol;Acc:HGNC:19710]
84502	JPH4	junctophilin 4 [Source:HGNC Symbol;Acc:HGNC:20156]
84504	NKX6-2	NK6 homeobox 2 [Source:HGNC Symbol;Acc:HGNC:19321]
84530	SRRM4	serine/arginine repetitive matrix 4 [Source:HGNC Symbol;Acc:HGNC:29389]
84645	C22orf23	chromosome 22 open reading frame 23 [Source:HGNC Symbol;Acc:HGNC:18589]
84647	PLA2G12B	phospholipase A2 group XIIB [Source:HGNC Symbol;Acc:HGNC:18555]
84666	RETNLB	resistin like beta [Source:HGNC Symbol;Acc:HGNC:20388]
84688	C9orf24	chromosome 9 open reading frame 24 [Source:HGNC Symbol;Acc:HGNC:19919]
84701	COX4I2	cytochrome c oxidase subunit 4I2 [Source:HGNC Symbol;Acc:HGNC:16232]
84722	PSRC1	proline and serine rich coiled-coil 1 [Source:HGNC Symbol;Acc:HGNC:24472]
84790	TUBA1C	tubulin alpha 1c [Source:HGNC Symbol;Acc:HGNC:20768]
84791	LINC00467	long intergenic non-protein coding RNA 467 [Source:HGNC Symbol;Acc:HGNC:28227]
84847	LINC00525	long intergenic non-protein coding RNA 525 [Source:HGNC Symbol;Acc:HGNC:40290]
84879	MFSD2A	major facilitator superfamily domain containing 2A [Source:HGNC Symbol;Acc:HGNC:25897]
84894	LINGO1	leucine rich repeat and Ig domain containing 1 [Source:HGNC Symbol;Acc:HGNC:21205]
84940	CORO6	coronin 6 [Source:HGNC Symbol;Acc:HGNC:21356]
84951	TNS4	tensin 4 [Source:HGNC Symbol;Acc:HGNC:24352]
84962	AJUBA	ajuba LIM protein [Source:HGNC Symbol;Acc:HGNC:20250]
84986	ARHGAP19	Rho GTPase activating protein 19 [Source:HGNC Symbol;Acc:HGNC:23724]
85016	CFAP300	cilia and flagella associated protein 300 [Source:HGNC Symbol;Acc:HGNC:28188]
8507	ENC1	ectodermal-neural cortex 1 [Source:HGNC Symbol;Acc:HGNC:3345]
85235	H2AC12	H2A clustered histone 12 [Source:HGNC Symbol;Acc:HGNC:13671]
8531	YBX3	Y-box binding protein 3 [Source:HGNC Symbol;Acc:HGNC:2428]
8542	APOL1	apolipoprotein L1 [Source:HGNC Symbol;Acc:HGNC:618]
85445	CNTNAP4	contactin associated protein family member 4 [Source:HGNC Symbol;Acc:HGNC:18747]
85463	ZC3H12C	zinc finger CCCH-type containing 12C [Source:HGNC Symbol;Acc:HGNC:29362]
8547	FCN3	ficolin 3 [Source:HGNC Symbol;Acc:HGNC:3625]
8549	LGR5	leucine rich repeat containing G protein-coupled receptor 5 [Source:HGNC Symbol;Acc:HGNC:4504]
8556	CDC14A	cell division cycle 14A [Source:HGNC Symbol;Acc:HGNC:1718]
8603	FAM193A	family with sequence similarity 193 member A [Source:HGNC Symbol;Acc:HGNC:16822]
8710	SERPINB7	serpin family B member 7 [Source:HGNC Symbol;Acc:HGNC:13902]
8739	HRK	harakiri, BCL2 interacting protein [Source:HGNC Symbol;Acc:HGNC:5185]
8785	MATN4	matrilin 4 [Source:HGNC Symbol;Acc:HGNC:6910]
8788	DLK1	delta like non-canonical Notch ligand 1 [Source:HGNC Symbol;Acc:HGNC:2907]
8796	SCEL	sciellin [Source:HGNC Symbol;Acc:HGNC:10573]
8840	CCN4	cellular communication network factor 4 [Source:HGNC Symbol;Acc:HGNC:12769]
891	CCNB1	cyclin B1 [Source:HGNC Symbol;Acc:HGNC:1579]
8970	H2BC11	H2B clustered histone 11 [Source:HGNC Symbol;Acc:HGNC:4761]
89765	RSPH1	radial spoke head component 1 [Source:HGNC Symbol;Acc:HGNC:12371]
89822	KCNK17	potassium two pore domain channel subfamily K member 17 [Source:HGNC Symbol;Acc:HGNC:14465]
8999	CDKL2	cyclin dependent kinase like 2 [Source:HGNC Symbol;Acc:HGNC:1782]
90019	SYT8	synaptotagmin 8 [Source:HGNC Symbol;Acc:HGNC:19264]
90050	FAM181A	family with sequence similarity 181 member A [Source:HGNC Symbol;Acc:HGNC:20491]
90362	FAM110B	family with sequence similarity 110 member B [Source:HGNC Symbol;Acc:HGNC:28587]
90417	KNSTRN	kinetochore localized astrin (SPAG5) binding protein [Source:HGNC Symbol;Acc:HGNC:30767]
90506	LRRC46	leucine rich repeat containing 46 [Source:HGNC Symbol;Acc:HGNC:25047]
9052	GPRC5A	G protein-coupled receptor class C group 5 member A [Source:HGNC Symbol;Acc:HGNC:9836]
9071	CLDN10	claudin 10 [Source:HGNC Symbol;Acc:HGNC:2033]
9076	CLDN1	claudin 1 [Source:HGNC Symbol;Acc:HGNC:2032]
9077	DIRAS3	DIRAS family GTPase 3 [Source:HGNC Symbol;Acc:HGNC:687]
9079	LDB2	LIM domain binding 2 [Source:HGNC Symbol;Acc:HGNC:6533]
90993	CREB3L1	cAMP responsive element binding protein 3 like 1 [Source:HGNC Symbol;Acc:HGNC:18856]
9119	KRT75	keratin 75 [Source:HGNC Symbol;Acc:HGNC:24431]
91584	PLXNA4	plexin A4 [Source:HGNC Symbol;Acc:HGNC:9102]
91734	IDI2	isopentenyl-diphosphate delta isomerase 2 [Source:HGNC Symbol;Acc:HGNC:23487]
9182	RASSF9	Ras association domain family member 9 [Source:HGNC Symbol;Acc:HGNC:15739]
91851	CHRDL1	chordin like 1 [Source:HGNC Symbol;Acc:HGNC:29861]
92196	DAPL1	death associated protein like 1 [Source:HGNC Symbol;Acc:HGNC:21490]
9227	LRAT	lecithin retinol acyltransferase [Source:HGNC Symbol;Acc:HGNC:6685]
9228	DLGAP2	DLG associated protein 2 [Source:HGNC Symbol;Acc:HGNC:2906]
92292	GLYATL1	glycine-N-acyltransferase like 1 [Source:HGNC Symbol;Acc:HGNC:30519]
92304	SCGB3A1	secretoglobin family 3A member 1 [Source:HGNC Symbol;Acc:HGNC:18384]
92747	BPIFB1	BPI fold containing family B member 1 [Source:HGNC Symbol;Acc:HGNC:16108]
93099	DMKN	dermokine [Source:HGNC Symbol;Acc:HGNC:25063]
931	MS4A1	membrane spanning 4-domains A1 [Source:HGNC Symbol;Acc:HGNC:7315]
9315	NREP	neuronal regeneration related protein [Source:HGNC Symbol;Acc:HGNC:16834]
93166	PRDM6	PR/SET domain 6 [Source:HGNC Symbol;Acc:HGNC:9350]
93190	C1orf158	chromosome 1 open reading frame 158 [Source:HGNC Symbol;Acc:HGNC:28567]
93349	SP140L	SP140 nuclear body protein like [Source:HGNC Symbol;Acc:HGNC:25105]
93556	EGFEM1P	EGF like and EMI domain containing 1, pseudogene [Source:HGNC Symbol;Acc:HGNC:25149]
9365	KL	klotho [Source:HGNC Symbol;Acc:HGNC:6344]
93663	ARHGAP18	Rho GTPase activating protein 18 [Source:HGNC Symbol;Acc:HGNC:21035]
9407	TMPRSS11D	transmembrane serine protease 11D [Source:HGNC Symbol;Acc:HGNC:24059]
94086	HSPB9	heat shock protein family B (small) member 9 [Source:HGNC Symbol;Acc:HGNC:30589]
9421	HAND1	heart and neural crest derivatives expressed 1 [Source:HGNC Symbol;Acc:HGNC:4807]
94234	FOXQ1	forkhead box Q1 [Source:HGNC Symbol;Acc:HGNC:20951]
94235	GNG8	G protein subunit gamma 8 [Source:HGNC Symbol;Acc:HGNC:19664]
9427	ECEL1	endothelin converting enzyme like 1 [Source:HGNC Symbol;Acc:HGNC:3147]
94274	PPP1R14A	protein phosphatase 1 regulatory inhibitor subunit 14A [Source:HGNC Symbol;Acc:HGNC:14871]
944	TNFSF8	TNF superfamily member 8 [Source:HGNC Symbol;Acc:HGNC:11938]
9464	HAND2	heart and neural crest derivatives expressed 2 [Source:HGNC Symbol;Acc:HGNC:4808]
9478	CABP1	calcium binding protein 1 [Source:HGNC Symbol;Acc:HGNC:1384]
9509	ADAMTS2	ADAM metallopeptidase with thrombospondin type 1 motif 2 [Source:HGNC Symbol;Acc:HGNC:218]
9518	GDF15	growth differentiation factor 15 [Source:HGNC Symbol;Acc:HGNC:30142]
956	ENTPD3	ectonucleoside triphosphate diphosphohydrolase 3 [Source:HGNC Symbol;Acc:HGNC:3365]
9575	CLOCK	clock circadian regulator [Source:HGNC Symbol;Acc:HGNC:2082]
9576	SPAG6	sperm associated antigen 6 [Source:HGNC Symbol;Acc:HGNC:11215]
9603	NFE2L3	nuclear factor, erythroid 2 like 3 [Source:HGNC Symbol;Acc:HGNC:7783]
9628	RGS6	regulator of G protein signaling 6 [Source:HGNC Symbol;Acc:HGNC:10002]
9639	ARHGEF10	Rho guanine nucleotide exchange factor 10 [Source:HGNC Symbol;Acc:HGNC:14103]
9654	TTLL4	tubulin tyrosine ligase like 4 [Source:HGNC Symbol;Acc:HGNC:28976]
9662	CEP135	centrosomal protein 135 [Source:HGNC Symbol;Acc:HGNC:29086]
9723	SEMA3E	semaphorin 3E [Source:HGNC Symbol;Acc:HGNC:10727]
9750	RIPOR2	RHO family interacting cell polarization regulator 2 [Source:HGNC Symbol;Acc:HGNC:13872]
9768	PCLAF	PCNA clamp associated factor [Source:HGNC Symbol;Acc:HGNC:28961]
9820	CUL7	cullin 7 [Source:HGNC Symbol;Acc:HGNC:21024]
9824	ARHGAP11A	Rho GTPase activating protein 11A [Source:HGNC Symbol;Acc:HGNC:15783]
9848	MFAP3L	microfibril associated protein 3 like [Source:HGNC Symbol;Acc:HGNC:29083]
9915	ARNT2	aryl hydrocarbon receptor nuclear translocator 2 [Source:HGNC Symbol;Acc:HGNC:16876]
9928	KIF14	kinesin family member 14 [Source:HGNC Symbol;Acc:HGNC:19181]
9940	DLEC1	DLEC1 cilia and flagella associated protein [Source:HGNC Symbol;Acc:HGNC:2899]
995	CDC25C	cell division cycle 25C [Source:HGNC Symbol;Acc:HGNC:1727]
9956	HS3ST2	heparan sulfate-glucosamine 3-sulfotransferase 2 [Source:HGNC Symbol;Acc:HGNC:5195]
9982	FGFBP1	fibroblast growth factor binding protein 1 [Source:HGNC Symbol;Acc:HGNC:19695]
