# Supplementary material for: Single-cell transcriptomic profiling reveals the tumor heterogeneity of small-cell lung cancer
Source: Signal Transduct Target Ther. 2022 Oct 5;7:346. doi: 10.1038/s41392-022-01150-4 (PMC9532437; doi:10.1038/s41392-022-01150-4)
Supplement: Supplementary file 14 — Supplementary Table S5 [file 41392_2022_1150_MOESM14_ESM.xlsx]

## Sheet: IHC
Supplementary Table S5. IHC raw data and clinical information of 90 SCLC patients.
IHC information_ASCL1						IHC information_NEUROD1						Position information		Clinical information
IHC Image Name	Positive Cells (%)	Positive Cells Density (number/mm²)	Mean Density	H-Score	IRS	IHC Image Name	Positive Cells (%)	Positive Cells Density (number/mm²)	Mean Density	H-Score	IRS	Position	Block No.	Tissue No.	Histology	Status	OS
T20-0405-2TMA1 031 MASH1-A01	0.3261	1334	0.4348	63.68	4	T20-0405-2TMA1 032 NeuroD1-A01	0.5014	1987	0.6234	108.46	6	A01	389587 3	389587	SCLC	N/A	N/A
T20-0405-2TMA1 031 MASH1-A03	0.5022	3969	0.3099	69.67	3	T20-0405-2TMA1 032 NeuroD1-A03	0.8587	6662	0.5543	166.96	8	A03	386172 4	386172	SCLC	N/A	N/A
T20-0405-2TMA1 031 MASH1-A05	0.8349	10097	0.4657	163.17	8	T20-0405-2TMA1 032 NeuroD1-A05	0.5089	6344	0.5275	100.48	6	A05	386865 3	386865	SCLC	1	3276
T20-0405-2TMA1 031 MASH1-A07	0.4367	1840	0.4218	87.81	4	T20-0405-2TMA1 032 NeuroD1-A07	0.7581	2664	0.6002	180.73	8	A07	387426 7	387426	SCLC	1	3268
T20-0405-2TMA1 031 MASH1-A09	0.706	3156	0.4493	141.45	6	T20-0405-2TMA1 032 NeuroD1-A09	0.5756	2508	0.5689	117.02	6	A09	388227 5	388227	SCLC	2	42
T20-0405-2TMA1 031 MASH1-A11	0.6045	3210	0.3294	94.4	6	T20-0405-2TMA1 032 NeuroD1-A11	0.6189	3178	0.476	111.44	6	A11	387952 5	387952	SCLC	1	3268
T20-0405-2TMA1 031 MASH1-A13	0.4898	3197	0.4328	97.67	4	T20-0405-2TMA1 032 NeuroD1-A13	0.8255	4242	0.6447	205.19	8	A13	388867 6	388867	SCLC	N/A	N/A
T20-0405-2TMA1 031 MASH1-A15	0.8319	5346	0.4521	154.66	8	T20-0405-2TMA1 032 NeuroD1-A15	0.7737	4643	0.48	144.23	8	A15	389577 6	389577	SCLC	N/A	N/A
T20-0405-2TMA1 031 MASH1-A17	0.7312	2307	0.293	89.69	3	T20-0405-2TMA1 032 NeuroD1-A17	0.7674	2384	0.411	132.46	8	A17	391058 5	391058	SCLC	2	1976
T20-0405-2TMA1 031 MASH1-B01	0.7008	7106	0.4309	137.63	6	T20-0405-2TMA1 032 NeuroD1-B01	0.7643	8122	0.5792	156.7	8	B01	391039 2	391039	SCLC	N/A	N/A
T20-0405-2TMA1 031 MASH1-B03	0.8289	2345	0.4962	177.78	8	T20-0405-2TMA1 032 NeuroD1-B03	0.7668	2249	0.6869	185.26	8	B03	391919 5	391919	SCLC	2	1606
T20-0405-2TMA1 031 MASH1-B05	0.6906	4396	0.3304	99.55	3	T20-0405-2TMA1 032 NeuroD1-B05	0.759	4291	0.5773	159.82	8	B05	392612 8	392612	SCLC	N/A	N/A
T20-0405-2TMA1 031 MASH1-B07	0.9219	11473	0.5234	185.51	8	T20-0405-2TMA1 032 NeuroD1-B07	0.941	11325	0.5784	189.4	8	B07	392522 4	392522	SCLC	N/A	N/A
T20-0405-2TMA1 031 MASH1-B09	0.6563	2325	0.4703	132.62	6	T20-0405-2TMA1 032 NeuroD1-B09	0.6408	1858	0.6299	139.38	6	B09	392520 12	392520	SCLC	N/A	N/A
T20-0405-2TMA1 031 MASH1-B11	0.9024	5832	0.4055	173.35	8	T20-0405-2TMA1 032 NeuroD1-B11	0.815	5694	0.5704	169.22	8	B11	393153 4	393153	SCLC	N/A	N/A
T20-0405-2TMA1 031 MASH1-B13	0.9448	10860	0.4886	188.4	8	T20-0405-2TMA1 032 NeuroD1-B13	0.9474	12850	0.5622	189.71	8	B13	395300 4	395300	SCLC	2	894
T20-0405-2TMA1 031 MASH1-B15	0.3327	655	0.4173	60.53	4	T20-0405-2TMA1 032 NeuroD1-B15	0.2449	400	0.4556	45.26	2	B15	395684 3	395684	SCLC	2	570
T20-0405-2TMA1 031 MASH1-B17	0.7342	1363	0.4379	139.84	6	T20-0405-2TMA1 032 NeuroD1-B17	0.8177	1794	0.555	162.42	8	B17	395434 2	395434	SCLC	2	894
T20-0405-2TMA1 031 MASH1-C01	0.8858	7912	0.4326	164.27	8	T20-0405-2TMA1 032 NeuroD1-C01	0.8084	8557	0.5063	158.97	8	C01	396106 13	396106	SCLC	N/A	N/A
T20-0405-2TMA1 031 MASH1-C03	0.9028	6020	0.4604	185.89	8	T20-0405-2TMA1 032 NeuroD1-C03	0.6525	4125	0.4996	126.69	6	C03	395401 3	395401	SCLC	2	894
T20-0405-2TMA1 031 MASH1-C05	0.8935	7835	0.4718	173.99	8	T20-0405-2TMA1 032 NeuroD1-C05	0.9581	7908	0.5646	192.21	8	C05	397868 5	397868	SCLC	N/A	N/A
T20-0405-2TMA1 031 MASH1-C07	0.7665	4316	0.3869	148.12	8	T20-0405-2TMA1 032 NeuroD1-C07	0.8136	4318	0.5617	161.11	8	C07	397703 2	397703	SCLC	1	3160
T20-0405-2TMA1 031 MASH1-C09	0.904	5255	0.3518	150.24	8	T20-0405-2TMA1 032 NeuroD1-C09	0.8888	4418	0.5299	182.05	8	C09	399537 6	399537	SCLC	N/A	N/A
T20-0405-2TMA1 031 MASH1-C11	0.8299	9202	0.4132	161.8	8	T20-0405-2TMA1 032 NeuroD1-C11	0.8273	8880	0.5409	163.84	8	C11	399543 4	399543	SCLC	1	3115
T20-0405-2TMA1 031 MASH1-C13	0.8721	8329	0.5057	178.31	8	T20-0405-2TMA1 032 NeuroD1-C13	0.8068	8131	0.5918	165.63	8	C13	401238 6	401238	SCLC	1	3093
T20-0405-2TMA1 031 MASH1-C15	0.9742	11264	0.4869	190.23	8	T20-0405-2TMA1 032 NeuroD1-C15	0.956	10528	0.522	189.06	8	C15	400958 4	400958	SCLC	1	309
T20-0405-2TMA1 031 MASH1-C17	0.9217	9654	0.478	179.99	8	T20-0405-2TMA1 032 NeuroD1-C17	0.553	5929	0.526	110.37	6	C17	401923 3	401923	SCLC	1	3084
T20-0405-2TMA1 031 MASH1-D01	0.825	5564	0.3026	100.32	4	T20-0405-2TMA1 032 NeuroD1-D01	0.6553	5693	0.4415	105.52	6	D01	402264 4	402264	SCLC	1	3080
T20-0405-2TMA1 031 MASH1-D03	0.8113	9257	0.5291	165.68	8	T20-0405-2TMA1 032 NeuroD1-D03	0.8974	10063	0.5787	192.21	8	D03	401959 2	401959	SCLC	1	3080
T20-0405-2TMA1 031 MASH1-D05	0.8543	10185	0.5512	171.7	8	T20-0405-2TMA1 032 NeuroD1-D05	0.7369	7461	0.6224	147.45	6	D05	402539 5	402539	SCLC	1	3073
T20-0405-2TMA1 031 MASH1-D07	0.8553	8525	0.5061	169.32	8	T20-0405-2TMA1 032 NeuroD1-D07	0.9074	8141	0.5816	181.18	8	D07	402950 2	402950	SCLC	1	3069
T20-0405-2TMA1 031 MASH1-D09	0.8559	7701	0.3998	166.6	8	T20-0405-2TMA1 032 NeuroD1-D09	0.6559	4750	0.522	129.65	6	D09	404244 3	404244	SCLC	1	3056
T20-0405-2TMA1 031 MASH1-D11	0.359	1246	0.6167	80.04	4	T20-0405-2TMA1 032 NeuroD1-D11	0.131	444	0.649	28.55	2	D11	403064 8	403064	SCLC	N/A	N/A
T20-0405-2TMA1 031 MASH1-D13	0.8361	8303	0.4614	171.51	8	T20-0405-2TMA1 032 NeuroD1-D13	0.7735	6663	0.5529	157.78	8	D13	404002 3	404002	SCLC	1	3056
T20-0405-2TMA1 031 MASH1-D15	0.7593	6382	0.3543	140.76	8	T20-0405-2TMA1 032 NeuroD1-D15	0.8203	5975	0.5681	163.67	8	D15	404491 6	404491	SCLC	2	11
T20-0405-2TMA1 031 MASH1-D17	0.9352	9863	0.5797	193.62	8	T20-0405-2TMA1 032 NeuroD1-D17	0.8611	9367	0.6473	177.34	8	D17	406870 5	406870	SCLC	N/A	N/A
T20-0405-2TMA1 031 MASH1-E01	0.8566	9498	0.4459	165.41	8	T20-0405-2TMA1 032 NeuroD1-E01	0.4495	4682	0.5012	83.56	4	E01	408084 6	408084	SCLC	1	3014
T20-0405-2TMA1 031 MASH1-E03	0.8468	7149	0.5164	170.89	8	T20-0405-2TMA1 032 NeuroD1-E03	0.672	5076	0.5257	132.87	6	E03	407168 12	407168	SCLC	1	3014
T20-0405-2TMA1 031 MASH1-E05	0.8905	10575	0.5005	173.29	8	T20-0405-2TMA1 032 NeuroD1-E05	0.8653	8515	0.5445	169.8	8	E05	408864 5	408864	SCLC	1	2988
T20-0405-2TMA1 031 MASH1-E07	0.8207	6708	0.5455	163.55	8	T20-0405-2TMA1 032 NeuroD1-E07	0.659	4648	0.558	129.6	6	E07	408690 9	408690	SCLC	1	3014
T20-0405-2TMA1 031 MASH1-E09	0.8065	6148	0.3735	131.71	8	T20-0405-2TMA1 032 NeuroD1-E09	0.7634	4062	0.4811	139.76	8	E09	409372 5	409372	SCLC	1	3185
T20-0405-2TMA1 031 MASH1-E11	0.9135	9528	0.5339	180.74	8	T20-0405-2TMA1 032 NeuroD1-E11	0.8972	8305	0.5376	177.34	8	E11	409053 8	409053	SCLC	1	2992
T20-0405-2TMA1 031 MASH1-E13	0.8618	10044	0.5465	173.77	8	T20-0405-2TMA1 032 NeuroD1-E13	0.8327	6694	0.5559	167.09	8	E13	412156 6	412156	SCLC	2	1619
T20-0405-2TMA1 031 MASH1-E15	0.893	9028	0.4937	172.54	8	T20-0405-2TMA1 032 NeuroD1-E15	0.8117	8287	0.5177	157.43	8	E15	411841 8	411841	SCLC	2	699
T20-0405-2TMA1 031 MASH1-E17	0.8192	6754	0.4683	165.39	8	T20-0405-2TMA1 032 NeuroD1-E17	0.6734	5881	0.4679	131.14	6	E17	412208 7	412208	SCLC	1	2943
T20-0405-2TMA1 031 MASH1-F01	0.8932	9566	0.53	179.44	8	T20-0405-2TMA1 032 NeuroD1-F01	0.7488	8077	0.5493	149.84	6	F01	412687 3	412687	SCLC	1	2946
T20-0405-2TMA1 031 MASH1-F03	0.8859	7862	0.5296	182.5	8	T20-0405-2TMA1 032 NeuroD1-F03	0.8134	6152	0.5774	170.51	8	F03	412448 4	412448	SCLC	1	2946
T20-0405-2TMA1 031 MASH1-F05	0.8746	11028	0.4971	171.03	8	T20-0405-2TMA1 032 NeuroD1-F05	0.72	7596	0.5842	147.15	6	F05	413434 9	413434	SCLC	N/A	N/A
T20-0405-2TMA1 031 MASH1-F07	0.9313	9920	0.4432	181.35	8	T20-0405-2TMA1 032 NeuroD1-F07	0.9357	8327	0.5887	193.16	8	F07	412865 2	412865	SCLC	N/A	N/A
T20-0405-2TMA1 031 MASH1-F09	0.5432	1857	0.4823	109.46	6	T20-0405-2TMA1 032 NeuroD1-F09	0.422	1143	0.6172	89.49	4	F09	413814 6	413814	SCLC	2	952
T20-0405-2TMA1 031 MASH1-F11	0.8255	3414	0.4802	161.1	8	T20-0405-2TMA1 032 NeuroD1-F11	0.5667	1977	0.505	110.83	6	F11	415218 4	415218	SCLC	1	2911
T20-0405-2TMA1 031 MASH1-F13	0.6873	2382	0.428	137.36	6	T20-0405-2TMA1 032 NeuroD1-F13	0.4881	1780	0.5801	107.25	4	F13	417630 9	417630	SCLC	2	164
T20-0405-2TMA1 031 MASH1-F15	0.8585	6643	0.416	174.85	8	T20-0405-2TMA1 032 NeuroD1-F15	0.7663	5517	0.5509	160.51	8	F15	418267 1	418267	SCLC	1	2867
T20-0405-2TMA1 031 MASH1-F17	0.9179	11318	0.4317	176.02	8	T20-0405-2TMA1 032 NeuroD1-F17	0.9068	10859	0.5048	175.22	8	F17	418685 5	418685	SCLC	1	2862
T20-0405-2TMA1 031 MASH1-G01	0.8716	7481	0.3342	138.23	8	T20-0405-2TMA1 032 NeuroD1-G01	0.8274	8775	0.4768	158.16	8	G01	420340 4	420340	SCLC	2	284
T20-0405-2TMA1 031 MASH1-G03	0.7505	2876	0.3941	145.53	8	T20-0405-2TMA1 032 NeuroD1-G03	0.6634	2250	0.4435	134.85	6	G03	420858 8	420858	SCLC	1	2839
T20-0405-2TMA1 031 MASH1-G05	0.8277	8769	0.5357	164.62	8	T20-0405-2TMA1 032 NeuroD1-G05	0.8183	7388	0.5902	164.97	8	G05	421932 5	421932	SCLC	1	2825
T20-0405-2TMA1 031 MASH1-G07	0.8724	9737	0.4391	171.33	8	T20-0405-2TMA1 032 NeuroD1-G07	0.7713	7218	0.5586	155.64	8	G07	425160 10	425160	SCLC	1	2804
T20-0405-2TMA1 031 MASH1-G09	0.8913	7542	0.4062	175.78	8	T20-0405-2TMA1 032 NeuroD1-G09	0.6434	4706	0.4965	121.11	6	G09	424831 6	424831	SCLC	1	2792
T20-0405-2TMA1 031 MASH1-G11	0.2522	577	0.3756	43.01	4	T20-0405-2TMA1 032 NeuroD1-G11	0.2192	484	0.5953	47	2	G11	423999 5	423999	SCLC	1	2825
T20-0405-2TMA1 031 MASH1-G13	0.9418	12013	0.5029	186.57	8	T20-0405-2TMA1 032 NeuroD1-G13	0.8823	10431	0.507	171.99	8	G13	425957 10	425957	SCLC	2	604
T20-0405-2TMA1 031 MASH1-G15	0.9092	8441	0.4041	170.49	8	T20-0405-2TMA1 032 NeuroD1-G15	0.84	6885	0.4775	160.57	8	G15	425122 12	425122	SCLC	1	2804
T20-0405-2TMA1 031 MASH1-G17	0.9036	9763	0.485	183.83	8	T20-0405-2TMA1 032 NeuroD1-G17	0.8847	9752	0.5911	181.6	8	G17	426807 10	426807	SCLC	2	543
T20-0405-2TMA1 031 MASH1-H01	0.8393	3803	0.3636	151.89	8	T20-0405-2TMA1 032 NeuroD1-H01	0.7365	3708	0.5064	143.59	6	H01	427298 4	427298	SCLC	1	2768
T20-0405-2TMA1 031 MASH1-H03	0.9336	9247	0.4603	183.08	8	T20-0405-2TMA1 032 NeuroD1-H03	0.6962	6520	0.5197	132.36	6	H03	429789 9	429789	SCLC	2	991
T20-0405-2TMA1 031 MASH1-H05	0.7284	9361	0.3788	137.47	6	T20-0405-2TMA1 032 NeuroD1-H05	0.8195	9213	0.4782	154.61	8	H05	431732 10	431732	SCLC	N/A	N/A
T20-0405-2TMA1 031 MASH1-H07	0.8849	8226	0.4707	181.39	8	T20-0405-2TMA1 032 NeuroD1-H07	0.7572	6357	0.5239	154.18	8	H07	431306 2	431306	SCLC	1	2726
T20-0405-2TMA1 031 MASH1-H09	0.7478	5750	0.368	141.62	6	T20-0405-2TMA1 032 NeuroD1-H09	0.6738	4214	0.474	127.79	6	H09	434232 4	434232	SCLC	2	1130
T20-0405-2TMA1 031 MASH1-H11	0.9267	9644	0.476	180.99	8	T20-0405-2TMA1 032 NeuroD1-H11	0.8632	7696	0.5815	173.32	8	H11	432621 2	432621	SCLC	1	2341
T20-0405-2TMA1 031 MASH1-H13	0.8047	7477	0.3846	146.22	8	T20-0405-2TMA1 032 NeuroD1-H13	0.5961	5144	0.4027	99.54	6	H13	433018 5	433018	SCLC	2	106
T20-0405-2TMA1 031 MASH1-H15	0.7929	8225	0.53	164.57	8	T20-0405-2TMA1 032 NeuroD1-H15	0.8373	7623	0.6166	180.07	8	H15	433836 3	433836	SCLC	2	1130
T20-0405-2TMA1 031 MASH1-H17	0.8299	9781	0.4855	164.67	8	T20-0405-2TMA1 032 NeuroD1-H17	0.8243	8812	0.6582	172.68	8	H17	434591 5	434591	SCLC	N/A	N/A
T20-0405-2TMA1 031 MASH1-I01	0.8763	8139	0.3077	115.97	4	T20-0405-2TMA1 032 NeuroD1-I01	0.8747	9715	0.43	148.77	8	I01	435840 7	435840	SCLC	1	2673
T20-0405-2TMA1 031 MASH1-I03	0.9175	11523	0.5932	201.23	8	T20-0405-2TMA1 032 NeuroD1-I03	0.8905	10213	0.5081	181.17	8	I03	435481 5	435481	SCLC	N/A	N/A
T20-0405-2TMA1 031 MASH1-I05	0.8218	7590	0.4076	164.62	8	T20-0405-2TMA1 032 NeuroD1-I05	0.579	4608	0.528	117.23	6	I05	436440 8	436440	SCLC	2	1534
T20-0405-2TMA1 031 MASH1-I07	0.7452	4837	0.4737	153.77	6	T20-0405-2TMA1 032 NeuroD1-I07	0.7801	4599	0.5545	181.42	8	I07	437025 3	437025	SCLC	N/A	N/A
T20-0405-2TMA1 031 MASH1-I09	0.8035	8241	0.4387	151.68	8	T20-0405-2TMA1 032 NeuroD1-I09	0.5817	5502	0.4923	107.43	6	I09	437113 7	437113	SCLC	2	458
T20-0405-2TMA1 031 MASH1-I11	0.9334	8556	0.5274	187.97	8	T20-0405-2TMA1 032 NeuroD1-I11	0.8678	7378	0.6001	172.76	8	I11	438500 3	438500	SCLC	2	801
T20-0405-2TMA1 031 MASH1-I13	0.8954	7673	0.5309	187.36	8	T20-0405-2TMA1 032 NeuroD1-I13	0.7881	6433	0.5327	160.54	8	I13	439346 3	439346	SCLC	1	2628
T20-0405-2TMA1 031 MASH1-I15	0.8701	8269	0.4648	163.98	8	T20-0405-2TMA1 032 NeuroD1-I15	0.5634	5007	0.4665	101.3	6	I15	440331 15	440331	SCLC	1	2628
T20-0405-2TMA1 031 MASH1-I17	0.8431	6866	0.3589	159.67	8	T20-0405-2TMA1 032 NeuroD1-I17	0.7816	6207	0.489	148.38	8	I17	441583 7	441583	SCLC	2	1522
T20-0405-2TMA1 031 MASH1-J01	0.8728	5772	0.3811	158.46	8	T20-0405-2TMA1 032 NeuroD1-J01	0.2569	1877	0.5211	50.26	4	J01	441998 8	441998	SCLC	1	2600
T20-0405-2TMA1 031 MASH1-J03	0.8924	9961	0.5749	188.54	8	T20-0405-2TMA1 032 NeuroD1-J03	0.8245	10251	0.5449	164.82	8	J03	442968 10	442968	SCLC	2	812
T20-0405-2TMA1 031 MASH1-J05	0.5454	2536	0.4073	101.8	6	T20-0405-2TMA1 032 NeuroD1-J05	0.7964	3635	0.4169	137.96	8	J05	443303 4	443303	SCLC	2	390
T20-0405-2TMA1 031 MASH1-J07	0.8972	12133	0.6179	197.66	8	T20-0405-2TMA1 032 NeuroD1-J07	0.8224	10542	0.5694	165.99	8	J07	443596 6	443596	SCLC	2	591
T20-0405-2TMA1 031 MASH1-J09	0.8341	7937	0.5225	184.57	8	T20-0405-2TMA1 032 NeuroD1-J09	0.8728	7441	0.532	184.31	8	J09	443541 2	443541	SCLC	2	390
T20-0405-2TMA1 031 MASH1-J11	0.833	8389	0.4791	162.7	8	T20-0405-2TMA1 032 NeuroD1-J11	0.6764	6501	0.5385	130.09	6	J11	445441 3	445441	SCLC	2	1360
T20-0405-2TMA1 031 MASH1-J13	0.713	3555	0.4568	147.13	6	T20-0405-2TMA1 032 NeuroD1-J13	0.6827	3410	0.6831	148.05	6	J13	444822 8	444822	SCLC	2	465
T20-0405-2TMA1 031 MASH1-J15	0.841	5545	0.464	160.29	8	T20-0405-2TMA1 032 NeuroD1-J15	0.681	4486	0.4826	126.22	6	J15	445925 6	445925	SCLC	2	2726
T20-0405-2TMA1 031 MASH1-J17	0.8393	7266	0.5697	188.42	8	T20-0405-2TMA1 032 NeuroD1-J17	0.8638	7545	0.6723	194.42	8	J17	446970 3	446970	SCLC	2	719

## Sheet: Survival
IHC H-score		Group	Status	OS (Days)
ASCL1	NEUROD1
97.67	205.19	0	N/A	N/A
188.42	194.42	1	2	719
181.35	193.16	1	N/A	N/A
173.99	192.21	1	N/A	N/A
165.68	192.21	0	1	3080
188.4	189.71	1	2	894
185.51	189.4	1	N/A	N/A
190.23	189.06	1	1	309
177.78	185.26	1	2	1606
184.57	184.31	1	2	390
150.24	182.05	0	N/A	N/A
183.83	181.6	1	2	543
153.77	181.42	0	N/A	N/A
169.32	181.18	0	1	3069
201.23	181.17	1	N/A	N/A
87.81	180.73	0	1	3268
164.57	180.07	0	2	1130
193.62	177.34	1	N/A	N/A
180.74	177.34	1	1	2992
176.02	175.22	1	1	2862
180.99	173.32	1	1	2341
187.97	172.76	1	2	801
164.67	172.68	0	N/A	N/A
186.57	171.99	1	2	604
182.5	170.51	1	1	2946
173.29	169.8	0	1	2988
173.35	169.22	1	N/A	N/A
173.77	167.09	1	2	1619
69.67	166.96	0	N/A	N/A
197.66	165.99	1	2	591
178.31	165.63	0	1	3093
164.62	164.97	0	1	2825
188.54	164.82	0	2	812
161.8	163.84	0	1	3115
140.76	163.67	0	2	11
139.84	162.42	0	2	894
148.12	161.11	0	1	3160
170.49	160.57	0	1	2804
187.36	160.54	0	1	2628
174.85	160.51	0	1	2867
99.55	159.82	0	N/A	N/A
164.27	158.97	0	N/A	N/A
138.23	158.16	0	2	284
171.51	157.78	0	1	3056
172.54	157.43	0	2	699
137.63	156.7	0	N/A	N/A
171.33	155.64	0	1	2804
137.47	154.61	0	N/A	N/A
181.39	154.18	0	1	2726
179.44	149.84	0	1	2946
115.97	148.77	0	1	2673
159.67	148.38	0	2	1522
147.13	148.05	0	2	465
171.7	147.45	0	1	3073
171.03	147.15	0	N/A	N/A
154.66	144.23	0	N/A	N/A
151.89	143.59	0	1	2768
131.71	139.76	0	1	3185
132.62	139.38	0	N/A	N/A
101.8	137.96	0	2	390
145.53	134.85	0	1	2839
170.89	132.87	0	1	3014
89.69	132.46	0	2	1976
183.08	132.36	0	2	991
165.39	131.14	0	1	2943
162.7	130.09	0	2	1360
166.6	129.65	0	1	3056
163.55	129.6	0	1	3014
141.62	127.79	0	2	1130
185.89	126.69	0	2	894
160.29	126.22	0	2	2726
175.78	121.11	0	1	2792
164.62	117.23	0	2	1534
141.45	117.02	0	2	42
94.4	111.44	0	1	3268
161.1	110.83	0	1	2911
179.99	110.37	0	1	3084
63.68	108.46	0	N/A	N/A
151.68	107.43	0	2	458
137.36	107.25	0	2	164
100.32	105.52	0	1	3080
163.98	101.3	0	1	2628
163.17	100.48	0	1	3276
146.22	99.54	0	2	106
109.46	89.49	0	2	952
165.41	83.56	0	1	3014
158.46	50.26	0	1	2600
43.01	47	0	1	2825
60.53	45.26	0	2	570
80.04	28.55	0	N/A	N/A

## Sheet: Clinical information
Histology	Tissue No.	Sex	Age	Status	OS (Days)
SCLC	389587	Male	51	N/A	N/A
SCLC	386172	Male	68	1	3289
SCLC	386865	Male	70	1	3276
SCLC	387426	Female	58	1	3268
SCLC	387952	Male	53	1	3261
SCLC	388227	Male	55	2	42
SCLC	388867	Male	48	N/A	N/A
SCLC	389577	Male	57	N/A	N/A
SCLC	391039	Female	52	N/A	N/A
SCLC	391058	Male	62	2	1976
SCLC	391919	Female	50	2	1606
SCLC	392520	Male	55	N/A	N/A
SCLC	392522	Male	33	2	535
SCLC	392612	Male	73	2	2080
SCLC	393153	Male	66	N/A	N/A
SCLC	395300	Male	73	2	894
SCLC	395401	Female	50	1	3160
SCLC	395434	Female	58	N/A	N/A
SCLC	395684	Male	68	2	570
SCLC	396106	Male	49	N/A	N/A
SCLC	397703	Male	57	2	2545
SCLC	397868	Male	68	N/A	N/A
SCLC	399537	Male	72	N/A	N/A
SCLC	399543	Male	52	1	3115
SCLC	400958	Male	57	1	309
SCLC	401923	Male	50	1	3084
SCLC	401238	Female	50	1	3093
SCLC	401959	Male	62	1	3080
SCLC	402264	Female	58	1	3079
SCLC	402539	Female	60	1	3073
SCLC	402950	Male	50	1	3069
SCLC	403064	Male	47	N/A	N/A
SCLC	404002	Female	30	1	3056
SCLC	404244	Male	65	1	3052
SCLC	404491	Male	63	2	11
SCLC	406870	Male	67	2	402
SCLC	407168	Male	44	1	3014
SCLC	408084	Female	28	2	1200
SCLC	408690	Male	59	1	2992
SCLC	408864	Male	39	1	2988
SCLC	409053	Male	47	2	699
SCLC	409372	Male	59	1	3185
SCLC	411841	Male	49	2	844
SCLC	412156	Male	60	2	1619
SCLC	412208	Male	56	1	2943
SCLC	412448	Female	66	1	2946
SCLC	412687	Male	69	2	743
SCLC	412865	Male	61	N/A	N/A
SCLC	413434	Male	55	2	559
SCLC	413814	Male	47	2	952
SCLC	415218	Male	53	1	2911
SCLC	417630	Male	66	2	164
SCLC	418267	Male	60	1	2867
SCLC	418685	Male	75	1	2862
SCLC	420340	Female	64	2	284
SCLC	420858	Male	49	1	2839
SCLC	421932	Female	76	1	2825
SCLC	423999	Male	59	1	2804
SCLC	424831	Male	56	1	2792
SCLC	425122	Male	53	2	474
SCLC	425160	Male	67	2	107
SCLC	425957	Female	48	2	604
SCLC	426807	Male	62	2	543
SCLC	427298	Male	62	1	2768
SCLC	429789	Male	52	2	991
SCLC	431306	Male	54	1	2726
SCLC	431732	Male	37	N/A	N/A
SCLC	432621	Male	71	1	2341
SCLC	433018	Male	54	2	106
SCLC	433836	Female	55	2	1130
SCLC	434232	Male	53	1	2954
SCLC	434591	Female	65	N/A	N/A
SCLC	435481	Male	43	2	1191
SCLC	435840	Female	53	1	2673
SCLC	436440	Male	75	2	1534
SCLC	437025	Male	61	N/A	N/A
SCLC	437113	Male	19	2	458
SCLC	438500	Male	49	2	801
SCLC	439346	Male	46	1	2628
SCLC	440331	Female	48	1	2617
SCLC	441583	Male	61	2	1522
SCLC	441998	Female	72	1	2600
SCLC	442968	Female	54	2	812
SCLC	443303	Male	55	2	390
SCLC	443541	Male	59	2	465
SCLC	443596	Male	76	2	591
SCLC	444822	Female	54	N/A	N/A
SCLC	445441	Female	65	2	1360
SCLC	445925	Male	60	2	2726
SCLC	446970	Male	62	2	719
