# Supplementary material for: Single-cell transcriptomic profiling reveals the tumor heterogeneity of small-cell lung cancer
Source: Signal Transduct Target Ther. 2022 Oct 5;7:346. doi: 10.1038/s41392-022-01150-4 (PMC9532437; doi:10.1038/s41392-022-01150-4)
Supplement: Supplementary file 15 — Supplementary Table S6 [file 41392_2022_1150_MOESM15_ESM.xlsx]

## Sheet: Table S5
Supplementary Table S6. Ligand-receptor interactions deduced by using CellPhoneDB for Fig. 5h-j.
interacting_pair	SCLC-A|SCLC-A		SCLC-A|SCLC-A/N		SCLC-A|SCLC-nonNE		SCLC-A|B cells		SCLC-A|Fibroblast		SCLC-A|Mast cells		SCLC-A|Myeloid cells		SCLC-A|T/NK cells		SCLC-A/N|SCLC-A		SCLC-nonNE|SCLC-A		Fibroblast|SCLC-A		B cells|SCLC-A		Mast cells|SCLC-A		Myeloid cells|SCLC-A		T/NK cells|SCLC-A		SCLC-A/N|SCLC-A		SCLC-A/N|SCLC-A/N		SCLC-A/N|SCLC-nonNE		SCLC-A/N|Fibroblast		SCLC-A/N|Mast cells		SCLC-A/N|Myeloid cells		SCLC-A/N|T/NK cells		SCLC-A/N|B cells		SCLC-A|SCLC-A/N		SCLC-nonNE|SCLC-A/N
	Means	P_values	Means	P_values	Means	P_values	Means	P_values	Means	P_values	Means	P_values	Means	P_values	Means	P_values	Means	P_values	Means	P_values	Means	P_values	Means	P_values	Means	P_values	Means	P_values	Means	P_values	Means	P_values	Means	P_values	Means	P_values	Means	P_values	Means	P_values	Means	P_values	Means	P_values	Means	P_values	Means	P_values	Means
KLRG2_WNT11	0	1	0	1	0	1	0	1	0	1	0	1	0	1	0	1	0	1	0.014	1	0	1	0	1	0	1	0	1	0	1	0	1	0	1	0	1	0	1	0	1	0	1	0	1	0	1	0	1	0.003
KLRG2_TNFSF9	0	1	0	1	0	1	0	1	0	1	0	1	0	1	0	1	0	1	0	1	0	1	0	1	0	1	0	1	0	1	0	1	0	1	0	1	0	1	0	1	0	1	0	1	0	1	0	1	0
HLA-DPA1_TNFSF9	0	1	0	1	0.029	1	0	1	0.051	0.022	0	1	0.034	1	0.033	1	0	1	0	1	0	1	0	1	0	1	0	1	0	1	0	1	0	1	0.02	1	0.041	1	0	1	0.025	1	0.023	1	0	1	0	1	0
PVR_TNFSF9	0	1	0	1	0.045	1	0	1	0.066	0.022	0	1	0.05	1	0.049	1	0	1	0	1	0	1	0	1	0	1	0	1	0	1	0	1	0	1	0.045	1	0.067	0.022	0	1	0.05	1	0.049	1	0	1	0	1	0
KLRG2_WNT5B	0	1	0	1	0	1	0	1	0	1	0	1	0	1	0	1	0	1	0.009	1	0	1	0	1	0	1	0	1	0	1	0	1	0	1	0	1	0	1	0	1	0	1	0	1	0	1	0	1	0.011
HLA-DPA1_GAL	0.094	1	0.078	1	0.069	1	0.049	1	0	1	0	1	0	1	0	1	0.084	1	0.104	1	0.44	0.427	0.637	0.06	0.419	0.316	1.451	0	0.631	0	0.084	1	0.069	1	0.06	1	0	1	0	1	0	1	0	1	0.04	1	0.078	1	0.088
GALR2_GAL	0.089	1	0.074	1	0.065	1	0.045	1	0	1	0	1	0	1	0	1	0.08	1	0.073	1	0	1	0	1	0	1	0	1	0	1	0.08	1	0.064	1	0.055	1	0	1	0	1	0	1	0	1	0.035	1	0.074	1	0.058
GALR3_GAL	0	1	0	1	0	1	0	1	0	1	0	1	0	1	0	1	0.067	1	0	1	0	1	0	1	0	1	0	1	0	1	0.067	1	0.051	1	0.042	1	0	1	0	1	0	1	0	1	0.022	1	0	1	0
PVR_CD96	0.049	1	0.047	1	0.048	1	0	1	0	1	0	1	0.054	1	0.453	0	0.049	1	0.044	1	0	1	0	1	0.032	1	0.148	1	0.007	1	0.049	1	0.048	1	0.048	1	0	1	0	1	0.055	1	0.453	0	0	1	0.047	1	0.043
PVR_CD226	0.046	1	0	1	0.045	1	0.065	1	0	1	0	1	0.059	1	0.131	0	0.046	1	0.042	1	0	1	0	1	0.03	1	0.145	1	0.004	1	0.046	1	0	1	0.045	1	0	1	0	1	0.06	1	0.132	0	0.065	1	0	1	0
PVR_TIGIT	0	1	0.046	1	0.045	1	0	1	0	1	0	1	0.044	1	0.334	0	0	1	0	1	0	1	0	1	0	1	0	1	0	1	0	1	0.047	1	0.046	1	0	1	0	1	0.045	1	0.334	0	0	1	0.046	1	0.042
GALR2_GALP	0.034	1	0.027	1	0.035	1	0	1	0	1	0	1	0	1	0	1	0.024	1	0.018	1	0	1	0	1	0	1	0	1	0	1	0.024	1	0.018	1	0.026	1	0	1	0	1	0	1	0	1	0	1	0.027	1	0.012
GALR3_GALP	0	1	0	1	0	1	0	1	0	1	0	1	0	1	0	1	0.011	1	0	1	0	1	0	1	0	1	0	1	0	1	0.011	1	0.005	1	0.013	1	0	1	0	1	0	1	0	1	0	1	0	1	0
GALR1_GALP	0.013	1	0.006	1	0.014	1	0	1	0	1	0	1	0	1	0	1	0	1	0.014	1	0	1	0	1	0	1	0	1	0	1	0	1	0	1	0	1	0	1	0	1	0	1	0	1	0	1	0.006	1	0.008
CADM3_CADM1	0.486	1	0.584	1	0.615	1	0.452	1	0.066	1	0.09	1	0.042	1	0.036	1	0.489	1	0.499	1	0.562	0.03	0	1	0	1	0	1	0	1	0.489	1	0.587	1	0.618	1	0.069	1	0.093	1	0.045	1	0.039	1	0.455	1	0.584	1	0.598
CADM1_CADM1	0.969	0	1.067	0	1.098	0	0.936	0.042	0.55	0.808	0.574	1	0.526	1	0.52	1	1.067	0	1.098	0	0.55	0.808	0.936	0.042	0.574	1	0.526	1	0.52	1	1.067	0	1.165	0	1.197	0	0.648	0.646	0.672	0.91	0.624	1	0.618	1	1.034	0	1.067	0	1.197
CRTAM_CADM1	0.49	1	0.588	1	0.619	1	0.456	1	0.07	1	0.095	1	0.046	1	0.04	1	0.492	1	0.488	1	0	1	0	1	0	1	0.551	0	0.659	0	0.492	1	0.59	1	0.621	1	0.072	1	0.096	1	0.048	1	0.042	1	0.458	1	0.588	1	0.586
CADM3_CADM4	0.017	1	0.009	1	0.018	1	0.078	1	0	1	0	1	0.003	1	0	1	0.02	1	0.031	1	0.094	1	0	1	0	1	0	1	0	1	0.02	1	0.012	1	0.021	1	0	1	0	1	0.006	1	0	1	0.081	1	0.009	1	0.022
CADM3_EPB41L1	0.021	1	0.02	1	0.008	1	0	1	0	1	0.127	1	0.09	1	0.005	1	0.024	1	0.035	1	0.098	1	0	1	0	1	0	1	0	1	0.024	1	0.023	1	0.011	1	0	1	0.13	1	0.093	1	0.008	1	0	1	0.02	1	0.034
COL6A6_a10b1 complex	0.003	1	0.011	1	0.009	1	0	1	0.019	1	0	1	0.006	1	0	1	0	1	0.008	1	0	1	0	1	0	1	0.002	1	0	1	0	1	0	1	0	1	0	1	0	1	0	1	0	1	0	1	0.011	1	0.016
COL6A5_a10b1 complex	0.001	1	0.009	1	0.008	1	0	1	0.017	1	0	1	0.004	1	0	1	0	1	0	1	0	1	0	1	0	1	0.003	1	0	1	0	1	0	1	0	1	0	1	0	1	0	1	0	1	0	1	0.009	1	0
COL1A1_a10b1 complex	0.034	1	0.043	1	0.041	1	0	1	0.05	0.06	0	1	0.037	1	0	1	0.04	1	0.055	1	1.166	1	0	1	0.018	1	0.018	1	0.011	1	0.04	1	0.048	1	0.047	1	0.056	0	0	1	0.043	1	0	1	0	1	0.043	1	0.063
COL2A1_a10b1 complex	0.029	1	0.038	1	0.036	1	0	1	0.045	1	0	1	0.032	1	0	1	0.036	1	0.005	1	0	1	0	1	0	1	0.004	1	0.009	1	0.036	1	0.044	1	0.042	1	0.051	1	0	1	0.039	1	0	1	0	1	0.038	1	0.013
COL3A1_a10b1 complex	0.01	1	0.019	1	0.017	1	0	1	0.026	1	0	1	0.013	1	0	1	0.022	1	0.024	1	1.044	1	0	1	0	1	0.01	1	0.005	1	0.022	1	0.03	1	0.028	1	0.038	0	0	1	0.025	1	0	1	0	1	0.019	1	0.033
COL4A1_a10b1 complex	0.007	1	0.016	1	0.014	1	0	1	0.023	1	0	1	0.01	1	0	1	0.003	1	0.001	1	0.459	1	0.005	1	0.025	1	0.003	1	0.004	1	0.003	1	0.011	1	0.009	1	0.019	1	0	1	0.006	1	0	1	0	1	0.016	1	0.009
FN1_a10b1 complex	0.072	1	0.08	1	0.079	1	0	1	0.088	0.06	0	1	0.075	1	0	1	0.112	1	0.091	1	1.631	1	0.099	1	0.486	1	1.566	1	0.055	1	0.112	1	0.12	1	0.119	1	0.128	0.06	0	1	0.115	1	0	1	0	1	0.08	1	0.1
COL5A2_a10b1 complex	0.003	1	0.011	1	0.009	1	0	1	0.019	1	0	1	0.006	1	0	1	0.008	1	0.006	1	0.399	1	0	1	0	1	0.004	1	0	1	0.008	1	0.016	1	0.015	1	0.024	1	0	1	0.011	1	0	1	0	1	0.011	1	0.014
COL1A2_a10b1 complex	0.135	1	0.143	1	0.141	1	0	1	0.151	0	0	1	0.138	1	0	1	0.145	1	0.085	1	1.218	1	0.012	1	0.035	1	0.026	1	0.014	1	0.145	1	0.153	1	0.151	1	0.161	0	0	1	0.148	1	0	1	0	1	0.143	1	0.093
COL4A2_a10b1 complex	0.007	1	0.015	1	0.013	1	0	1	0.023	1	0	1	0.01	1	0	1	0	1	0.012	1	0.316	1	0	1	0	1	0.012	1	0.003	1	0	1	0	1	0	1	0	1	0	1	0	1	0	1	0	1	0.015	1	0.021
COL11A1_a10b1 complex	0.016	1	0.025	1	0.023	1	0	1	0.032	1	0	1	0.019	1	0	1	0.011	1	0.007	1	0	1	0	1	0	1	0	1	0	1	0.011	1	0.019	1	0.017	1	0.026	1	0	1	0.014	1	0	1	0	1	0.025	1	0.016
COL6A1_a10b1 complex	0.041	1	0.049	1	0.048	1	0	1	0.057	0.06	0	1	0.044	1	0	1	0.051	1	0.106	1	1.039	1	0.005	1	0	1	0.012	1	0.006	1	0.051	1	0.059	1	0.058	1	0.067	0.06	0	1	0.054	1	0	1	0	1	0.049	1	0.115
COL6A2_a10b1 complex	0.008	1	0.016	1	0.015	1	0	1	0.024	1	0	1	0.011	1	0	1	0.023	1	0.03	1	0.579	1	0.003	1	0	1	0.003	1	0.015	1	0.023	1	0.031	1	0.03	1	0.039	1	0	1	0.026	1	0	1	0	1	0.016	1	0.038
COL6A3_a10b1 complex	0.004	1	0.013	1	0.011	1	0	1	0.02	1	0	1	0.007	1	0	1	0.007	1	0.007	1	0.549	1	0.022	1	0	1	0.011	1	0.014	1	0.007	1	0.015	1	0.014	1	0.023	1	0	1	0.01	1	0	1	0	1	0.013	1	0.015
COL11A2_a10b1 complex	0.005	1	0.013	1	0.011	1	0	1	0.021	1	0	1	0.008	1	0	1	0	1	0.003	1	0	1	0	1	0	1	0	1	0	1	0	1	0	1	0	1	0	1	0	1	0	1	0	1	0	1	0.013	1	0.011
COL9A1_a10b1 complex	0.017	1	0.025	1	0.023	1	0	1	0.033	1	0	1	0.02	1	0	1	0.015	1	0.016	1	0	1	0	1	0	1	0.004	1	0	1	0.015	1	0.023	1	0.022	1	0.031	1	0	1	0.018	1	0	1	0	1	0.025	1	0.024
COL5A1_a10b1 complex	0.009	1	0.017	1	0.015	1	0	1	0.025	1	0	1	0.012	1	0	1	0.007	1	0.012	1	0.68	1	0	1	0	1	0.004	1	0	1	0.007	1	0.015	1	0.013	1	0.023	1	0	1	0.01	1	0	1	0	1	0.017	1	0.02
COL8A2_a10b1 complex	0.013	1	0.021	1	0.019	1	0	1	0.029	1	0	1	0.016	1	0	1	0.016	1	0.006	1	0.122	1	0	1	0	1	0.131	1	0	1	0.016	1	0.024	1	0.022	1	0.032	1	0	1	0.019	1	0	1	0	1	0.021	1	0.015
COL5A3_a10b1 complex	0	1	0	1	0	1	0	1	0	1	0	1	0	1	0	1	0	1	0	1	0.079	1	0	1	0	1	0.002	1	0	1	0	1	0	1	0	1	0	1	0	1	0	1	0	1	0	1	0	1	0
COL8A1_a10b1 complex	0	1	0	1	0	1	0	1	0	1	0	1	0	1	0	1	0	1	0.001	1	0.258	1	0	1	0	1	0.001	1	0.005	1	0	1	0	1	0	1	0	1	0	1	0	1	0	1	0	1	0	1	0.009
COL4A5_a10b1 complex	0.006	1	0.015	1	0.013	1	0	1	0.022	1	0	1	0.009	1	0	1	0	1	0.033	1	0	1	0	1	0	1	0.005	1	0	1	0	1	0	1	0	1	0	1	0	1	0	1	0	1	0	1	0.015	1	0.042
COL15A1_a10b1 complex	0.003	1	0.011	1	0.009	1	0	1	0.019	1	0	1	0.006	1	0	1	0.004	1	0.003	1	0.264	1	0	1	0	1	0.003	1	0	1	0.004	1	0.012	1	0.01	1	0.019	1	0	1	0.007	1	0	1	0	1	0.011	1	0.011
COL18A1_a10b1 complex	0.014	1	0.023	1	0.021	1	0	1	0.03	1	0	1	0.017	1	0	1	0.015	1	0.02	1	0.237	1	0	1	0.118	1	0.01	1	0.002	1	0.015	1	0.023	1	0.021	1	0.031	1	0	1	0.018	1	0	1	0	1	0.023	1	0.028
COL4A4_a10b1 complex	0.003	1	0.011	1	0.009	1	0	1	0.019	1	0	1	0.006	1	0	1	0.005	1	0.002	1	0.066	1	0.025	1	0	1	0.002	1	0	1	0.005	1	0.013	1	0.012	1	0.021	1	0	1	0.008	1	0	1	0	1	0.011	1	0.01
COL4A3_a10b1 complex	0.002	1	0.011	1	0.009	1	0	1	0.018	1	0	1	0.005	1	0	1	0	1	0.001	1	0	1	0.035	1	0	1	0.003	1	0.004	1	0	1	0	1	0	1	0	1	0	1	0	1	0	1	0	1	0.011	1	0.01
COL7A1_a10b1 complex	0.006	1	0.014	1	0.013	1	0	1	0.022	1	0	1	0.009	1	0	1	0.006	1	0.009	1	0.025	1	0	1	0	1	0	1	0.004	1	0.006	1	0.014	1	0.012	1	0.021	1	0	1	0.009	1	0	1	0	1	0.014	1	0.018
COL10A1_a10b1 complex	0.002	1	0.01	1	0.008	1	0	1	0.018	1	0	1	0.005	1	0	1	0.003	1	0.003	1	0.147	1	0	1	0	1	0	1	0	1	0.003	1	0.011	1	0.009	1	0.019	1	0	1	0.006	1	0	1	0	1	0.01	1	0.011
COL14A1_a10b1 complex	0.016	1	0.025	1	0.023	1	0	1	0.032	1	0	1	0.019	1	0	1	0.015	1	0.009	1	0.397	1	0.014	1	0.007	1	0	1	0	1	0.015	1	0.023	1	0.022	1	0.031	1	0	1	0.018	1	0	1	0	1	0.025	1	0.018
COL16A1_a10b1 complex	0.004	1	0.012	1	0.01	1	0	1	0.02	1	0	1	0.007	1	0	1	0.011	1	0.009	1	0	1	0	1	0	1	0.003	1	0	1	0.011	1	0.02	1	0.018	1	0.027	1	0	1	0.014	1	0	1	0	1	0.012	1	0.018
COL4A6_a10b1 complex	0.007	1	0.015	1	0.014	1	0	1	0.023	1	0	1	0.01	1	0	1	0.003	1	0.01	1	0	1	0	1	0	1	0.001	1	0	1	0.003	1	0.012	1	0.01	1	0.019	1	0	1	0.006	1	0	1	0	1	0.015	1	0.018
COL9A3_a10b1 complex	0.009	1	0.017	1	0.015	1	0	1	0.025	1	0	1	0.012	1	0	1	0.021	1	0.018	1	0	1	0.121	1	0	1	0.002	1	0	1	0.021	1	0.029	1	0.027	1	0.037	1	0	1	0.024	1	0	1	0	1	0.017	1	0.026
COL9A2_a10b1 complex	0.039	1	0.047	1	0.045	1	0	1	0.055	0	0	1	0.042	1	0	1	0.045	1	0.018	1	0.022	1	0.005	1	0	1	0.018	1	0	1	0.045	1	0.053	1	0.051	1	0.061	0	0	1	0.048	1	0	1	0	1	0.047	1	0.026
COL19A1_a10b1 complex	0.007	1	0.015	1	0.013	1	0	1	0.023	1	0	1	0.01	1	0	1	0.016	1	0	1	0	1	0	1	0	1	0.008	1	0.009	1	0.016	1	0.025	1	0.023	1	0.032	1	0	1	0.019	1	0	1	0	1	0.015	1	0
COL24A1_a10b1 complex	0.001	1	0.01	1	0.008	1	0	1	0.017	1	0	1	0.004	1	0	1	0	1	0.003	1	0	1	0.099	1	0	1	0.005	1	0	1	0	1	0	1	0	1	0	1	0	1	0	1	0	1	0	1	0.01	1	0.011
COL28A1_a10b1 complex	0.014	1	0.022	1	0.021	1	0	1	0.03	1	0	1	0.017	1	0	1	0.007	1	0.002	1	0	1	0	1	0	1	0	1	0.003	1	0.007	1	0.016	1	0.014	1	0.023	1	0	1	0.01	1	0	1	0	1	0.022	1	0.011
COL13A1_a10b1 complex	0.003	1	0.012	1	0.01	1	0	1	0.019	1	0	1	0.006	1	0	1	0	1	0	1	0	1	0	1	0.145	1	0.005	1	0	1	0	1	0	1	0	1	0	1	0	1	0	1	0	1	0	1	0.012	1	0
COL27A1_a10b1 complex	0.001	1	0.009	1	0.008	1	0	1	0.017	1	0	1	0.004	1	0	1	0	1	0	1	0	1	0	1	0	1	0.005	1	0	1	0	1	0	1	0	1	0	1	0	1	0	1	0	1	0	1	0.009	1	0
COL22A1_a10b1 complex	0.02	1	0.028	1	0.027	1	0	1	0.036	1	0	1	0.023	1	0	1	0.022	1	0.016	1	0	1	0	1	0	1	0.007	1	0.004	1	0.022	1	0.03	1	0.028	1	0.038	1	0	1	0.025	1	0	1	0	1	0.028	1	0.024
COL21A1_a10b1 complex	0.05	1	0.059	1	0.057	1	0	1	0.066	0.03	0	1	0.053	1	0	1	0.034	1	0.08	1	0.024	1	0.007	1	0.013	1	0.004	1	0.005	1	0.034	1	0.042	1	0.04	1	0.05	0.03	0	1	0.037	1	0	1	0	1	0.059	1	0.088
COL12A1_a10b1 complex	0.004	1	0.012	1	0.01	1	0	1	0.02	1	0	1	0.007	1	0	1	0.001	1	0.002	1	0.45	1	0	1	0	1	0.002	1	0	1	0.001	1	0.009	1	0.008	1	0.017	1	0	1	0.004	1	0	1	0	1	0.012	1	0.011
COL17A1_a10b1 complex	0.007	1	0.015	1	0.014	1	0	1	0.023	1	0	1	0.01	1	0	1	0	1	0.019	1	0	1	0	1	0	1	0.003	1	0.003	1	0	1	0	1	0	1	0	1	0	1	0	1	0	1	0	1	0.015	1	0.027
COL6A6_a11b1 complex	0.004	1	0.003	1	0	1	0	1	0.053	1	0.013	1	0.005	1	0	1	0	1	0.008	1	0	1	0	1	0	1	0.003	1	0	1	0	1	0	1	0	1	0	1	0	1	0	1	0	1	0	1	0.003	1	0.008
COL6A5_a11b1 complex	0.002	1	0.001	1	0	1	0	1	0.051	1	0.011	1	0.004	1	0	1	0	1	0	1	0	1	0	1	0	1	0.004	1	0	1	0	1	0	1	0	1	0	1	0	1	0	1	0	1	0	1	0.001	1	0
COL1A1_a11b1 complex	0.035	1	0.035	1	0	1	0	1	0.084	0	0.044	1	0.037	1	0	1	0.041	1	0.056	1	1.166	1	0	1	0.019	1	0.018	1	0.012	1	0.041	1	0.04	1	0	1	0.09	0	0.05	1	0.043	1	0	1	0	1	0.035	1	0.055
COL2A1_a11b1 complex	0.03	1	0.03	1	0	1	0	1	0.079	1	0.039	1	0.032	1	0	1	0.036	1	0.005	1	0	1	0	1	0	1	0.005	1	0.01	1	0.036	1	0.036	1	0	1	0.085	1	0.046	1	0.038	1	0	1	0	1	0.03	1	0.005
COL3A1_a11b1 complex	0.011	1	0.011	1	0	1	0	1	0.06	1	0.02	1	0.013	1	0	1	0.023	1	0.025	1	1.045	1	0	1	0	1	0.01	1	0.006	1	0.023	1	0.022	1	0	1	0.071	0	0.032	1	0.024	1	0	1	0	1	0.011	1	0.024
COL4A1_a11b1 complex	0.008	1	0.008	1	0	1	0	1	0.057	1	0.018	1	0.01	1	0	1	0.004	1	0.002	1	0.46	1	0.006	1	0.026	1	0.004	1	0.004	1	0.004	1	0.003	1	0	1	0.053	1	0.013	1	0.005	1	0	1	0	1	0.008	1	0.001
FN1_a11b1 complex	0.073	1	0.072	1	0	1	0	1	0.122	0	0.082	1	0.075	1	0	1	0.113	1	0.092	1	1.632	1	0.1	1	0.487	1	1.567	1	0.056	1	0.113	1	0.112	1	0	1	0.162	0	0.122	1	0.115	1	0	1	0	1	0.072	1	0.091
COL5A2_a11b1 complex	0.004	1	0.003	1	0	1	0	1	0.053	1	0.013	1	0.005	1	0	1	0.009	1	0.007	1	0.399	1	0	1	0	1	0.005	1	0	1	0.009	1	0.008	1	0	1	0.058	1	0.018	1	0.011	1	0	1	0	1	0.003	1	0.006
COL1A2_a11b1 complex	0.136	1	0.135	1	0	1	0	1	0.184	0	0.145	1	0.137	1	0	1	0.146	1	0.086	1	1.218	1	0.013	1	0.036	1	0.027	1	0.014	1	0.146	1	0.145	1	0	1	0.194	0	0.155	1	0.147	1	0	1	0	1	0.135	1	0.085
COL4A2_a11b1 complex	0.007	1	0.007	1	0	1	0	1	0.056	1	0.017	1	0.009	1	0	1	0	1	0.013	1	0.317	1	0	1	0	1	0.013	1	0.004	1	0	1	0	1	0	1	0	1	0	1	0	1	0	1	0	1	0.007	1	0.013
COL11A1_a11b1 complex	0.017	1	0.016	1	0	1	0	1	0.066	1	0.026	1	0.019	1	0	1	0.011	1	0.008	1	0	1	0	1	0	1	0	1	0	1	0.011	1	0.011	1	0	1	0.06	1	0.021	1	0.013	1	0	1	0	1	0.016	1	0.008
COL6A1_a11b1 complex	0.042	1	0.041	1	0	1	0	1	0.091	0	0.051	1	0.044	1	0	1	0.052	1	0.107	1	1.04	1	0.005	1	0	1	0.013	1	0.006	1	0.052	1	0.051	1	0	1	0.101	0	0.061	1	0.054	1	0	1	0	1	0.041	1	0.107
COL6A2_a11b1 complex	0.009	1	0.008	1	0	1	0	1	0.058	1	0.018	1	0.011	1	0	1	0.024	1	0.031	1	0.58	1	0.003	1	0	1	0.004	1	0.016	1	0.024	1	0.023	1	0	1	0.073	1	0.033	1	0.026	1	0	1	0	1	0.008	1	0.03
COL6A3_a11b1 complex	0.005	1	0.005	1	0	1	0	1	0.054	1	0.014	1	0.007	1	0	1	0.008	1	0.008	1	0.55	1	0.023	1	0	1	0.012	1	0.014	1	0.008	1	0.007	1	0	1	0.057	1	0.017	1	0.01	1	0	1	0	1	0.005	1	0.007
COL11A2_a11b1 complex	0.006	1	0.005	1	0	1	0	1	0.055	1	0.015	1	0.007	1	0	1	0	1	0.004	1	0	1	0	1	0	1	0	1	0	1	0	1	0	1	0	1	0	1	0	1	0	1	0	1	0	1	0.005	1	0.003
COL9A1_a11b1 complex	0.017	1	0.017	1	0	1	0	1	0.066	1	0.027	1	0.019	1	0	1	0.016	1	0.017	1	0	1	0	1	0	1	0.005	1	0	1	0.016	1	0.015	1	0	1	0.065	1	0.025	1	0.018	1	0	1	0	1	0.017	1	0.016
COL5A1_a11b1 complex	0.01	1	0.009	1	0	1	0	1	0.058	1	0.019	1	0.011	1	0	1	0.008	1	0.013	1	0.681	1	0	1	0	1	0.005	1	0	1	0.008	1	0.007	1	0	1	0.057	1	0.017	1	0.009	1	0	1	0	1	0.009	1	0.012
COL8A2_a11b1 complex	0.013	1	0.013	1	0	1	0	1	0.062	1	0.023	1	0.015	1	0	1	0.017	1	0.007	1	0.122	1	0	1	0	1	0.131	1	0	1	0.017	1	0.016	1	0	1	0.065	1	0.026	1	0.018	1	0	1	0	1	0.013	1	0.007
COL5A3_a11b1 complex	0	1	0	1	0	1	0	1	0	1	0	1	0	1	0	1	0	1	0	1	0.08	1	0	1	0	1	0.003	1	0	1	0	1	0	1	0	1	0	1	0	1	0	1	0	1	0	1	0	1	0
COL8A1_a11b1 complex	0	1	0	1	0	1	0	1	0	1	0	1	0	1	0	1	0	1	0.002	1	0.259	1	0	1	0	1	0.002	1	0.006	1	0	1	0	1	0	1	0	1	0	1	0	1	0	1	0	1	0	1	0.001
COL4A5_a11b1 complex	0.007	1	0.006	1	0	1	0	1	0.056	1	0.016	1	0.009	1	0	1	0	1	0.034	1	0	1	0	1	0	1	0.006	1	0	1	0	1	0	1	0	1	0	1	0	1	0	1	0	1	0	1	0.006	1	0.034
COL15A1_a11b1 complex	0.004	1	0.003	1	0	1	0	1	0.052	1	0.013	1	0.005	1	0	1	0.004	1	0.003	1	0.264	1	0	1	0	1	0.004	1	0	1	0.004	1	0.004	1	0	1	0.053	1	0.014	1	0.006	1	0	1	0	1	0.003	1	0.003
COL18A1_a11b1 complex	0.015	1	0.014	1	0	1	0	1	0.064	1	0.024	1	0.017	1	0	1	0.016	1	0.021	1	0.238	1	0	1	0.118	1	0.011	1	0.003	1	0.016	1	0.015	1	0	1	0.065	1	0.025	1	0.017	1	0	1	0	1	0.014	1	0.02
COL4A4_a11b1 complex	0.004	1	0.003	1	0	1	0	1	0.052	1	0.013	1	0.005	1	0	1	0.006	1	0.003	1	0.067	1	0.026	1	0	1	0.003	1	0	1	0.006	1	0.005	1	0	1	0.055	1	0.015	1	0.008	1	0	1	0	1	0.003	1	0.002
COL4A3_a11b1 complex	0.003	1	0.003	1	0	1	0	1	0.052	1	0.013	1	0.005	1	0	1	0	1	0.002	1	0	1	0.036	1	0	1	0.004	1	0.004	1	0	1	0	1	0	1	0	1	0	1	0	1	0	1	0	1	0.003	1	0.001
COL7A1_a11b1 complex	0.007	1	0.006	1	0	1	0	1	0.056	1	0.016	1	0.009	1	0	1	0.006	1	0.01	1	0.025	1	0	1	0	1	0	1	0.005	1	0.006	1	0.006	1	0	1	0.055	1	0.016	1	0.008	1	0	1	0	1	0.006	1	0.01
COL10A1_a11b1 complex	0.003	1	0.002	1	0	1	0	1	0.052	1	0.012	1	0.004	1	0	1	0.003	1	0.003	1	0.148	1	0	1	0	1	0	1	0	1	0.003	1	0.003	1	0	1	0.052	1	0.013	1	0.005	1	0	1	0	1	0.002	1	0.003
COL14A1_a11b1 complex	0.017	1	0.017	1	0	1	0	1	0.066	1	0.026	1	0.019	1	0	1	0.016	1	0.01	1	0.398	1	0.015	1	0.008	1	0	1	0	1	0.016	1	0.015	1	0	1	0.065	1	0.025	1	0.018	1	0	1	0	1	0.017	1	0.01
COL16A1_a11b1 complex	0.005	1	0.004	1	0	1	0	1	0.053	1	0.014	1	0.006	1	0	1	0.012	1	0.01	1	0	1	0	1	0	1	0.003	1	0	1	0.012	1	0.012	1	0	1	0.061	1	0.021	1	0.014	1	0	1	0	1	0.004	1	0.01
COL4A6_a11b1 complex	0.008	1	0.007	1	0	1	0	1	0.057	1	0.017	1	0.01	1	0	1	0.004	1	0.011	1	0	1	0	1	0	1	0.002	1	0	1	0.004	1	0.004	1	0	1	0.053	1	0.013	1	0.006	1	0	1	0	1	0.007	1	0.01
COL9A3_a11b1 complex	0.01	1	0.009	1	0	1	0	1	0.058	1	0.019	1	0.011	1	0	1	0.021	1	0.019	1	0	1	0.122	1	0	1	0.003	1	0	1	0.021	1	0.021	1	0	1	0.07	1	0.031	1	0.023	1	0	1	0	1	0.009	1	0.018
COL9A2_a11b1 complex	0.04	1	0.039	1	0	1	0	1	0.089	0	0.049	1	0.041	1	0	1	0.046	1	0.019	1	0.023	1	0.006	1	0	1	0.019	1	0	1	0.046	1	0.045	1	0	1	0.094	0	0.055	1	0.047	1	0	1	0	1	0.039	1	0.018
COL19A1_a11b1 complex	0.008	1	0.007	1	0	1	0	1	0.056	1	0.017	1	0.009	1	0	1	0.017	1	0	1	0	1	0	1	0	1	0.009	1	0.01	1	0.017	1	0.017	1	0	1	0.066	1	0.026	1	0.019	1	0	1	0	1	0.007	1	0
COL24A1_a11b1 complex	0.002	1	0.002	1	0	1	0	1	0.051	1	0.011	1	0.004	1	0	1	0	1	0.004	1	0	1	0.1	1	0	1	0.005	1	0	1	0	1	0	1	0	1	0	1	0	1	0	1	0	1	0	1	0.002	1	0.003
COL28A1_a11b1 complex	0.015	1	0.014	1	0	1	0	1	0.064	1	0.024	1	0.017	1	0	1	0.008	1	0.003	1	0	1	0	1	0	1	0	1	0.004	1	0.008	1	0.008	1	0	1	0.057	1	0.018	1	0.01	1	0	1	0	1	0.014	1	0.003
COL13A1_a11b1 complex	0.004	1	0.004	1	0	1	0	1	0.053	1	0.013	1	0.006	1	0	1	0	1	0	1	0	1	0	1	0.146	1	0.005	1	0	1	0	1	0	1	0	1	0	1	0	1	0	1	0	1	0	1	0.004	1	0
COL27A1_a11b1 complex	0.002	1	0.001	1	0	1	0	1	0.051	1	0.011	1	0.003	1	0	1	0	1	0	1	0	1	0	1	0	1	0.005	1	0	1	0	1	0	1	0	1	0	1	0	1	0	1	0	1	0	1	0.001	1	0
COL22A1_a11b1 complex	0.021	1	0.02	1	0	1	0	1	0.07	1	0.03	1	0.023	1	0	1	0.023	1	0.016	1	0	1	0	1	0	1	0.008	1	0.005	1	0.023	1	0.022	1	0	1	0.072	1	0.032	1	0.024	1	0	1	0	1	0.02	1	0.016
COL21A1_a11b1 complex	0.051	1	0.051	1	0	1	0	1	0.1	0	0.061	1	0.053	1	0	1	0.035	1	0.081	1	0.024	1	0.008	1	0.013	1	0.005	1	0.006	1	0.035	1	0.034	1	0	1	0.084	0	0.044	1	0.036	1	0	1	0	1	0.051	1	0.08
COL12A1_a11b1 complex	0.004	1	0.004	1	0	1	0	1	0.053	1	0.014	1	0.006	1	0	1	0.002	1	0.003	1	0.451	1	0	1	0	1	0.003	1	0	1	0.002	1	0.001	1	0	1	0.051	1	0.011	1	0.004	1	0	1	0	1	0.004	1	0.003
COL17A1_a11b1 complex	0.008	1	0.007	1	0	1	0	1	0.057	1	0.017	1	0.01	1	0	1	0	1	0.02	1	0	1	0	1	0	1	0.003	1	0.004	1	0	1	0	1	0	1	0	1	0	1	0	1	0	1	0	1	0.007	1	0.019
COL6A6_a1b1 complex	0.009	1	0.004	1	0.004	1	0	1	0.369	1	0.014	1	0.009	1	0.117	1	0	1	0.013	1	0	1	0	1	0	1	0.008	1	0	1	0	1	0	1	0	1	0	1	0	1	0	1	0	1	0	1	0.004	1	0.009
COL6A5_a1b1 complex	0.007	1	0.003	1	0.002	1	0	1	0.367	1	0.013	1	0.007	1	0.115	1	0	1	0	1	0	1	0	1	0	1	0.009	1	0	1	0	1	0	1	0	1	0	1	0	1	0	1	0	1	0	1	0.003	1	0
COL1A1_a1b1 complex	0.04	1	0.036	1	0.036	1	0	1	0.4	0	0.046	1	0.04	1	0.148	0	0.046	1	0.061	1	1.171	1	0	1	0.024	1	0.023	1	0.017	1	0.046	1	0.042	1	0.041	1	0.406	0	0.052	1	0.046	1	0.154	0	0	1	0.036	1	0.057
COL2A1_a1b1 complex	0.035	1	0.031	1	0.031	1	0	1	0.395	1	0.041	1	0.035	1	0.143	1	0.041	1	0.01	1	0	1	0	1	0	1	0.01	1	0.015	1	0.041	1	0.037	1	0.037	1	0.401	1	0.047	1	0.041	1	0.149	1	0	1	0.031	1	0.006
COL3A1_a1b1 complex	0.016	1	0.012	1	0.012	1	0	1	0.376	1	0.022	1	0.016	1	0.124	1	0.028	1	0.03	1	1.05	1	0	1	0	1	0.015	1	0.011	1	0.028	1	0.023	1	0.023	1	0.388	0	0.033	1	0.028	1	0.136	0	0	1	0.012	1	0.026
COL4A1_a1b1 complex	0.013	1	0.009	1	0.009	1	0	1	0.373	1	0.019	1	0.013	1	0.121	1	0.009	1	0.007	1	0.465	1	0.011	1	0.031	1	0.009	1	0.009	1	0.009	1	0.005	1	0.004	1	0.369	1	0.014	1	0.009	1	0.117	1	0	1	0.009	1	0.003
COL5A2_a1b1 complex	0.009	1	0.005	1	0.004	1	0	1	0.369	1	0.014	1	0.009	1	0.117	1	0.014	1	0.012	1	0.404	1	0	1	0	1	0.01	1	0	1	0.014	1	0.01	1	0.01	1	0.374	1	0.02	1	0.014	1	0.122	1	0	1	0.005	1	0.007
COL1A2_a1b1 complex	0.141	1	0.136	1	0.136	1	0	1	0.501	0	0.146	1	0.14	1	0.249	0	0.151	1	0.091	1	1.223	1	0.018	1	0.041	1	0.032	1	0.019	1	0.151	1	0.146	1	0.146	1	0.511	0	0.156	1	0.15	1	0.259	0	0	1	0.136	1	0.086
COL4A2_a1b1 complex	0.012	1	0.008	1	0.008	1	0	1	0.373	1	0.018	1	0.012	1	0.12	1	0	1	0.018	1	0.322	1	0	1	0	1	0.018	1	0.009	1	0	1	0	1	0	1	0	1	0	1	0	1	0	1	0	1	0.008	1	0.014
COL11A1_a1b1 complex	0.022	1	0.018	1	0.018	1	0	1	0.382	1	0.028	1	0.022	1	0.13	1	0.016	1	0.013	1	0	1	0	1	0	1	0	1	0	1	0.016	1	0.012	1	0.012	1	0.376	1	0.022	1	0.016	1	0.124	1	0	1	0.018	1	0.009
COL6A1_a1b1 complex	0.047	1	0.043	1	0.042	1	0	1	0.407	0	0.053	1	0.047	1	0.155	0	0.057	1	0.112	1	1.045	1	0.01	1	0	1	0.018	1	0.011	1	0.057	1	0.053	1	0.052	1	0.417	0	0.063	1	0.057	1	0.165	0	0	1	0.043	1	0.108
COL6A2_a1b1 complex	0.014	1	0.01	1	0.01	1	0	1	0.374	1	0.02	1	0.014	1	0.122	1	0.029	1	0.036	1	0.585	1	0.009	1	0	1	0.009	1	0.021	1	0.029	1	0.025	1	0.025	1	0.389	1	0.035	1	0.029	1	0.137	1	0	1	0.01	1	0.032
COL6A3_a1b1 complex	0.01	1	0.006	1	0.006	1	0	1	0.37	1	0.016	1	0.01	1	0.118	1	0.013	1	0.013	1	0.555	1	0.028	1	0	1	0.017	1	0.019	1	0.013	1	0.009	1	0.009	1	0.373	1	0.019	1	0.013	1	0.121	1	0	1	0.006	1	0.008
COL11A2_a1b1 complex	0.011	1	0.006	1	0.006	1	0	1	0.371	1	0.016	1	0.011	1	0.119	1	0	1	0.009	1	0	1	0	1	0	1	0	1	0	1	0	1	0	1	0	1	0	1	0	1	0	1	0	1	0	1	0.006	1	0.005
COL9A1_a1b1 complex	0.022	1	0.018	1	0.018	1	0	1	0.382	1	0.028	1	0.022	1	0.13	1	0.021	1	0.022	1	0	1	0	1	0	1	0.01	1	0	1	0.021	1	0.017	1	0.016	1	0.381	1	0.027	1	0.021	1	0.129	1	0	1	0.018	1	0.018
COL5A1_a1b1 complex	0.015	1	0.01	1	0.01	1	0	1	0.375	1	0.02	1	0.014	1	0.122	1	0.013	1	0.018	1	0.686	1	0	1	0	1	0.01	1	0	1	0.013	1	0.009	1	0.008	1	0.373	1	0.018	1	0.013	1	0.121	1	0	1	0.01	1	0.014
COL8A2_a1b1 complex	0.018	1	0.014	1	0.014	1	0	1	0.379	1	0.024	1	0.018	1	0.126	1	0.022	1	0.012	1	0.127	1	0	1	0	1	0.136	1	0	1	0.022	1	0.017	1	0.017	1	0.382	1	0.027	1	0.021	1	0.13	1	0	1	0.014	1	0.008
COL5A3_a1b1 complex	0	1	0	1	0	1	0	1	0	1	0	1	0	1	0	1	0	1	0	1	0.085	1	0	1	0	1	0.008	1	0	1	0	1	0	1	0	1	0	1	0	1	0	1	0	1	0	1	0	1	0
COL8A1_a1b1 complex	0	1	0	1	0	1	0	1	0	1	0	1	0	1	0	1	0	1	0.007	1	0.264	1	0	1	0	1	0.007	1	0.011	1	0	1	0	1	0	1	0	1	0	1	0	1	0	1	0	1	0	1	0.003
COL4A5_a1b1 complex	0.012	1	0.008	1	0.008	1	0	1	0.372	1	0.018	1	0.012	1	0.12	1	0	1	0.039	1	0	1	0	1	0	1	0.011	1	0	1	0	1	0	1	0	1	0	1	0	1	0	1	0	1	0	1	0.008	1	0.035
COL15A1_a1b1 complex	0.009	1	0.004	1	0.004	1	0	1	0.369	1	0.014	1	0.009	1	0.117	1	0.009	1	0.008	1	0.269	1	0	1	0	1	0.009	1	0	1	0.009	1	0.005	1	0.005	1	0.369	1	0.015	1	0.009	1	0.117	1	0	1	0.004	1	0.004
COL18A1_a1b1 complex	0.02	1	0.016	1	0.016	1	0	1	0.38	1	0.026	1	0.02	1	0.128	1	0.021	1	0.026	1	0.243	1	0	1	0.123	1	0.016	1	0.008	1	0.021	1	0.017	1	0.016	1	0.381	1	0.026	1	0.021	1	0.129	1	0	1	0.016	1	0.022
COL4A4_a1b1 complex	0.009	1	0.004	1	0.004	1	0	1	0.369	1	0.014	1	0.009	1	0.117	1	0.011	1	0.008	1	0.072	1	0.031	1	0	1	0.008	1	0	1	0.011	1	0.007	1	0.007	1	0.371	1	0.017	1	0.011	1	0.119	1	0	1	0.004	1	0.004
COL4A3_a1b1 complex	0.008	1	0.004	1	0.004	1	0	1	0.368	1	0.014	1	0.008	1	0.116	1	0	1	0.007	1	0	1	0.041	1	0	1	0.009	1	0.009	1	0	1	0	1	0	1	0	1	0	1	0	1	0	1	0	1	0.004	1	0.003
COL7A1_a1b1 complex	0.012	1	0.008	1	0.008	1	0	1	0.372	1	0.018	1	0.012	1	0.12	1	0.011	1	0.015	1	0.03	1	0	1	0	1	0	1	0.01	1	0.011	1	0.007	1	0.007	1	0.371	1	0.017	1	0.011	1	0.119	1	0	1	0.008	1	0.011
COL10A1_a1b1 complex	0.008	1	0.004	1	0.003	1	0	1	0.368	1	0.013	1	0.008	1	0.116	1	0.008	1	0.008	1	0.153	1	0	1	0	1	0	1	0	1	0.008	1	0.004	1	0.004	1	0.369	1	0.014	1	0.008	1	0.116	1	0	1	0.004	1	0.004
COL14A1_a1b1 complex	0.022	1	0.018	1	0.018	1	0	1	0.382	1	0.028	1	0.022	1	0.13	1	0.021	1	0.015	1	0.403	1	0.02	1	0.013	1	0	1	0	1	0.021	1	0.017	1	0.017	1	0.381	1	0.027	1	0.021	1	0.129	1	0	1	0.018	1	0.011
COL16A1_a1b1 complex	0.01	1	0.005	1	0.005	1	0	1	0.37	1	0.015	1	0.01	1	0.118	1	0.017	1	0.015	1	0	1	0	1	0	1	0.008	1	0	1	0.017	1	0.013	1	0.013	1	0.377	1	0.023	1	0.017	1	0.125	1	0	1	0.005	1	0.011
COL4A6_a1b1 complex	0.013	1	0.009	1	0.009	1	0	1	0.373	1	0.019	1	0.013	1	0.121	1	0.009	1	0.016	1	0	1	0	1	0	1	0.007	1	0	1	0.009	1	0.005	1	0.005	1	0.369	1	0.015	1	0.009	1	0.117	1	0	1	0.009	1	0.012
COL9A3_a1b1 complex	0.015	1	0.01	1	0.01	1	0	1	0.375	1	0.02	1	0.014	1	0.123	1	0.026	1	0.024	1	0	1	0.127	1	0	1	0.008	1	0	1	0.026	1	0.022	1	0.022	1	0.387	1	0.032	1	0.026	1	0.134	1	0	1	0.01	1	0.02
COL9A2_a1b1 complex	0.045	1	0.04	1	0.04	1	0	1	0.405	0	0.05	1	0.045	1	0.153	0	0.051	1	0.024	1	0.028	1	0.011	1	0	1	0.024	1	0	1	0.051	1	0.046	1	0.046	1	0.411	0	0.056	1	0.05	1	0.159	0	0	1	0.04	1	0.019
COL19A1_a1b1 complex	0.013	1	0.008	1	0.008	1	0	1	0.373	1	0.018	1	0.012	1	0.121	1	0.022	1	0	1	0	1	0	1	0	1	0.014	1	0.015	1	0.022	1	0.018	1	0.018	1	0.382	1	0.028	1	0.022	1	0.13	1	0	1	0.008	1	0
COL24A1_a1b1 complex	0.007	1	0.003	1	0.003	1	0	1	0.367	1	0.013	1	0.007	1	0.115	1	0	1	0.009	1	0	1	0.105	1	0	1	0.01	1	0	1	0	1	0	1	0	1	0	1	0	1	0	1	0	1	0	1	0.003	1	0.004
COL28A1_a1b1 complex	0.02	1	0.016	1	0.016	1	0	1	0.38	1	0.026	1	0.02	1	0.128	1	0.013	1	0.008	1	0	1	0	1	0	1	0	1	0.009	1	0.013	1	0.009	1	0.009	1	0.373	1	0.019	1	0.013	1	0.121	1	0	1	0.016	1	0.004
COL13A1_a1b1 complex	0.009	1	0.005	1	0.005	1	0	1	0.369	1	0.015	1	0.009	1	0.117	1	0	1	0	1	0	1	0	1	0.151	1	0.01	1	0	1	0	1	0	1	0	1	0	1	0	1	0	1	0	1	0	1	0.005	1	0
COL27A1_a1b1 complex	0.007	1	0.003	1	0.002	1	0	1	0.367	1	0.013	1	0.007	1	0.115	1	0	1	0	1	0	1	0	1	0	1	0.01	1	0	1	0	1	0	1	0	1	0	1	0	1	0	1	0	1	0	1	0.003	1	0
COL22A1_a1b1 complex	0.026	1	0.022	1	0.021	1	0	1	0.386	1	0.032	1	0.026	1	0.134	1	0.028	1	0.022	1	0	1	0	1	0	1	0.013	1	0.01	1	0.028	1	0.024	1	0.023	1	0.388	1	0.033	1	0.028	1	0.136	1	0	1	0.022	1	0.017
COL21A1_a1b1 complex	0.056	1	0.052	1	0.052	1	0	1	0.416	0	0.062	1	0.056	1	0.164	0	0.04	1	0.086	1	0.029	1	0.013	1	0.018	1	0.01	1	0.011	1	0.04	1	0.035	1	0.035	1	0.4	0	0.045	1	0.04	1	0.148	0	0	1	0.052	1	0.082
COL12A1_a1b1 complex	0.009	1	0.005	1	0.005	1	0	1	0.369	1	0.015	1	0.009	1	0.117	1	0.007	1	0.008	1	0.456	1	0	1	0	1	0.008	1	0	1	0.007	1	0.003	1	0.002	1	0.367	1	0.013	1	0.007	1	0.115	1	0	1	0.005	1	0.004
COL17A1_a1b1 complex	0.013	1	0.009	1	0.009	1	0	1	0.373	1	0.019	1	0.013	1	0.121	1	0	1	0.025	1	0	1	0	1	0	1	0.008	1	0.009	1	0	1	0	1	0	1	0	1	0	1	0	1	0	1	0	1	0.009	1	0.02
SEMA7A_a1b1 complex	0.007	1	0.003	1	0.002	1	0	1	0.367	1	0.013	1	0.007	1	0.115	1	0.013	1	0.007	1	0	1	0.01	1	0.021	1	0.009	1	0.014	1	0.013	1	0.008	1	0.008	1	0.373	1	0.018	1	0.013	1	0.121	1	0	1	0.003	1	0.003
COL6A6_a2b1 complex	0.01	1	0.004	1	0.057	1	0.009	1	0.148	1	0	1	0.005	1	0.013	1	0	1	0.015	1	0	1	0	1	0	1	0.01	1	0	1	0	1	0	1	0	1	0	1	0	1	0	1	0	1	0	1	0.004	1	0.009
COL6A5_a2b1 complex	0.009	1	0.003	1	0.055	1	0.007	1	0.147	1	0	1	0.003	1	0.011	1	0	1	0	1	0	1	0	1	0	1	0.011	1	0	1	0	1	0	1	0	1	0	1	0	1	0	1	0	1	0	1	0.003	1	0
COL1A1_a2b1 complex	0.042	1	0.036	1	0.089	0	0.04	1	0.18	0.021	0	1	0.037	1	0.044	1	0.048	1	0.063	1	1.173	1	0	1	0.026	1	0.025	1	0.019	1	0.048	1	0.042	1	0.094	0	0.186	0.021	0	1	0.042	1	0.05	1	0.046	1	0.036	1	0.057
COL2A1_a2b1 complex	0.037	1	0.031	1	0.084	1	0.035	1	0.175	1	0	1	0.032	1	0.039	1	0.043	1	0.012	1	0	1	0	1	0	1	0.012	1	0.017	1	0.043	1	0.037	1	0.09	1	0.181	1	0	1	0.038	1	0.046	1	0.041	1	0.031	1	0.006
COL3A1_a2b1 complex	0.018	1	0.012	1	0.065	1	0.016	1	0.156	1	0	1	0.013	1	0.02	1	0.029	1	0.032	1	1.052	1	0	1	0	1	0.017	1	0.013	1	0.029	1	0.023	1	0.076	0	0.167	0.021	0	1	0.024	1	0.032	1	0.028	1	0.012	1	0.026
COL4A1_a2b1 complex	0.015	1	0.009	1	0.062	1	0.013	1	0.153	1	0	1	0.01	1	0.017	1	0.011	1	0.009	1	0.467	1	0.012	1	0.033	1	0.01	1	0.011	1	0.011	1	0.005	1	0.057	1	0.149	1	0	1	0.005	1	0.013	1	0.009	1	0.009	1	0.003
FN1_a2b1 complex	0.08	1	0.074	1	0.126	1	0.078	1	0.218	0.102	0	1	0.074	1	0.082	1	0.12	1	0.099	1	1.638	1	0.107	1	0.493	1	1.574	1	0.063	1	0.12	1	0.114	1	0.166	1	0.258	0.102	0	1	0.114	1	0.122	1	0.118	1	0.074	1	0.093
COL5A2_a2b1 complex	0.011	1	0.005	1	0.057	1	0.009	1	0.149	1	0	1	0.005	1	0.013	1	0.016	1	0.013	1	0.406	1	0	1	0	1	0.012	1	0	1	0.016	1	0.01	1	0.063	1	0.154	1	0	1	0.011	1	0.018	1	0.014	1	0.005	1	0.007
COL1A2_a2b1 complex	0.142	1	0.136	1	0.189	0	0.141	1	0.28	0.021	0	1	0.137	1	0.145	1	0.152	1	0.092	1	1.225	1	0.02	1	0.043	1	0.033	1	0.021	1	0.152	1	0.146	1	0.199	0	0.29	0	0	1	0.147	1	0.155	1	0.151	1	0.136	1	0.087
COL4A2_a2b1 complex	0.014	1	0.008	1	0.061	1	0.013	1	0.152	1	0	1	0.009	1	0.017	1	0	1	0.02	1	0.323	1	0	1	0	1	0.02	1	0.011	1	0	1	0	1	0	1	0	1	0	1	0	1	0	1	0	1	0.008	1	0.014
COL11A1_a2b1 complex	0.024	1	0.018	1	0.071	1	0.022	1	0.162	1	0	1	0.019	1	0.026	1	0.018	1	0.015	1	0	1	0	1	0	1	0	1	0	1	0.018	1	0.012	1	0.065	1	0.156	1	0	1	0.013	1	0.021	1	0.017	1	0.018	1	0.009
COL6A1_a2b1 complex	0.049	1	0.043	1	0.095	0	0.047	1	0.187	0.021	0	1	0.043	1	0.051	1	0.059	1	0.114	1	1.047	1	0.012	1	0	1	0.019	1	0.013	1	0.059	1	0.053	1	0.105	0	0.197	0.021	0	1	0.053	1	0.061	1	0.057	1	0.043	1	0.108
COL6A2_a2b1 complex	0.016	1	0.01	1	0.062	1	0.014	1	0.154	1	0	1	0.01	1	0.018	1	0.031	1	0.038	1	0.587	1	0.01	1	0	1	0.01	1	0.023	1	0.031	1	0.025	1	0.077	1	0.169	1	0	1	0.025	1	0.033	1	0.029	1	0.01	1	0.032
COL6A3_a2b1 complex	0.012	1	0.006	1	0.059	1	0.01	1	0.15	1	0	1	0.007	1	0.014	1	0.015	1	0.014	1	0.557	1	0.03	1	0	1	0.019	1	0.021	1	0.015	1	0.009	1	0.061	1	0.153	1	0	1	0.009	1	0.017	1	0.013	1	0.006	1	0.009
COL11A2_a2b1 complex	0.012	1	0.007	1	0.059	1	0.011	1	0.151	1	0	1	0.007	1	0.015	1	0	1	0.011	1	0	1	0	1	0	1	0	1	0	1	0	1	0	1	0	1	0	1	0	1	0	1	0	1	0	1	0.007	1	0.005
COL9A1_a2b1 complex	0.024	1	0.018	1	0.071	1	0.023	1	0.162	1	0	1	0.019	1	0.027	1	0.023	1	0.024	1	0	1	0	1	0	1	0.012	1	0	1	0.023	1	0.017	1	0.069	1	0.161	1	0	1	0.017	1	0.025	1	0.021	1	0.018	1	0.018
COL5A1_a2b1 complex	0.016	1	0.01	1	0.063	1	0.015	1	0.154	1	0	1	0.011	1	0.019	1	0.014	1	0.02	1	0.688	1	0	1	0	1	0.011	1	0	1	0.014	1	0.009	1	0.061	1	0.153	1	0	1	0.009	1	0.017	1	0.013	1	0.01	1	0.014
COL8A2_a2b1 complex	0.02	1	0.014	1	0.067	1	0.019	1	0.158	1	0	1	0.015	1	0.023	1	0.023	1	0.014	1	0.129	1	0	1	0	1	0.138	1	0	1	0.023	1	0.017	1	0.07	1	0.161	1	0	1	0.018	1	0.026	1	0.022	1	0.014	1	0.008
COL5A3_a2b1 complex	0	1	0	1	0	1	0	1	0	1	0	1	0	1	0	1	0	1	0	1	0.087	1	0	1	0	1	0.01	1	0	1	0	1	0	1	0	1	0	1	0	1	0	1	0	1	0	1	0	1	0
COL8A1_a2b1 complex	0	1	0	1	0	1	0	1	0	1	0	1	0	1	0	1	0	1	0.009	1	0.265	1	0	1	0	1	0.009	1	0.013	1	0	1	0	1	0	1	0	1	0	1	0	1	0	1	0	1	0	1	0.003
COL4A5_a2b1 complex	0.014	1	0.008	1	0.061	1	0.012	1	0.152	1	0	1	0.009	1	0.016	1	0	1	0.041	1	0	1	0	1	0	1	0.013	1	0	1	0	1	0	1	0	1	0	1	0	1	0	1	0	1	0	1	0.008	1	0.035
COL15A1_a2b1 complex	0.01	1	0.004	1	0.057	1	0.009	1	0.148	1	0	1	0.005	1	0.013	1	0.011	1	0.01	1	0.271	1	0	1	0	1	0.011	1	0	1	0.011	1	0.005	1	0.058	1	0.149	1	0	1	0.006	1	0.014	1	0.009	1	0.004	1	0.004
COL18A1_a2b1 complex	0.022	1	0.016	1	0.069	1	0.02	1	0.16	1	0	1	0.017	1	0.024	1	0.023	1	0.028	1	0.244	1	0	1	0.125	1	0.018	1	0.009	1	0.023	1	0.017	1	0.069	1	0.161	1	0	1	0.017	1	0.025	1	0.021	1	0.016	1	0.022
COL4A4_a2b1 complex	0.01	1	0.004	1	0.057	1	0.009	1	0.148	1	0	1	0.005	1	0.013	1	0.013	1	0.01	1	0.073	1	0.033	1	0	1	0.01	1	0	1	0.013	1	0.007	1	0.059	1	0.151	1	0	1	0.007	1	0.015	1	0.011	1	0.004	1	0.004
COL4A3_a2b1 complex	0.01	1	0.004	1	0.057	1	0.008	1	0.148	1	0	1	0.005	1	0.012	1	0	1	0.009	1	0	1	0.043	1	0	1	0.011	1	0.011	1	0	1	0	1	0	1	0	1	0	1	0	1	0	1	0	1	0.004	1	0.003
COL7A1_a2b1 complex	0.014	1	0.008	1	0.06	1	0.012	1	0.152	1	0	1	0.008	1	0.016	1	0.013	1	0.017	1	0.032	1	0	1	0	1	0	1	0.012	1	0.013	1	0.007	1	0.06	1	0.151	1	0	1	0.008	1	0.016	1	0.011	1	0.008	1	0.011
COL10A1_a2b1 complex	0.01	1	0.004	1	0.056	1	0.008	1	0.148	1	0	1	0.004	1	0.012	1	0.01	1	0.01	1	0.155	1	0	1	0	1	0	1	0	1	0.01	1	0.004	1	0.057	1	0.148	1	0	1	0.005	1	0.013	1	0.009	1	0.004	1	0.004
COL14A1_a2b1 complex	0.024	1	0.018	1	0.071	1	0.022	1	0.162	1	0	1	0.019	1	0.026	1	0.023	1	0.017	1	0.405	1	0.022	1	0.015	1	0	1	0	1	0.023	1	0.017	1	0.069	1	0.161	1	0	1	0.017	1	0.025	1	0.021	1	0.018	1	0.011
COL16A1_a2b1 complex	0.011	1	0.005	1	0.058	1	0.01	1	0.149	1	0	1	0.006	1	0.014	1	0.019	1	0.017	1	0	1	0	1	0	1	0.01	1	0	1	0.019	1	0.013	1	0.066	1	0.157	1	0	1	0.014	1	0.021	1	0.017	1	0.005	1	0.011
COL4A6_a2b1 complex	0.015	1	0.009	1	0.061	1	0.013	1	0.153	1	0	1	0.009	1	0.017	1	0.011	1	0.018	1	0	1	0	1	0	1	0.009	1	0	1	0.011	1	0.005	1	0.058	1	0.149	1	0	1	0.006	1	0.013	1	0.009	1	0.009	1	0.012
COL9A3_a2b1 complex	0.016	1	0.01	1	0.063	1	0.015	1	0.154	1	0	1	0.011	1	0.019	1	0.028	1	0.026	1	0	1	0.128	1	0	1	0.01	1	0	1	0.028	1	0.022	1	0.075	1	0.166	1	0	1	0.023	1	0.031	1	0.027	1	0.01	1	0.02
COL9A2_a2b1 complex	0.046	1	0.04	1	0.093	0	0.045	1	0.184	0.021	0	1	0.041	1	0.049	1	0.052	1	0.025	1	0.03	1	0.013	1	0	1	0.026	1	0	1	0.052	1	0.046	1	0.099	0	0.19	0.021	0	1	0.047	1	0.055	1	0.051	1	0.04	1	0.019
COL19A1_a2b1 complex	0.014	1	0.008	1	0.061	1	0.013	1	0.152	1	0	1	0.009	1	0.017	1	0.024	1	0	1	0	1	0	1	0	1	0.015	1	0.016	1	0.024	1	0.018	1	0.071	1	0.162	1	0	1	0.019	1	0.026	1	0.022	1	0.008	1	0
COL24A1_a2b1 complex	0.009	1	0.003	1	0.056	1	0.007	1	0.147	1	0	1	0.004	1	0.011	1	0	1	0.01	1	0	1	0.107	1	0	1	0.012	1	0	1	0	1	0	1	0	1	0	1	0	1	0	1	0	1	0	1	0.003	1	0.005
COL28A1_a2b1 complex	0.022	1	0.016	1	0.068	1	0.02	1	0.16	1	0	1	0.016	1	0.024	1	0.015	1	0.01	1	0	1	0	1	0	1	0	1	0.01	1	0.015	1	0.009	1	0.062	1	0.153	1	0	1	0.01	1	0.017	1	0.013	1	0.016	1	0.004
COL13A1_a2b1 complex	0.011	1	0.005	1	0.058	1	0.009	1	0.149	1	0	1	0.006	1	0.013	1	0	1	0	1	0	1	0	1	0.152	1	0.012	1	0	1	0	1	0	1	0	1	0	1	0	1	0	1	0	1	0	1	0.005	1	0
COL27A1_a2b1 complex	0.009	1	0.003	1	0.055	1	0.007	1	0.147	1	0	1	0.003	1	0.011	1	0	1	0	1	0	1	0	1	0	1	0.012	1	0	1	0	1	0	1	0	1	0	1	0	1	0	1	0	1	0	1	0.003	1	0
COL22A1_a2b1 complex	0.028	1	0.022	1	0.074	1	0.026	1	0.166	1	0	1	0.022	1	0.03	1	0.03	1	0.023	1	0	1	0	1	0	1	0.015	1	0.011	1	0.03	1	0.024	1	0.076	1	0.168	1	0	1	0.024	1	0.032	1	0.028	1	0.022	1	0.017
COL21A1_a2b1 complex	0.058	1	0.052	1	0.105	0	0.056	1	0.196	0.021	0	1	0.053	1	0.06	1	0.041	1	0.088	1	0.031	1	0.015	1	0.02	1	0.012	1	0.013	1	0.041	1	0.036	1	0.088	0	0.18	0.021	0	1	0.036	1	0.044	1	0.04	1	0.052	1	0.082
COL12A1_a2b1 complex	0.011	1	0.005	1	0.058	1	0.01	1	0.149	1	0	1	0.006	1	0.014	1	0.009	1	0.01	1	0.458	1	0	1	0	1	0.01	1	0	1	0.009	1	0.003	1	0.055	1	0.147	1	0	1	0.003	1	0.011	1	0.007	1	0.005	1	0.004
COL17A1_a2b1 complex	0.015	1	0.009	1	0.061	1	0.013	1	0.153	1	0	1	0.009	1	0.017	1	0	1	0.026	1	0	1	0	1	0	1	0.01	1	0.011	1	0	1	0	1	0	1	0	1	0	1	0	1	0	1	0	1	0.009	1	0.02
LAMC1_a2b1 complex	0.049	1	0.043	1	0.096	0	0.048	1	0.187	0.021	0	1	0.044	1	0.052	1	0.045	1	0.047	1	0.535	1	0.161	1	0	1	0.012	1	0	1	0.045	1	0.039	1	0.091	0	0.183	0.021	0	1	0.039	1	0.047	1	0.043	1	0.043	1	0.041
CDH1_a2b1 complex	0.13	1	0.124	1	0.177	0	0.129	1	0.268	0.021	0	1	0.125	1	0.133	1	0.095	1	0.164	1	0.01	1	0.034	1	0.031	1	0.019	1	0.009	1	0.095	1	0.089	1	0.142	0.03	0.233	0.021	0	1	0.09	1	0.097	1	0.093	1	0.124	1	0.158
FN1_a2Bb3 complex	0.072	1	0	1	0	1	0	1	0	1	0.101	1	0.072	1	0	1	0.112	1	0.091	1	1.63	1	0.099	1	0.486	1	1.566	1	0.055	1	0.112	1	0	1	0	1	0	1	0.14	1	0.112	1	0	1	0	1	0	1	0
F2_a2Bb3 complex	0.002	1	0	1	0	1	0	1	0	1	0.03	1	0.001	1	0	1	0	1	0.003	1	0	1	0	1	0	1	0	1	0	1	0	1	0	1	0	1	0	1	0	1	0	1	0	1	0	1	0	1	0
PLG_a2Bb3 complex	0	1	0	1	0	1	0	1	0	1	0	1	0	1	0	1	0	1	0	1	0	1	0	1	0	1	0.002	1	0	1	0	1	0	1	0	1	0	1	0	1	0	1	0	1	0	1	0	1	0
VTN_a2Bb3 complex	0.001	1	0	1	0	1	0	1	0	1	0.03	1	0.001	1	0	1	0	1	0	1	0.02	1	0	1	0	1	0.021	1	0	1	0	1	0	1	0	1	0	1	0	1	0	1	0	1	0	1	0	1	0
THBS1_a2Bb3 complex	0.006	1	0	1	0	1	0	1	0	1	0.035	1	0.006	1	0	1	0.014	1	0.012	1	0.512	1	0	1	0.036	1	0.238	1	0.033	1	0.014	1	0	1	0	1	0	1	0.042	1	0.014	1	0	1	0	1	0	1	0
CD40LG_a2Bb3 complex	0.001	1	0	1	0	1	0	1	0	1	0.029	1	0	1	0	1	0	1	0	1	0	1	0	1	0	1	0.003	1	0.034	1	0	1	0	1	0	1	0	1	0	1	0	1	0	1	0	1	0	1	0
FN1_aVb3 complex	0.072	1	0	1	0	1	0	1	0	1	0.101	1	0.08	1	0	1	0.112	1	0.091	1	1.63	1	0.099	1	0.486	1	1.566	1	0.055	1	0.112	1	0	1	0	1	0	1	0.14	1	0.119	1	0	1	0	1	0	1	0
LAMC1_aVb3 complex	0.041	1	0	1	0	1	0	1	0	1	0.07	1	0.049	1	0	1	0.037	1	0.039	1	0.528	1	0.153	1	0	1	0.004	1	0	1	0.037	1	0	1	0	1	0	1	0.065	1	0.044	1	0	1	0	1	0	1	0
F2_aVb3 complex	0.002	1	0	1	0	1	0	1	0	1	0.03	1	0.009	1	0	1	0	1	0.003	1	0	1	0	1	0	1	0	1	0	1	0	1	0	1	0	1	0	1	0	1	0	1	0	1	0	1	0	1	0
VTN_aVb3 complex	0.001	1	0	1	0	1	0	1	0	1	0.03	1	0.009	1	0	1	0	1	0	1	0.02	1	0	1	0	1	0.021	1	0	1	0	1	0	1	0	1	0	1	0	1	0	1	0	1	0	1	0	1	0
THBS1_aVb3 complex	0.006	1	0	1	0	1	0	1	0	1	0.035	1	0.014	1	0	1	0.014	1	0.012	1	0.512	1	0	1	0.036	1	0.238	1	0.033	1	0.014	1	0	1	0	1	0	1	0.042	1	0.021	1	0	1	0	1	0	1	0
FGF2_aVb3 complex	0.009	1	0	1	0	1	0	1	0	1	0.038	1	0.017	1	0	1	0.01	1	0.01	1	0	1	0	1	0	1	0	1	0	1	0.01	1	0	1	0	1	0	1	0.038	1	0.017	1	0	1	0	1	0	1	0
SPP1_aVb3 complex	0.01	1	0	1	0	1	0	1	0	1	0.038	1	0.017	1	0	1	0.006	1	0.01	1	0	1	0.247	1	0.034	1	0.078	1	0	1	0.006	1	0	1	0	1	0	1	0.034	1	0.013	1	0	1	0	1	0	1	0
FGF1_aVb3 complex	0.002	1	0	1	0	1	0	1	0	1	0.031	1	0.01	1	0	1	0.003	1	0.001	1	0.11	1	0	1	0	1	0	1	0	1	0.003	1	0	1	0	1	0	1	0.032	1	0.011	1	0	1	0	1	0	1	0
THY1_aVb3 complex	0.073	1	0	1	0	1	0	1	0	1	0.102	1	0.081	1	0	1	0.142	1	0.087	1	0.605	1	0.002	1	0	1	0.001	1	0.001	1	0.142	1	0	1	0	1	0	1	0.171	1	0.15	1	0	1	0	1	0	1	0
VWF_aVb3 complex	0.002	1	0	1	0	1	0	1	0	1	0.03	1	0.009	1	0	1	0.003	1	0.006	1	0.235	1	0	1	0	1	0.005	1	0	1	0.003	1	0	1	0	1	0	1	0.032	1	0.011	1	0	1	0	1	0	1	0
FCER2_aVb3 complex	0	1	0	1	0	1	0	1	0	1	0	1	0	1	0	1	0	1	0	1	0	1	0	1	0	1	0.003	1	0	1	0	1	0	1	0	1	0	1	0	1	0	1	0	1	0	1	0	1	0
MMP2_aVb3 complex	0.009	1	0	1	0	1	0	1	0	1	0.038	1	0.017	1	0	1	0.028	1	0.036	1	0.567	1	0	1	0	1	0.01	1	0.005	1	0.028	1	0	1	0	1	0	1	0.057	1	0.036	1	0	1	0	1	0	1	0
TNC_aVb3 complex	0.006	1	0	1	0	1	0	1	0	1	0.035	1	0.014	1	0	1	0.005	1	0.002	1	0.133	1	0	1	0	1	0.005	1	0.005	1	0.005	1	0	1	0	1	0	1	0.033	1	0.012	1	0	1	0	1	0	1	0
L1CAM_aVb3 complex	0.026	1	0	1	0	1	0	1	0	1	0.054	1	0.033	1	0	1	0.041	1	0.013	1	0	1	0	1	0.043	1	0	1	0	1	0.041	1	0	1	0	1	0	1	0.07	1	0.049	1	0	1	0	1	0	1	0
PLAUR_aVb3 complex	0.059	1	0	1	0	1	0	1	0	1	0.088	1	0.067	1	0	1	0.1	1	0.153	1	0.45	1	0.218	1	1.042	1	1.045	1	0.103	1	0.1	1	0	1	0	1	0	1	0.128	1	0.107	1	0	1	0	1	0	1	0
OMD_aVb3 complex	0.008	1	0	1	0	1	0	1	0	1	0.036	1	0.015	1	0	1	0.012	1	0.009	1	0	1	0	1	0	1	0.001	1	0	1	0.012	1	0	1	0	1	0	1	0.041	1	0.02	1	0	1	0	1	0	1	0
FN1_a3b1 complex	0.097	1	0.105	1	0.11	1	0	1	0.144	0.342	0.141	0.85	0.075	1	0	1	0.137	1	0.116	1	1.656	1	0.125	1	0.511	1	1.591	1	0.08	1	0.137	1	0.144	1	0.15	1	0.184	0.342	0.181	0.85	0.115	1	0	1	0	1	0.105	1	0.124
THBS1_a3b1 complex	0.031	1	0.039	1	0.044	1	0	1	0.078	1	0.076	1	0.009	1	0	1	0.039	1	0.037	1	0.537	1	0	1	0.061	1	0.263	1	0.058	1	0.039	1	0.046	1	0.052	1	0.086	1	0.083	1	0.017	1	0	1	0	1	0.039	1	0.045
LAMA3_a3b1 complex	0.031	1	0.039	1	0.044	1	0	1	0.078	1	0.075	1	0.009	1	0	1	0.032	1	0.043	1	0	1	0	1	0	1	0.026	1	0	1	0.032	1	0.04	1	0.045	1	0.079	1	0.076	1	0.01	1	0	1	0	1	0.039	1	0.051
CSPG4_a3b1 complex	0.033	1	0.04	1	0.046	1	0	1	0.08	1	0.077	1	0.01	1	0	1	0.031	1	0.038	1	0.18	1	0	1	0	1	0.04	1	0	1	0.031	1	0.039	1	0.044	1	0.078	1	0.076	1	0.009	1	0	1	0	1	0.04	1	0.045
FN1_a4b1 complex	0.093	1	0.133	1	0.093	1	0.45	0.363	0.351	0.547	0.112	1	0.176	1	0.445	0.294	0.133	1	0.112	1	1.651	1	0.12	1	0.506	1	1.587	1	0.076	1	0.133	1	0.172	1	0.133	1	0.391	0.526	0.152	1	0.216	1	0.485	0.223	0.489	0.27	0.133	1	0.152
SPP1_a4b1 complex	0.03	1	0.07	1	0.031	1	0.387	1	0.289	1	0.05	1	0.114	1	0.382	1	0.027	1	0.031	1	0	1	0.268	1	0.055	1	0.099	1	0	1	0.027	1	0.066	1	0.027	1	0.285	1	0.046	1	0.11	1	0.379	1	0.383	1	0.07	1	0.071
TNC_a4b1 complex	0.027	1	0.067	1	0.027	1	0.384	1	0.285	1	0.046	1	0.11	1	0.379	1	0.026	1	0.022	1	0.154	1	0	1	0	1	0.026	1	0.026	1	0.026	1	0.065	1	0.026	1	0.284	1	0.045	1	0.109	1	0.378	1	0.382	1	0.067	1	0.062
PLAUR_a4b1 complex	0.08	1	0.119	1	0.08	1	0.437	0.12	0.338	0.435	0.099	1	0.163	1	0.432	0	0.12	1	0.174	1	0.471	1	0.239	1	1.063	1	1.066	1	0.124	1	0.12	1	0.16	1	0.121	1	0.379	0.303	0.14	1	0.204	1	0.473	0	0.477	0.06	0.119	1	0.214
PLA2G2A_a4b1 complex	0.064	1	0.103	1	0.064	1	0.42	1	0.322	1	0.083	1	0.147	1	0.416	1	0.14	1	0.108	1	0.701	1	0	1	0.035	1	0.041	1	0.027	1	0.14	1	0.18	0.03	0.14	1	0.398	0.03	0.159	1	0.224	0	0.492	0	0.497	0	0.103	1	0.148
VCAM1_a4b1 complex	0.025	1	0.065	1	0.026	1	0.382	1	0.284	1	0.045	1	0.109	1	0.378	1	0.029	1	0.025	1	0.245	1	0	1	0	1	0.022	1	0.025	1	0.029	1	0.069	1	0.029	1	0.287	1	0.048	1	0.112	1	0.381	1	0.386	1	0.065	1	0.065
JAM2_a4b1 complex	0.05	1	0.09	0.706	0.05	1	0.407	0	0.308	0.081	0.07	1	0.134	0.081	0.402	0	0.051	1	0.032	1	0	1	0.026	1	0.027	1	0.024	1	0.023	1	0.051	1	0.091	1	0.051	1	0.309	1	0.07	1	0.134	1	0.403	1	0.408	1	0.09	0.706	0.072
FN1_a4b7 complex	0.072	1	0.078	1	0.073	1	0.223	0.514	0	1	0.091	1	0.097	1	0.179	0.97	0.112	1	0.091	1	1.631	1	0.099	1	0.486	1	1.566	1	0.055	1	0.112	1	0.118	1	0.113	1	0	1	0.131	1	0.137	1	0.219	0.97	0.263	0.514	0.078	1	0.097
VCAM1_a4b7 complex	0.005	1	0.011	1	0.005	1	0.156	1	0	1	0.024	1	0.03	1	0.112	1	0.008	1	0.005	1	0.224	1	0	1	0	1	0.001	1	0.004	1	0.008	1	0.014	1	0.009	1	0	1	0.027	1	0.034	1	0.116	1	0.159	1	0.011	1	0.011
FN1_a5b1 complex	0.073	1	0.073	1	0.081	1	0	1	0.33	0.445	0.098	1	0.376	0.859	0.112	1	0.113	1	0.092	1	1.632	1	0.1	1	0.487	1	1.567	1	0.056	1	0.113	1	0.113	1	0.121	1	0.37	0.445	0.138	1	0.416	0.544	0.152	1	0	1	0.073	1	0.092
CD40LG_a5b1 complex	0.002	1	0.002	1	0.01	1	0	1	0.259	1	0.026	1	0.305	1	0.041	1	0	1	0	1	0	1	0	1	0	1	0.004	1	0.035	1	0	1	0	1	0	1	0	1	0	1	0	1	0	1	0	1	0.002	1	0
L1CAM_a5b1 complex	0.027	1	0.027	1	0.034	1	0	1	0.284	1	0.051	1	0.33	1	0.066	1	0.042	1	0.014	1	0	1	0	1	0.044	1	0	1	0	1	0.042	1	0.042	1	0.05	1	0.299	0	0.067	1	0.345	0	0.081	1	0	1	0.027	1	0.014
PLA2G2A_a5b1 complex	0.044	1	0.044	1	0.052	1	0	1	0.301	1	0.069	1	0.347	1	0.083	1	0.12	1	0.089	1	0.682	1	0	1	0.015	1	0.022	1	0.007	1	0.12	1	0.12	1	0.128	1	0.377	0	0.145	1	0.424	0	0.159	1	0	1	0.044	1	0.089
FBN1_a5b1 complex	0.006	1	0.007	1	0.014	1	0	1	0.263	1	0.031	1	0.31	1	0.045	1	0.01	1	0.029	1	0.448	1	0	1	0	1	0.009	1	0	1	0.01	1	0.01	1	0.017	1	0.267	1	0.034	1	0.313	1	0.049	1	0	1	0.007	1	0.029
FN1_a8b1 complex	0.072	1	0	1	0	1	0.193	0.231	0.242	0.052	0	1	0.072	1	0	1	0.112	1	0.091	1	1.63	1	0.099	1	0.485	1	1.566	1	0.055	1	0.112	1	0	1	0	1	0.282	0.052	0	1	0.112	1	0	1	0.233	0.231	0	1	0
TNC_a8b1 complex	0.006	1	0	1	0	1	0.127	1	0.176	1	0	1	0.006	1	0	1	0.005	1	0.001	1	0.133	1	0	1	0	1	0.005	1	0.005	1	0.005	1	0	1	0	1	0.175	1	0	1	0.005	1	0	1	0.125	1	0	1	0
FN1_aVb1 complex	0.093	1	0.095	1	0.1	1	0.093	1	0.229	0.466	0.219	0.91	0.216	1	0.078	1	0.132	1	0.112	1	1.651	1	0.12	1	0.506	1	1.587	1	0.076	1	0.132	1	0.135	1	0.139	1	0.269	0.466	0.259	0.889	0.256	1	0.118	1	0.133	1	0.095	1	0.115
VTN_aVb1 complex	0.022	1	0.025	1	0.029	1	0.022	1	0.159	1	0.148	1	0.146	1	0.007	1	0	1	0	1	0.041	1	0	1	0	1	0.042	1	0	1	0	1	0	1	0	1	0	1	0	1	0	1	0	1	0	1	0.025	1	0
FN1_aVb5 complex	0.072	1	0.075	1	0.074	1	0	1	0.229	0.141	0	1	0.177	1	0	1	0.112	1	0.091	1	1.631	1	0.099	1	0.486	1	1.566	1	0.055	1	0.112	1	0.114	1	0.113	1	0.269	0.141	0	1	0.217	1	0	1	0	1	0.075	1	0.094
LAMC1_a6b1 complex	0.107	0.286	0.134	0.03	0.132	0.03	0.433	0	0	1	0.049	1	0.08	1	0.069	1	0.102	0.475	0.104	0.475	0.593	0	0.219	0	0	1	0.069	1	0	1	0.102	0.475	0.129	0.081	0.127	0.09	0	1	0.044	1	0.075	0.88	0.064	1	0.429	0	0.134	0.03	0.131
LAMC1_a7b1 complex	0.047	1	0.049	1	0.044	1	0	1	0.145	0	0.07	1	0.044	1	0	1	0.042	1	0.044	1	0.533	1	0.159	1	0	1	0.01	1	0	1	0.042	1	0.045	1	0.04	1	0.141	0	0.065	1	0.039	1	0	1	0	1	0.049	1	0.047
CDH1_KLRG1	0.129	1	0.155	1	0.125	1	0	1	0	1	0.365	0	0.127	1	0.244	0	0.094	1	0.163	1	0.009	1	0.034	1	0.03	1	0.018	1	0.008	1	0.094	1	0.119	1	0.089	1	0	1	0.33	0	0.092	1	0.209	0	0	1	0.155	1	0.189
CDH1_aEb7 complex	0.123	1	0.128	1	0.123	1	0.273	0	0	1	0.142	1	0.148	1	0.23	0	0.087	1	0.156	1	0.002	1	0.027	1	0.023	1	0.011	1	0.001	1	0.087	1	0.093	1	0.088	1	0	1	0.106	1	0.113	1	0.195	0	0.238	0	0.128	1	0.162
FGF2_CD44	0.05	1	0.06	1	0.177	1	0.621	1	0.491	1	1.394	1	1.283	1	0.767	1	0.05	1	0.05	1	0	1	0	1	0	1	0	1	0	1	0.05	1	0.06	1	0.177	1	0.491	1	1.395	1	1.283	1	0.767	1	0.622	1	0.06	1	0.06
SPP1_CD44	0.05	1	0.06	1	0.177	1	0.621	1	0.491	1	1.394	1	1.283	1	0.767	1	0.046	1	0.051	1	0	1	0.287	0.654	0.075	0.697	0.119	1	0	1	0.046	1	0.056	1	0.173	1	0.487	1	1.39	1	1.279	1	0.763	1	0.618	1	0.06	1	0.061
LGALS9_CD44	0.047	1	0.057	1	0.174	1	0.618	1	0.488	1	1.391	1	1.28	1	0.764	1	0.045	1	0.083	1	0.086	0.688	0.047	1	0.134	0.949	0.575	0	0.096	1	0.045	1	0.055	1	0.172	1	0.486	1	1.389	1	1.278	1	0.762	1	0.617	1	0.057	1	0.094
HGF_CD44	0.043	1	0.053	1	0.17	1	0.615	1	0.484	1	1.387	1	1.276	1	0.76	1	0	1	0.051	1	0	1	0.069	0.141	0	1	0.041	1	0	1	0	1	0	1	0	1	0	1	0	1	0	1	0	1	0	1	0.053	1	0.061
FGF2_FGFR4	0.012	1	0	1	0.015	1	0	1	0	1	0	1	0.01	1	0	1	0.012	1	0.012	1	0	1	0	1	0	1	0	1	0	1	0.012	1	0	1	0.015	1	0	1	0	1	0.011	1	0	1	0	1	0	1	0
FGF1_FGFR4	0.005	1	0	1	0.008	1	0	1	0	1	0	1	0.003	1	0	1	0.006	1	0.004	1	0.113	1	0	1	0	1	0	1	0	1	0.006	1	0	1	0.009	1	0	1	0	1	0.004	1	0	1	0	1	0	1	0
TNFRSF10A_FGFR4	0.005	1	0	1	0.008	1	0	1	0	1	0	1	0.003	1	0	1	0.008	1	0.009	1	0	1	0.005	1	0.024	1	0.014	1	0.021	1	0.008	1	0	1	0.011	1	0	1	0	1	0.006	1	0	1	0	1	0	1	0
FGF17_FGFR4	0.005	1	0	1	0.008	1	0	1	0	1	0	1	0.004	1	0	1	0	1	0	1	0	1	0	1	0	1	0	1	0	1	0	1	0	1	0	1	0	1	0	1	0	1	0	1	0	1	0	1	0
FGF18_FGFR4	0.005	1	0	1	0.008	1	0	1	0	1	0	1	0.003	1	0	1	0.008	1	0.006	1	0	1	0	1	0	1	0	1	0	1	0.008	1	0	1	0.011	1	0	1	0	1	0.006	1	0	1	0	1	0	1	0
FGF19_FGFR4	0	1	0	1	0	1	0	1	0	1	0	1	0	1	0	1	0.004	1	0.005	1	0	1	0	1	0	1	0.004	1	0	1	0.004	1	0	1	0.007	1	0	1	0	1	0.002	1	0	1	0	1	0	1	0
FGF5_FGFR4	0.03	1	0	1	0.033	1	0	1	0	1	0	1	0.029	1	0	1	0.05	1	0.03	1	0.024	1	0	1	0.013	1	0.004	1	0	1	0.05	1	0	1	0.053	1	0	1	0	1	0.048	1	0	1	0	1	0	1	0
FGF7_FGFR4	0.004	1	0	1	0.007	1	0	1	0	1	0	1	0.003	1	0	1	0.008	1	0.004	1	0	1	0	1	0	1	0	1	0.006	1	0.008	1	0	1	0.011	1	0	1	0	1	0.006	1	0	1	0	1	0	1	0
FGF2_FGFR1	0.017	1	0.027	1	0.018	1	0	1	0.246	1	0.035	1	0.081	1	0.02	1	0.017	1	0.017	1	0	1	0	1	0	1	0	1	0	1	0.017	1	0.027	1	0.018	1	0.246	1	0.035	1	0.081	1	0.02	1	0	1	0.027	1	0.027
FGF1_FGFR1	0.01	1	0.02	1	0.011	1	0	1	0.239	1	0.027	1	0.074	1	0.013	1	0.011	1	0.009	1	0.118	1	0	1	0	1	0	1	0	1	0.011	1	0.021	1	0.012	1	0.24	1	0.029	1	0.075	1	0.014	1	0	1	0.02	1	0.019
FGF17_FGFR1	0.011	1	0.021	1	0.011	1	0	1	0.24	1	0.028	1	0.074	1	0.013	1	0	1	0	1	0	1	0	1	0	1	0	1	0	1	0	1	0	1	0	1	0	1	0	1	0	1	0	1	0	1	0.021	1	0
FGF18_FGFR1	0.01	1	0.02	1	0.011	1	0	1	0.239	1	0.027	1	0.074	1	0.012	1	0.013	1	0.011	1	0	1	0	1	0	1	0	1	0	1	0.013	1	0.023	1	0.014	1	0.242	1	0.03	1	0.077	1	0.015	1	0	1	0.02	1	0.021
FGF19_FGFR1	0	1	0	1	0	1	0	1	0	1	0	1	0	1	0	1	0.009	1	0.01	1	0	1	0	1	0	1	0.009	1	0	1	0.009	1	0.019	1	0.01	1	0.238	1	0.026	1	0.072	1	0.011	1	0	1	0	1	0.02
FGF10_FGFR1	0	1	0	1	0	1	0	1	0	1	0	1	0	1	0	1	0	1	0	1	0.029	1	0	1	0	1	0.011	1	0	1	0	1	0	1	0	1	0	1	0	1	0	1	0	1	0	1	0	1	0
FGF2_FGFR2	0.02	1	0.023	1	0.036	1	0	1	0.151	1	0.013	1	0.01	1	0	1	0.02	1	0.02	1	0	1	0	1	0	1	0	1	0	1	0.02	1	0.023	1	0.036	1	0.152	1	0.014	1	0.01	1	0	1	0	1	0.023	1	0.023
FGF1_FGFR2	0.012	1	0.016	1	0.028	1	0	1	0.144	1	0.006	1	0.003	1	0	1	0.014	1	0.011	1	0.12	1	0	1	0	1	0	1	0	1	0.014	1	0.017	1	0.029	1	0.145	1	0.007	1	0.004	1	0	1	0	1	0.016	1	0.015
CD44_FGFR2	0.051	1	0.055	1	0.067	1	0	1	0.183	0.193	0.045	1	0.041	1	0	1	0.061	1	0.178	1	0.492	1	0.623	1	1.396	1	1.285	1	0.768	1	0.061	1	0.065	1	0.077	1	0.193	0.193	0.055	1	0.052	1	0	1	0	1	0.055	1	0.182
FGF17_FGFR2	0.013	1	0.016	1	0.029	1	0	1	0.145	1	0.007	1	0.003	1	0	1	0	1	0	1	0	1	0	1	0	1	0	1	0	1	0	1	0	1	0	1	0	1	0	1	0	1	0	1	0	1	0.016	1	0
FGF18_FGFR2	0.012	1	0.016	1	0.028	1	0	1	0.144	1	0.006	1	0.002	1	0	1	0.015	1	0.014	1	0	1	0	1	0	1	0	1	0	1	0.015	1	0.019	1	0.031	1	0.147	1	0.009	1	0.006	1	0	1	0	1	0.016	1	0.017
FGF5_FGFR2	0.038	1	0.041	1	0.054	1	0	1	0.17	0	0.031	1	0.028	1	0	1	0.057	1	0.038	1	0.032	1	0	1	0.02	1	0.012	1	0	1	0.057	1	0.061	1	0.073	1	0.189	1	0.051	1	0.048	1	0	1	0	1	0.041	1	0.041
FGF7_FGFR2	0.012	1	0.015	1	0.028	1	0	1	0.144	1	0.006	1	0.002	1	0	1	0.015	1	0.011	1	0	1	0	1	0	1	0	1	0.014	1	0.015	1	0.019	1	0.031	1	0.147	1	0.009	1	0.005	1	0	1	0	1	0.015	1	0.015
FGF10_FGFR2	0	1	0	1	0	1	0	1	0	1	0	1	0	1	0	1	0	1	0	1	0.032	1	0	1	0	1	0.013	1	0	1	0	1	0	1	0	1	0	1	0	1	0	1	0	1	0	1	0	1	0
TIMP1_FGFR2	0.093	1	0.096	1	0.109	1	0	1	0.225	0.193	0.087	1	0.083	1	0	1	0.112	1	0.16	1	1.753	1	0.474	1	0.789	1	0.766	1	0.25	1	0.112	1	0.116	1	0.128	1	0.244	0.163	0.106	1	0.102	1	0	1	0	1	0.096	1	0.163
TFF1_FGFR2	0.026	1	0.029	1	0.042	1	0	1	0.158	1	0.019	1	0.016	1	0	1	0.018	1	0.012	1	0	1	0.015	1	0	1	0	1	0.012	1	0.018	1	0.022	1	0.034	1	0.15	1	0.012	1	0.009	1	0	1	0	1	0.029	1	0.016
ROS1_FGFR2	0	1	0	1	0	1	0	1	0	1	0	1	0	1	0	1	0	1	0.012	1	0	1	0	1	0	1	0.012	1	0	1	0	1	0	1	0	1	0	1	0	1	0	1	0	1	0	1	0	1	0.015
FGFR1_FGFR2	0.019	1	0.022	1	0.035	1	0	1	0.15	1	0.012	1	0.009	1	0	1	0.029	1	0.019	1	0.248	1	0	1	0.036	1	0.082	1	0.021	1	0.029	1	0.032	1	0.045	1	0.16	1	0.022	1	0.019	1	0	1	0	1	0.022	1	0.023
FGF2_FGFR3	0	1	0.011	1	0.014	1	0.024	1	0	1	0	1	0.016	1	0	1	0	1	0	1	0	1	0	1	0	1	0	1	0	1	0	1	0.012	1	0.015	1	0	1	0	1	0.016	1	0	1	0.024	1	0.011	1	0.012
FGF1_FGFR3	0	1	0.004	1	0.007	1	0.017	1	0	1	0	1	0.009	1	0	1	0	1	0	1	0	1	0	1	0	1	0	1	0	1	0	1	0.005	1	0.008	1	0	1	0	1	0.01	1	0	1	0.018	1	0.004	1	0.003
FGF17_FGFR3	0	1	0.005	1	0.008	1	0.017	1	0	1	0	1	0.01	1	0	1	0	1	0	1	0	1	0	1	0	1	0	1	0	1	0	1	0	1	0	1	0	1	0	1	0	1	0	1	0	1	0.005	1	0
FGF18_FGFR3	0	1	0.004	1	0.007	1	0.017	1	0	1	0	1	0.009	1	0	1	0	1	0	1	0	1	0	1	0	1	0	1	0	1	0	1	0.007	1	0.01	1	0	1	0	1	0.012	1	0	1	0.02	1	0.004	1	0.006
FGF5_FGFR3	0	1	0.03	1	0.033	1	0.042	1	0	1	0	1	0.034	1	0	1	0	1	0	1	0	1	0	1	0	1	0	1	0	1	0	1	0.049	1	0.052	1	0	1	0	1	0.054	1	0	1	0.062	1	0.03	1	0.029
FGF7_FGFR3	0	1	0.004	1	0.007	1	0.016	1	0	1	0	1	0.008	1	0	1	0	1	0	1	0	1	0	1	0	1	0	1	0	1	0	1	0.007	1	0.01	1	0	1	0	1	0.012	1	0	1	0.02	1	0.004	1	0.003
FGFR2_FGFR3	0	1	0.013	1	0.016	1	0.025	1	0	1	0	1	0.018	1	0	1	0	1	0	1	0	1	0	1	0	1	0	1	0	1	0	1	0.016	1	0.019	1	0	1	0	1	0.021	1	0	1	0.029	1	0.013	1	0.029
FGF2_FGFRL1	0	1	0	1	0.013	1	0.033	1	0	1	0	1	0.029	1	0.013	1	0	1	0	1	0	1	0	1	0	1	0	1	0	1	0	1	0	1	0.013	1	0	1	0	1	0.03	1	0.014	1	0.034	1	0	1	0
SPP1_CCR8	0	1	0	1	0	1	0	1	0	1	0	1	0	1	0.018	1	0	1	0	1	0	1	0	1	0	1	0	1	0	1	0	1	0	1	0	1	0	1	0	1	0	1	0.014	1	0	1	0	1	0
CCL4_CCR8	0	1	0	1	0	1	0	1	0	1	0	1	0	1	0.029	1	0	1	0	1	0	1	0	1	0	1	0	1	0	1	0	1	0	1	0	1	0	1	0	1	0	1	0.026	1	0	1	0	1	0
CCL16_CCR8	0	1	0	1	0	1	0	1	0	1	0	1	0	1	0	1	0	1	0	1	0	1	0	1	0	1	0	1	0	1	0	1	0	1	0	1	0	1	0	1	0	1	0.01	1	0	1	0	1	0
CCL1_CCR8	0	1	0	1	0	1	0	1	0	1	0	1	0	1	0.012	1	0	1	0	1	0	1	0	1	0	1	0	1	0	1	0	1	0	1	0	1	0	1	0	1	0	1	0.009	1	0	1	0	1	0
SPP1_PTGER4	0.015	1	0	1	0.013	1	0.068	1	0.058	1	0.245	1	0.461	1	0.539	1	0.011	1	0.015	1	0	1	0.252	1	0.039	1	0.083	1	0	1	0.011	1	0	1	0.009	1	0.054	1	0.241	1	0.457	1	0.535	1	0.064	1	0	1	0
SPP1_a9b1 complex	0.012	1	0.014	1	0.011	1	0	1	0	1	0.027	1	0.011	1	0	1	0.008	1	0.013	1	0	1	0.249	1	0.037	1	0.081	1	0	1	0.008	1	0.011	1	0.007	1	0	1	0.023	1	0.007	1	0	1	0	1	0.014	1	0.015
TNC_a9b1 complex	0.008	1	0.011	1	0.007	1	0	1	0	1	0.023	1	0.007	1	0	1	0.007	1	0.004	1	0.135	1	0	1	0	1	0.008	1	0.008	1	0.007	1	0.01	1	0.006	1	0	1	0.022	1	0.006	1	0	1	0	1	0.011	1	0.006
VCAM1_a9b1 complex	0.007	1	0.01	1	0.006	1	0	1	0	1	0.022	1	0.006	1	0	1	0.01	1	0.007	1	0.227	1	0	1	0	1	0.004	1	0.006	1	0.01	1	0.013	1	0.009	1	0	1	0.025	1	0.009	1	0	1	0	1	0.01	1	0.009
FGF1_TGFBR3	0.023	1	0.012	1	0.051	1	0	1	0.144	1	0	1	0.005	1	0.086	1	0.024	1	0.021	1	0.131	1	0	1	0	1	0	1	0	1	0.024	1	0.013	1	0.052	1	0.145	1	0	1	0.006	1	0.087	1	0	1	0.012	1	0.01
TGFB1_TGFBR3	0.021	1	0.01	1	0.05	1	0	1	0.143	1	0	1	0.003	1	0.085	1	0	1	0.022	1	0.069	1	0.027	1	0.053	1	0.081	1	0.065	1	0	1	0	1	0	1	0	1	0	1	0	1	0	1	0	1	0.01	1	0.011
INHA_TGFBR3	0	1	0	1	0	1	0	1	0	1	0	1	0	1	0	1	0	1	0.022	1	0	1	0	1	0	1	0	1	0	1	0	1	0	1	0	1	0	1	0	1	0	1	0	1	0	1	0	1	0.011
TGFB3_TGFBR3	0.032	1	0.021	1	0.061	1	0	1	0.154	1	0	1	0.014	1	0.095	1	0.087	1	0.038	1	0.181	1	0.025	1	0	1	0.03	1	0	1	0.087	1	0.076	1	0.116	0	0.209	0.03	0	1	0.069	1	0.15	0	0	1	0.021	1	0.027
TGFB2_TGFBR3	0.081	1	0.07	1	0.109	0	0	1	0.202	0.03	0	1	0.063	1	0.144	0	0.085	1	0.063	1	0.083	1	0	1	0.023	1	0.027	1	0	1	0.085	1	0.074	1	0.113	0	0.206	0.03	0	1	0.066	1	0.148	0	0	1	0.07	1	0.052
THY1_aMb2 complex	0.075	1	0	1	0.074	1	0.08	1	0	1	0.249	0	0.473	0	0.108	1	0.144	1	0.089	1	0.607	1	0.004	1	0	1	0.003	1	0.003	1	0.144	1	0	1	0.143	1	0	1	0.318	0	0.542	0	0.178	1	0.149	1	0	1	0
FCER2_aMb2 complex	0	1	0	1	0	1	0	1	0	1	0	1	0	1	0	1	0	1	0	1	0	1	0	1	0	1	0.004	1	0	1	0	1	0	1	0	1	0	1	0	1	0	1	0	1	0	1	0	1	0
ICAM1_aMb2 complex	0.023	1	0	1	0.022	1	0.028	1	0	1	0.198	1	0.422	1	0.057	1	0.029	1	0.068	1	0.116	1	0.525	1	0.468	1	0.414	1	0.052	1	0.029	1	0	1	0.029	1	0	1	0.204	1	0.428	1	0.063	1	0.034	1	0	1	0
F10_aMb2 complex	0	1	0	1	0	1	0	1	0	1	0	1	0	1	0	1	0	1	0	1	0.067	1	0	1	0	1	0	1	0	1	0	1	0	1	0	1	0	1	0	1	0	1	0	1	0	1	0	1	0
C3_aMb2 complex	0.003	1	0	1	0.003	1	0.008	1	0	1	0.178	1	0.402	1	0.037	1	0.008	1	0.01	1	0.26	1	0	1	0	1	0.026	1	0.016	1	0.008	1	0	1	0.007	1	0	1	0.183	1	0.407	1	0.042	1	0.013	1	0	1	0
GP1BA_aMb2 complex	0.003	1	0	1	0.002	1	0.008	1	0	1	0.177	1	0.402	1	0.037	1	0.003	1	0	1	0	1	0	1	0.02	1	0.003	1	0	1	0.003	1	0	1	0.002	1	0	1	0.178	1	0.402	1	0.037	1	0.008	1	0	1	0
JAM3_aMb2 complex	0.226	1	0	1	0.226	1	0.231	1	0	1	0.401	0	0.625	0	0.26	1	0.144	1	0.127	1	0.155	1	0	1	0	1	0.005	1	0.007	1	0.144	1	0	1	0.143	1	0	1	0.318	0	0.542	0	0.178	1	0.149	1	0	1	0
THY1_aXb2 complex	0.074	1	0.076	1	0.076	1	0.122	0.919	0	1	0.389	0	0.737	0	0.091	1	0.143	1	0.088	1	0.606	1	0.003	1	0	1	0.002	1	0.002	1	0.143	1	0.145	1	0.145	1	0	1	0.459	0	0.806	0	0.16	1	0.191	0.594	0.076	1	0.09
FCER2_aXb2 complex	0	1	0	1	0	1	0	1	0	1	0	1	0	1	0	1	0	1	0	1	0	1	0	1	0	1	0.003	1	0	1	0	1	0	1	0	1	0	1	0	1	0	1	0	1	0	1	0	1	0
ICAM1_aXb2 complex	0.023	1	0.024	1	0.024	1	0.07	1	0	1	0.338	1	0.685	1	0.04	1	0.029	1	0.067	1	0.116	1	0.525	1	0.467	1	0.414	1	0.052	1	0.029	1	0.031	1	0.031	1	0	1	0.344	1	0.691	1	0.046	1	0.076	1	0.024	1	0.069
FCER2_CR2	0	1	0	1	0	1	0	1	0	1	0	1	0	1	0	1	0	1	0	1	0	1	0	1	0	1	0	1	0	1	0	1	0	1	0	1	0	1	0	1	0	1	0	1	0	1	0	1	0
TNC_aVb6 complex	0.006	1	0	1	0.009	1	0	1	0	1	0	1	0.011	1	0	1	0.005	1	0.001	1	0.133	1	0	1	0	1	0.005	1	0.005	1	0.005	1	0	1	0.007	1	0	1	0	1	0.01	1	0	1	0	1	0	1	0
TGFB1_aVb6 complex	0.001	1	0	1	0.004	1	0	1	0	1	0	1	0.006	1	0	1	0	1	0.002	1	0.048	1	0.007	1	0.033	1	0.061	1	0.044	1	0	1	0	1	0	1	0	1	0	1	0	1	0	1	0	1	0	1	0
L1CAM_L1CAM	0.05	1	0.066	1	0.038	1	0	1	0	1	0.067	1	0	1	0	1	0.066	1	0.038	1	0	1	0	1	0.067	1	0	1	0	1	0.066	1	0.081	0	0.053	1	0	1	0.083	1	0	1	0	1	0	1	0.066	1	0.053
VCAM1_aDb2 complex	0	1	0	1	0	1	0	1	0	1	0	1	0	1	0.012	1	0	1	0	1	0	1	0	1	0	1	0	1	0	1	0	1	0	1	0	1	0	1	0	1	0	1	0.015	1	0	1	0	1	0
ICAM3_aDb2 complex	0	1	0	1	0	1	0	1	0	1	0	1	0	1	0.025	1	0	1	0	1	0	1	0	1	0	1	0	1	0	1	0	1	0	1	0	1	0	1	0	1	0	1	0.034	1	0	1	0	1	0
JAM2_JAM3	0.254	0	0.171	0.291	0.155	0.364	0	1	0.183	0.231	0	1	0.032	1	0.035	1	0.254	1	0.236	1	0	1	0.229	1	0.23	1	0.227	1	0.227	1	0.254	1	0.172	1	0.155	1	0.183	1	0	1	0.033	1	0.035	1	0	1	0.171	0.291	0.153
JAM3_JAM3	0.449	0	0.367	0	0.35	0	0	1	0.378	0.09	0	1	0.228	1	0.23	1	0.367	0	0.35	0	0.378	0.09	0	1	0	1	0.228	1	0.23	1	0.367	0	0.284	0.423	0.268	0.457	0.296	0.252	0	1	0.146	1	0.148	1	0	1	0.367	0	0.268
FFAR2_FAM3C	0.051	1	0.04	1	0.065	1	0.179	1	0.148	1	0.033	1	0.09	1	0.024	1	0.052	1	0.055	1	0	1	0	1	0	1	0.11	0	0	1	0.052	1	0.041	1	0.065	1	0.149	1	0.034	1	0.091	1	0.025	1	0.18	1	0.04	1	0.044
HLA-C_FAM3C	0.171	1	0.16	1	0.185	1	0.299	1	0.268	0.456	0.153	1	0.21	1	0.144	1	0.154	1	0.251	1	0.995	0.072	1.704	0	0.819	0	1.153	0	1.635	0	0.154	1	0.144	1	0.168	1	0.252	0.456	0.137	1	0.193	1	0.128	1	0.283	1	0.16	1	0.241
LAMP1_FAM3C	0.117	1	0.106	1	0.131	1	0.245	0.081	0.214	0.153	0.099	1	0.156	1	0.09	1	0.136	1	0.132	1	0.152	0.454	0.085	1	0.149	0.949	0.506	0	0.138	0.94	0.136	1	0.125	1	0.15	1	0.233	0.102	0.118	1	0.175	0.817	0.109	1	0.264	0.06	0.106	1	0.122
GLRA2_FAM3C	0.05	1	0.04	1	0.064	1	0.179	1	0.148	1	0.033	1	0.089	1	0.024	1	0	1	0.05	1	0	1	0	1	0	1	0	1	0	1	0	1	0	1	0	1	0	1	0	1	0	1	0	1	0	1	0.04	1	0.039
KIR2DL3_FAM3C	0	1	0	1	0	1	0	1	0	1	0	1	0	1	0	1	0	1	0	1	0	1	0	1	0.06	1	0	1	0.115	1	0	1	0	1	0	1	0	1	0	1	0	1	0	1	0	1	0	1	0
CXADR_FAM3C	0.504	0	0.493	0	0.518	0	0.632	0	0.601	0	0.486	1	0.543	0	0.477	1	0.482	0	0.544	0	0.06	1	0.113	1	0.079	1	0.073	1	0.052	1	0.482	0	0.472	0.06	0.496	0	0.58	0	0.465	1	0.522	0	0.456	1	0.611	0	0.493	0	0.534
PDCD1_FAM3C	0	1	0	1	0	1	0	1	0	1	0	1	0	1	0	1	0	1	0.052	1	0	1	0.075	1	0.054	1	0.059	1	0.258	0	0	1	0	1	0	1	0	1	0	1	0	1	0	1	0	1	0	1	0.041
ADGRG5_FAM3C	0.052	1	0.042	1	0.066	1	0.181	1	0.15	1	0.034	1	0.091	1	0.026	1	0	1	0.052	1	0	1	0.229	0	0	1	0.052	1	0.134	0	0	1	0	1	0	1	0	1	0	1	0	1	0	1	0	1	0.042	1	0.041
FFAR2_CCL4L2	0	1	0	1	0	1	0	1	0	1	0	1	0.003	1	0.081	1	0	1	0	1	0	1	0	1	0	1	0	1	0	1	0	1	0	1	0	1	0	1	0	1	0.004	1	0.082	1	0	1	0	1	0
PGRMC2_CCL4L2	0	1	0	1	0	1	0	1	0	1	0	1	0.072	1	0.15	0	0	1	0	1	0	1	0	1	0	1	0	1	0	1	0	1	0	1	0	1	0	1	0	1	0.092	1	0.17	0	0	1	0	1	0
FFAR2_TNF	0.005	1	0.003	1	0.008	1	0	1	0.144	1	0.051	1	0.195	1	0.225	1	0.006	1	0.009	1	0	1	0	1	0	1	0.064	1	0	1	0.006	1	0.004	1	0.009	1	0.145	1	0.052	1	0.195	1	0.226	1	0	1	0.003	1	0.007
HLA-C_KIR2DL3	0	1	0	1	0	1	0	1	0	1	0.132	1	0	1	0.188	1	0	1	0	1	0	1	0	1	0	1	0	1	0	1	0	1	0	1	0	1	0	1	0.116	1	0	1	0.171	1	0	1	0	1	0
GAST_KIR2DL3	0	1	0	1	0	1	0	1	0	1	0.013	1	0	1	0.068	1	0	1	0	1	0	1	0	1	0	1	0	1	0	1	0	1	0	1	0	1	0	1	0	1	0	1	0	1	0	1	0	1	0
HLA-C_KIR2DL1	0	1	0	1	0	1	0	1	0	1	0	1	0.122	1	0.203	0.598	0	1	0	1	0	1	0	1	0	1	0	1	0	1	0	1	0	1	0	1	0	1	0	1	0.105	1	0.186	0.598	0	1	0	1	0
ASGR2_ADIPOQ	0	1	0	1	0	1	0	1	0	1	0	1	0	1	0	1	0	1	0	1	0	1	0	1	0	1	0	1	0	1	0	1	0	1	0	1	0	1	0	1	0	1	0	1	0	1	0	1	0
CNR2_ADIPOQ	0	1	0	1	0	1	0	1	0	1	0	1	0	1	0.002	1	0	1	0	1	0	1	0	1	0	1	0	1	0	1	0	1	0	1	0	1	0	1	0	1	0	1	0	1	0	1	0	1	0
LAMP1_VSTM1	0.068	1	0.069	1	0	1	0	1	0	1	0	1	0.076	1	0	1	0.087	1	0.083	1	0.103	1	0.035	1	0.1	1	0.457	1	0.088	1	0.087	1	0.088	1	0	1	0	1	0	1	0.095	1	0	1	0	1	0.069	1	0.084
KIR2DL3_CXCL9	0	1	0	1	0	1	0	1	0	1	0	1	0	1	0	1	0	1	0	1	0	1	0	1	0.013	1	0	1	0.068	1	0	1	0	1	0	1	0	1	0	1	0	1	0	1	0	1	0	1	0
CXCR3_CXCL9	0.003	1	0.003	1	0.002	1	0	1	0	1	0.038	1	0.036	1	0	1	0	1	0.003	1	0.145	1	0.114	1	0	1	0.01	1	0.191	1	0	1	0	1	0	1	0	1	0	1	0	1	0	1	0	1	0.003	1	0.003
DPP4_CXCL9	0.006	1	0.006	1	0.005	1	0	1	0	1	0.04	1	0.038	1	0	1	0.009	1	0.014	1	0	1	0	1	0.162	1	0.015	1	0.056	1	0.009	1	0.009	1	0.008	1	0	1	0.044	1	0.042	1	0	1	0	1	0.006	1	0.014
PDCD1_CD274	0	1	0	1	0	1	0	1	0	1	0	1	0	1	0	1	0	1	0.009	1	0	1	0.032	1	0.011	1	0.016	1	0.215	1	0	1	0	1	0	1	0	1	0	1	0	1	0	1	0	1	0	1	0.004
CD80_CD274	0	1	0	1	0	1	0	1	0	1	0	1	0	1	0	1	0	1	0	1	0	1	0	1	0	1	0.067	1	0	1	0	1	0	1	0	1	0	1	0	1	0	1	0	1	0	1	0	1	0
PDCD1_PDCD1LG2	0	1	0	1	0	1	0	1	0	1	0	1	0	1	0	1	0	1	0	1	0	1	0	1	0	1	0	1	0	1	0	1	0	1	0	1	0	1	0	1	0	1	0	1	0	1	0	1	0
ACVR1_BMPR2_BMP7	0.013	1	0.015	1	0.012	1	0	1	0	1	0.052	1	0.012	1	0	1	0.006	1	0.042	1	0.08	1	0.027	1	0	1	0.038	1	0.011	1	0.006	1	0.008	1	0.006	1	0	1	0.046	1	0.005	1	0	1	0	1	0.015	1	0.044
ACVR_1A2A receptor_BMP7	0.013	1	0.015	1	0.012	1	0	1	0	1	0.052	1	0.012	1	0	1	0.006	1	0.042	1	0.038	1	0.027	1	0	1	0.028	1	0.011	1	0.006	1	0.008	1	0.006	1	0	1	0.046	1	0.005	1	0	1	0	1	0.015	1	0.044
ACVR_1A2B receptor_BMP7	0.013	1	0.015	1	0.012	1	0	1	0	1	0.052	1	0.012	1	0	1	0.006	1	0.042	1	0	1	0.027	1	0	1	0.019	1	0	1	0.006	1	0.008	1	0.006	1	0	1	0.046	1	0.005	1	0	1	0	1	0.015	1	0.044
BMPR1A_BMPR2_BMP7	0.033	1	0.035	1	0.032	1	0	1	0	1	0.072	1	0.032	1	0	1	0.038	1	0.027	1	0.041	1	0.016	1	0.05	1	0.009	1	0.012	1	0.038	1	0.04	1	0.038	1	0	1	0.078	1	0.037	1	0	1	0	1	0.035	1	0.029
BMPR1B_BMPR2_BMP7	0.003	1	0.005	1	0.002	1	0	1	0	1	0.042	1	0.002	1	0	1	0	1	0.007	1	0	1	0	1	0	1	0.003	1	0.004	1	0	1	0	1	0	1	0	1	0	1	0	1	0	1	0	1	0.005	1	0.008
BMR1A_ACR2A_BMP7	0.033	1	0.035	1	0.032	1	0	1	0	1	0.072	1	0.032	1	0	1	0.038	1	0.027	1	0.038	1	0.016	1	0.028	1	0.009	1	0.012	1	0.038	1	0.04	1	0.038	1	0	1	0.078	1	0.037	1	0	1	0	1	0.035	1	0.029
BMR1A_AVR2B_BMP7	0.033	1	0.035	1	0.032	1	0	1	0	1	0.072	1	0.032	1	0	1	0.038	1	0.027	1	0	1	0.016	1	0	1	0.009	1	0	1	0.038	1	0.04	1	0.038	1	0	1	0.078	1	0.037	1	0	1	0	1	0.035	1	0.029
BMR1B_AVR2A_BMP7	0.003	1	0.005	1	0.002	1	0	1	0	1	0.042	1	0.002	1	0	1	0	1	0.007	1	0	1	0	1	0	1	0.003	1	0.004	1	0	1	0	1	0	1	0	1	0	1	0	1	0	1	0	1	0.005	1	0.008
BMR1B_AVR2B_BMP7	0.003	1	0.005	1	0.002	1	0	1	0	1	0.042	1	0.002	1	0	1	0	1	0.007	1	0	1	0	1	0	1	0.003	1	0	1	0	1	0	1	0	1	0	1	0	1	0	1	0	1	0	1	0.005	1	0.008
ACVR1_BMPR2_BMP5	0.013	1	0.016	1	0.016	1	0	1	0	1	0	1	0.012	1	0	1	0.006	1	0.042	1	0.08	1	0.027	1	0	1	0.038	1	0.011	1	0.006	1	0.009	1	0.01	1	0	1	0	1	0.005	1	0	1	0	1	0.016	1	0.045
ACVR_1A2A receptor_BMP5	0.013	1	0.016	1	0.016	1	0	1	0	1	0	1	0.012	1	0	1	0.006	1	0.042	1	0.039	1	0.027	1	0	1	0.028	1	0.011	1	0.006	1	0.009	1	0.01	1	0	1	0	1	0.005	1	0	1	0	1	0.016	1	0.045
ACVR_1A2B receptor_BMP5	0.013	1	0.016	1	0.016	1	0	1	0	1	0	1	0.012	1	0	1	0.006	1	0.042	1	0	1	0.027	1	0	1	0.019	1	0	1	0.006	1	0.009	1	0.01	1	0	1	0	1	0.005	1	0	1	0	1	0.016	1	0.045
BMPR1A_BMPR2_BMP5	0.033	1	0.036	1	0.036	1	0	1	0	1	0	1	0.032	1	0	1	0.038	1	0.027	1	0.041	1	0.016	1	0.05	1	0.009	1	0.012	1	0.038	1	0.041	1	0.042	1	0	1	0	1	0.037	1	0	1	0	1	0.036	1	0.03
BMPR1B_BMPR2_BMP5	0.003	1	0.006	1	0.006	1	0	1	0	1	0	1	0.002	1	0	1	0	1	0.007	1	0	1	0	1	0	1	0.003	1	0.004	1	0	1	0	1	0	1	0	1	0	1	0	1	0	1	0	1	0.006	1	0.01
BMR1A_ACR2A_BMP5	0.033	1	0.036	1	0.036	1	0	1	0	1	0	1	0.032	1	0	1	0.038	1	0.027	1	0.039	1	0.016	1	0.028	1	0.009	1	0.012	1	0.038	1	0.041	1	0.042	1	0	1	0	1	0.037	1	0	1	0	1	0.036	1	0.03
BMR1A_AVR2B_BMP5	0.033	1	0.036	1	0.036	1	0	1	0	1	0	1	0.032	1	0	1	0.038	1	0.027	1	0	1	0.016	1	0	1	0.009	1	0	1	0.038	1	0.041	1	0.042	1	0	1	0	1	0.037	1	0	1	0	1	0.036	1	0.03
BMR1B_AVR2A_BMP5	0.003	1	0.006	1	0.006	1	0	1	0	1	0	1	0.002	1	0	1	0	1	0.007	1	0	1	0	1	0	1	0.003	1	0.004	1	0	1	0	1	0	1	0	1	0	1	0	1	0	1	0	1	0.006	1	0.01
BMR1B_AVR2B_BMP5	0.003	1	0.006	1	0.006	1	0	1	0	1	0	1	0.002	1	0	1	0	1	0.007	1	0	1	0	1	0	1	0.003	1	0	1	0	1	0	1	0	1	0	1	0	1	0	1	0	1	0	1	0.006	1	0.01
ACVR1_BMPR2_BMP6	0.011	1	0	1	0	1	0.055	1	0	1	0	1	0	1	0	1	0.004	1	0.04	1	0.078	1	0.025	1	0	1	0.036	1	0.009	1	0.004	1	0	1	0	1	0	1	0	1	0	1	0	1	0.048	1	0	1	0
ACVR_1A2A receptor_BMP6	0.011	1	0	1	0	1	0.055	1	0	1	0	1	0	1	0	1	0.004	1	0.04	1	0.036	1	0.025	1	0	1	0.026	1	0.009	1	0.004	1	0	1	0	1	0	1	0	1	0	1	0	1	0.048	1	0	1	0
ACVR_1A2B receptor_BMP6	0.011	1	0	1	0	1	0.055	1	0	1	0	1	0	1	0	1	0.004	1	0.04	1	0	1	0.025	1	0	1	0.017	1	0	1	0.004	1	0	1	0	1	0	1	0	1	0	1	0	1	0.048	1	0	1	0
BMPR1A_BMPR2_BMP6	0.031	1	0	1	0	1	0.075	0	0	1	0	1	0	1	0	1	0.036	1	0.024	1	0.039	1	0.014	1	0.047	1	0.007	1	0.01	1	0.036	1	0	1	0	1	0	1	0	1	0	1	0	1	0.08	1	0	1	0
BMPR1B_BMPR2_BMP6	0.001	1	0	1	0	1	0.045	1	0	1	0	1	0	1	0	1	0	1	0.004	1	0	1	0	1	0	1	0.001	1	0.002	1	0	1	0	1	0	1	0	1	0	1	0	1	0	1	0	1	0	1	0
BMR1A_ACR2A_BMP6	0.031	1	0	1	0	1	0.075	0	0	1	0	1	0	1	0	1	0.036	1	0.024	1	0.036	1	0.014	1	0.026	1	0.007	1	0.01	1	0.036	1	0	1	0	1	0	1	0	1	0	1	0	1	0.08	1	0	1	0
BMR1A_AVR2B_BMP6	0.031	1	0	1	0	1	0.075	0	0	1	0	1	0	1	0	1	0.036	1	0.024	1	0	1	0.014	1	0	1	0.007	1	0	1	0.036	1	0	1	0	1	0	1	0	1	0	1	0	1	0.08	1	0	1	0
BMR1B_AVR2A_BMP6	0.001	1	0	1	0	1	0.045	1	0	1	0	1	0	1	0	1	0	1	0.004	1	0	1	0	1	0	1	0.001	1	0.002	1	0	1	0	1	0	1	0	1	0	1	0	1	0	1	0	1	0	1	0
BMR1B_AVR2B_BMP6	0.001	1	0	1	0	1	0.045	1	0	1	0	1	0	1	0	1	0	1	0.004	1	0	1	0	1	0	1	0.001	1	0	1	0	1	0	1	0	1	0	1	0	1	0	1	0	1	0	1	0	1	0
ACVR1_BMPR2_BMP8A	0.068	1	0.027	1	0.031	1	0.123	1	0	1	0.018	1	0.056	1	0.02	1	0.062	1	0.097	0	0.135	0.09	0.083	1	0	1	0.093	0	0.067	1	0.062	1	0.02	1	0.024	1	0	1	0.012	1	0.05	1	0.013	1	0.116	1	0.027	1	0.056
ACVR_1A2A receptor_BMP8A	0.068	1	0.027	1	0.031	1	0.123	1	0	1	0.018	1	0.056	1	0.02	1	0.062	1	0.097	0	0.094	0.082	0.083	1	0	1	0.084	1	0.067	1	0.062	1	0.02	1	0.024	1	0	1	0.012	1	0.05	1	0.013	1	0.116	1	0.027	1	0.056
ACVR_1A2B receptor_BMP8A	0.068	1	0.027	1	0.031	1	0.123	1	0	1	0.018	1	0.056	1	0.02	1	0.062	1	0.097	0	0	1	0.083	1	0	1	0.075	1	0	1	0.062	1	0.02	1	0.024	1	0	1	0.012	1	0.05	1	0.013	1	0.116	1	0.027	1	0.056
BMPR1A_BMPR2_BMP8A	0.088	0	0.047	1	0.051	1	0.143	0.09	0	1	0.038	1	0.076	1	0.04	1	0.094	1	0.082	0	0.097	0.141	0.071	1	0.105	0.06	0.064	1	0.067	1	0.094	1	0.052	1	0.056	1	0	1	0.044	1	0.082	1	0.046	1	0.149	1	0.047	1	0.041
BMPR1B_BMPR2_BMP8A	0.058	1	0.017	1	0.021	1	0.113	1	0	1	0.008	1	0.046	1	0.01	1	0	1	0.062	1	0	1	0	1	0	1	0.058	1	0.06	1	0	1	0	1	0	1	0	1	0	1	0	1	0	1	0	1	0.017	1	0.021
BMR1A_ACR2A_BMP8A	0.088	0	0.047	1	0.051	1	0.143	0.09	0	1	0.038	1	0.076	1	0.04	1	0.094	1	0.082	0	0.094	0.141	0.071	1	0.084	1	0.064	1	0.067	1	0.094	1	0.052	1	0.056	1	0	1	0.044	1	0.082	1	0.046	1	0.149	1	0.047	1	0.041
BMR1A_AVR2B_BMP8A	0.088	0	0.047	1	0.051	1	0.143	0.09	0	1	0.038	1	0.076	1	0.04	1	0.094	1	0.082	0	0	1	0.071	1	0	1	0.064	1	0	1	0.094	1	0.052	1	0.056	1	0	1	0.044	1	0.082	1	0.046	1	0.149	1	0.047	1	0.041
BMR1B_AVR2A_BMP8A	0.058	1	0.017	1	0.021	1	0.113	1	0	1	0.008	1	0.046	1	0.01	1	0	1	0.062	1	0	1	0	1	0	1	0.058	1	0.06	1	0	1	0	1	0	1	0	1	0	1	0	1	0	1	0	1	0.017	1	0.021
BMR1B_AVR2B_BMP8A	0.058	1	0.017	1	0.021	1	0.113	1	0	1	0.008	1	0.046	1	0.01	1	0	1	0.062	1	0	1	0	1	0	1	0.058	1	0	1	0	1	0	1	0	1	0	1	0	1	0	1	0	1	0	1	0.017	1	0.021
ACVR_1A2A receptor_Activin ligand ab	0.012	1	0.012	1	0.017	1	0.012	1	0	1	0	1	0.011	1	0	1	0.005	1	0.041	1	0.038	1	0.027	1	0	1	0.028	1	0.01	1	0.005	1	0.006	1	0.01	1	0	1	0	1	0.005	1	0	1	0.006	1	0.012	1	0.041
ACVR_1A2B receptor_Activin ligand ab	0.012	1	0.012	1	0.017	1	0.012	1	0	1	0	1	0.011	1	0	1	0.005	1	0.041	1	0	1	0.027	1	0	1	0.019	1	0	1	0.005	1	0.006	1	0.01	1	0	1	0	1	0.005	1	0	1	0.006	1	0.012	1	0.041
ACVR_1B2A receptor_Activin ligand ab	0.023	1	0.024	1	0.028	1	0.024	1	0	1	0	1	0.023	1	0	1	0.043	1	0.028	1	0	1	0	1	0.027	1	0.028	1	0.011	1	0.043	1	0.044	1	0.048	1	0	1	0	1	0.043	1	0	1	0.044	1	0.024	1	0.029
ACVR_1B2B receptor_Activin ligand ab	0.023	1	0.024	1	0.028	1	0.024	1	0	1	0	1	0.023	1	0	1	0.043	1	0.028	1	0	1	0	1	0	1	0.019	1	0	1	0.043	1	0.044	1	0.048	1	0	1	0	1	0.043	1	0	1	0.044	1	0.024	1	0.029
ACVR_1C2A receptor_Activin ligand ab	0.006	1	0.007	1	0.011	1	0.007	1	0	1	0	1	0.006	1	0	1	0.009	1	0.004	1	0	1	0.022	1	0	1	0	1	0	1	0.009	1	0.01	1	0.014	1	0	1	0	1	0.008	1	0	1	0.01	1	0.007	1	0.004
ACVR_1C2B receptor_Activin ligand ab	0.006	1	0.007	1	0.011	1	0.007	1	0	1	0	1	0.006	1	0	1	0.009	1	0.004	1	0	1	0.022	1	0	1	0	1	0	1	0.009	1	0.01	1	0.014	1	0	1	0	1	0.008	1	0	1	0.01	1	0.007	1	0.004
ACVR_1A2A receptor_INHBA	0.012	1	0.012	1	0.017	1	0.04	1	0.172	1	0.074	1	0.688	1	0	1	0.005	1	0.041	1	0.038	1	0.027	1	0	1	0.028	1	0.01	1	0.005	1	0.006	1	0.01	1	0.165	1	0.067	1	0.681	1	0	1	0.034	1	0.012	1	0.041
ACVR_1A2B receptor_INHBA	0.012	1	0.012	1	0.017	1	0.04	1	0.172	1	0.074	1	0.688	1	0	1	0.005	1	0.041	1	0	1	0.027	1	0	1	0.019	1	0	1	0.005	1	0.006	1	0.01	1	0.165	1	0.067	1	0.681	1	0	1	0.034	1	0.012	1	0.041
ACVR_1B2A receptor_INHBA	0.023	1	0.024	1	0.028	1	0.052	1	0.183	1	0.085	1	0.699	1	0	1	0.043	1	0.028	1	0	1	0	1	0.027	1	0.028	1	0.011	1	0.043	1	0.044	1	0.048	1	0.203	1	0.105	1	0.719	1	0	1	0.072	1	0.024	1	0.029
ACVR_1B2B receptor_INHBA	0.023	1	0.024	1	0.028	1	0.052	1	0.183	1	0.085	1	0.699	1	0	1	0.043	1	0.028	1	0	1	0	1	0	1	0.019	1	0	1	0.043	1	0.044	1	0.048	1	0.203	1	0.105	1	0.719	1	0	1	0.072	1	0.024	1	0.029
ACVR_1C2A receptor_INHBA	0.006	1	0.007	1	0.011	1	0.035	1	0.166	1	0.068	1	0.682	1	0	1	0.009	1	0.004	1	0	1	0.022	1	0	1	0	1	0	1	0.009	1	0.01	1	0.014	1	0.169	1	0.071	1	0.685	1	0	1	0.038	1	0.007	1	0.004
ACVR_1C2B receptor_INHBA	0.006	1	0.007	1	0.011	1	0.035	1	0.166	1	0.068	1	0.682	1	0	1	0.009	1	0.004	1	0	1	0.022	1	0	1	0	1	0	1	0.009	1	0.01	1	0.014	1	0.169	1	0.071	1	0.685	1	0	1	0.038	1	0.007	1	0.004
ACVR_1A2A receptor_INHBB	0.023	1	0.03	1	0.019	1	0.012	1	0	1	0	1	0.011	1	0	1	0.016	1	0.052	1	0.049	1	0.037	1	0	1	0.038	1	0.021	1	0.016	1	0.023	1	0.013	1	0	1	0	1	0.005	1	0	1	0.006	1	0.03	1	0.059
ACVR_1A2B receptor_INHBB	0.023	1	0.03	1	0.019	1	0.012	1	0	1	0	1	0.011	1	0	1	0.016	1	0.052	1	0	1	0.037	1	0	1	0.029	1	0	1	0.016	1	0.023	1	0.013	1	0	1	0	1	0.005	1	0	1	0.006	1	0.03	1	0.059
ACVR_1B2A receptor_INHBB	0.034	1	0.041	1	0.031	1	0.024	1	0	1	0	1	0.023	1	0	1	0.054	1	0.039	1	0	1	0	1	0.038	1	0.038	1	0.021	1	0.054	1	0.061	1	0.051	1	0	1	0	1	0.043	1	0	1	0.044	1	0.041	1	0.046
ACVR_1B2B receptor_INHBB	0.034	1	0.041	1	0.031	1	0.024	1	0	1	0	1	0.023	1	0	1	0.054	1	0.039	1	0	1	0	1	0	1	0.029	1	0	1	0.054	1	0.061	1	0.051	1	0	1	0	1	0.043	1	0	1	0.044	1	0.041	1	0.046
ACVR_1C2A receptor_INHBB	0.017	1	0.024	1	0.014	1	0.007	1	0	1	0	1	0.006	1	0	1	0.02	1	0.015	1	0	1	0.033	1	0	1	0	1	0	1	0.02	1	0.027	1	0.017	1	0	1	0	1	0.008	1	0	1	0.01	1	0.024	1	0.022
ACVR_1C2B receptor_INHBB	0.017	1	0.024	1	0.014	1	0.007	1	0	1	0	1	0.006	1	0	1	0.02	1	0.015	1	0	1	0.033	1	0	1	0	1	0	1	0.02	1	0.027	1	0.017	1	0	1	0	1	0.008	1	0	1	0.01	1	0.024	1	0.022
BMPR1A_BMPR2_BMP2	0.056	0	0.043	1	0.065	1	0.035	1	0	1	0	1	0.037	1	0	1	0.061	1	0.05	0.154	0.064	0.141	0.039	1	0.073	0.111	0.032	1	0.035	1	0.061	1	0.049	1	0.07	1	0	1	0	1	0.043	1	0	1	0.041	1	0.043	1	0.037
BMPR1B_BMPR2_BMP2	0.026	1	0.013	1	0.035	1	0.005	1	0	1	0	1	0.007	1	0	1	0	1	0.03	1	0	1	0	1	0	1	0.026	1	0.027	1	0	1	0	1	0	1	0	1	0	1	0	1	0	1	0	1	0.013	1	0.017
BMR1A_ACR2A_BMP2	0.056	0	0.043	1	0.065	1	0.035	1	0	1	0	1	0.037	1	0	1	0.061	1	0.05	0.154	0.062	0.141	0.039	1	0.051	1	0.032	1	0.035	1	0.061	1	0.049	1	0.07	1	0	1	0	1	0.043	1	0	1	0.041	1	0.043	1	0.037
BMR1A_AVR2B_BMP2	0.056	0	0.043	1	0.065	1	0.035	1	0	1	0	1	0.037	1	0	1	0.061	1	0.05	0.154	0	1	0.039	1	0	1	0.032	1	0	1	0.061	1	0.049	1	0.07	1	0	1	0	1	0.043	1	0	1	0.041	1	0.043	1	0.037
BMR1B_AVR2A_BMP2	0.026	1	0.013	1	0.035	1	0.005	1	0	1	0	1	0.007	1	0	1	0	1	0.03	1	0	1	0	1	0	1	0.026	1	0.027	1	0	1	0	1	0	1	0	1	0	1	0	1	0	1	0	1	0.013	1	0.017
BMR1B_AVR2B_BMP2	0.026	1	0.013	1	0.035	1	0.005	1	0	1	0	1	0.007	1	0	1	0	1	0.03	1	0	1	0	1	0	1	0.026	1	0	1	0	1	0	1	0	1	0	1	0	1	0	1	0	1	0	1	0.013	1	0.017
BMPR1A_BMPR2_BMP4	0.045	1	0.034	1	0.034	1	0	1	0.171	0.022	0	1	0	1	0	1	0.05	1	0.038	1	0.053	1	0.028	1	0.061	1	0.02	1	0.024	1	0.05	1	0.04	1	0.04	1	0.177	1	0	1	0	1	0	1	0	1	0.034	1	0.028
BMPR1B_BMPR2_BMP4	0.015	1	0.004	1	0.005	1	0	1	0.141	1	0	1	0	1	0	1	0	1	0.018	1	0	1	0	1	0	1	0.015	1	0.016	1	0	1	0	1	0	1	0	1	0	1	0	1	0	1	0	1	0.004	1	0.008
BMR1A_ACR2A_BMP4	0.045	1	0.034	1	0.034	1	0	1	0.171	0.022	0	1	0	1	0	1	0.05	1	0.038	1	0.05	1	0.028	1	0.04	1	0.02	1	0.024	1	0.05	1	0.04	1	0.04	1	0.177	1	0	1	0	1	0	1	0	1	0.034	1	0.028
BMR1A_AVR2B_BMP4	0.045	1	0.034	1	0.034	1	0	1	0.171	0.022	0	1	0	1	0	1	0.05	1	0.038	1	0	1	0.028	1	0	1	0.02	1	0	1	0.05	1	0.04	1	0.04	1	0.177	1	0	1	0	1	0	1	0	1	0.034	1	0.028
BMR1B_AVR2A_BMP4	0.015	1	0.004	1	0.005	1	0	1	0.141	1	0	1	0	1	0	1	0	1	0.018	1	0	1	0	1	0	1	0.015	1	0.016	1	0	1	0	1	0	1	0	1	0	1	0	1	0	1	0	1	0.004	1	0.008
BMR1B_AVR2B_BMP4	0.015	1	0.004	1	0.005	1	0	1	0.141	1	0	1	0	1	0	1	0	1	0.018	1	0	1	0	1	0	1	0.015	1	0	1	0	1	0	1	0	1	0	1	0	1	0	1	0	1	0	1	0.004	1	0.008
BMPR1A_BMPR2_GDF5	0	1	0.037	1	0.037	1	0	1	0	1	0	1	0	1	0	1	0	1	0	1	0	1	0	1	0	1	0	1	0	1	0	1	0.042	1	0.043	1	0	1	0	1	0	1	0	1	0	1	0.037	1	0.03
BMPR1B_BMPR2_GDF5	0	1	0.007	1	0.007	1	0	1	0	1	0	1	0	1	0	1	0	1	0	1	0	1	0	1	0	1	0	1	0	1	0	1	0	1	0	1	0	1	0	1	0	1	0	1	0	1	0.007	1	0.01
BMR1A_ACR2A_GDF5	0	1	0.037	1	0.037	1	0	1	0	1	0	1	0	1	0	1	0	1	0	1	0	1	0	1	0	1	0	1	0	1	0	1	0.042	1	0.043	1	0	1	0	1	0	1	0	1	0	1	0.037	1	0.03
BMR1A_AVR2B_GDF5	0	1	0.037	1	0.037	1	0	1	0	1	0	1	0	1	0	1	0	1	0	1	0	1	0	1	0	1	0	1	0	1	0	1	0.042	1	0.043	1	0	1	0	1	0	1	0	1	0	1	0.037	1	0.03
BMR1B_AVR2A_GDF5	0	1	0.007	1	0.007	1	0	1	0	1	0	1	0	1	0	1	0	1	0	1	0	1	0	1	0	1	0	1	0	1	0	1	0	1	0	1	0	1	0	1	0	1	0	1	0	1	0.007	1	0.01
BMR1B_AVR2B_GDF5	0	1	0.007	1	0.007	1	0	1	0	1	0	1	0	1	0	1	0	1	0	1	0	1	0	1	0	1	0	1	0	1	0	1	0	1	0	1	0	1	0	1	0	1	0	1	0	1	0.007	1	0.01
BMPR1A_BMPR2_GDF6	0.032	1	0	1	0.032	1	0	1	0	1	0	1	0	1	0	1	0.038	1	0.026	1	0.04	1	0.015	1	0.049	1	0.008	1	0.011	1	0.038	1	0	1	0.037	1	0	1	0	1	0	1	0	1	0	1	0	1	0
BMPR1B_BMPR2_GDF6	0.002	1	0	1	0.002	1	0	1	0	1	0	1	0	1	0	1	0	1	0.006	1	0	1	0	1	0	1	0.002	1	0.003	1	0	1	0	1	0	1	0	1	0	1	0	1	0	1	0	1	0	1	0
BMR1A_ACR2A_GDF6	0.032	1	0	1	0.032	1	0	1	0	1	0	1	0	1	0	1	0.038	1	0.026	1	0.038	1	0.015	1	0.027	1	0.008	1	0.011	1	0.038	1	0	1	0.037	1	0	1	0	1	0	1	0	1	0	1	0	1	0
BMR1A_AVR2B_GDF6	0.032	1	0	1	0.032	1	0	1	0	1	0	1	0	1	0	1	0.038	1	0.026	1	0	1	0.015	1	0	1	0.008	1	0	1	0.038	1	0	1	0.037	1	0	1	0	1	0	1	0	1	0	1	0	1	0
BMR1B_AVR2A_GDF6	0.002	1	0	1	0.002	1	0	1	0	1	0	1	0	1	0	1	0	1	0.006	1	0	1	0	1	0	1	0.002	1	0.003	1	0	1	0	1	0	1	0	1	0	1	0	1	0	1	0	1	0	1	0
BMR1B_AVR2B_GDF6	0.002	1	0	1	0.002	1	0	1	0	1	0	1	0	1	0	1	0	1	0.006	1	0	1	0	1	0	1	0.002	1	0	1	0	1	0	1	0	1	0	1	0	1	0	1	0	1	0	1	0	1	0
BMPR1B_BMPR2_BMPR1A	0.031	1	0.037	1	0.025	1	0.014	1	0.039	1	0.048	1	0.007	1	0.01	1	0	1	0.035	1	0	1	0	1	0	1	0.031	1	0.032	1	0	1	0	1	0	1	0	1	0	1	0	1	0	1	0	1	0.037	1	0.04
ACVR_1B2A receptor_MSTN	0	1	0	1	0	1	0	1	0	1	0	1	0.025	1	0	1	0	1	0	1	0	1	0	1	0	1	0	1	0	1	0	1	0	1	0	1	0	1	0	1	0.045	1	0	1	0	1	0	1	0
ACVR_1B2B receptor_MSTN	0	1	0	1	0	1	0	1	0	1	0	1	0.025	1	0	1	0	1	0	1	0	1	0	1	0	1	0	1	0	1	0	1	0	1	0	1	0	1	0	1	0.045	1	0	1	0	1	0	1	0
ACVR_1B2A receptor_GDF11	0.035	1	0.026	1	0.031	1	0.026	1	0.045	1	0	1	0.053	1	0.033	1	0.055	1	0.04	1	0	1	0	1	0.039	1	0.04	1	0.023	1	0.055	1	0.046	1	0.051	1	0.065	1	0	1	0.073	1	0.053	1	0.046	1	0.026	1	0.031
ACVR_1B2B receptor_GDF11	0.035	1	0.026	1	0.031	1	0.026	1	0.045	1	0	1	0.053	1	0.033	1	0.055	1	0.04	1	0	1	0	1	0	1	0.031	1	0	1	0.055	1	0.046	1	0.051	1	0.065	1	0	1	0.073	1	0.053	1	0.046	1	0.026	1	0.031
ACVR_1B2A receptor_BMP3	0.04	1	0.026	1	0.044	1	0	1	0	1	0	1	0.025	1	0	1	0.06	1	0.045	1	0	1	0	1	0.044	1	0.044	1	0.027	1	0.06	1	0.046	1	0.064	1	0	1	0	1	0.045	1	0	1	0	1	0.026	1	0.031
ACVR_1B2B receptor_GDF3	0	1	0	1	0	1	0	1	0	1	0.035	1	0	1	0	1	0	1	0	1	0	1	0	1	0	1	0	1	0	1	0	1	0	1	0	1	0	1	0.055	1	0	1	0	1	0	1	0	1	0
CD8 receptor_LCK	0.065	1	0.039	1	0.081	1	0.018	1	0	1	0	1	0.02	1	0.556	1	0.055	1	0.066	1	0.193	0.162	0.055	1	0	1	0.063	1	0.581	0	0.055	1	0.029	1	0.071	1	0	1	0	1	0.01	1	0.546	1	0.008	1	0.039	1	0.04
CD94:NKG2A_HLA-E	0	1	0	1	0	1	0	1	0	1	0	1	0	1	0	1	0	1	0	1	0	1	0	1	0	1	0.045	1	0.211	0.76	0	1	0	1	0	1	0	1	0	1	0	1	0	1	0	1	0	1	0
CD94:NKG2C_HLA-E	0	1	0	1	0	1	0	1	0	1	0	1	0	1	0	1	0	1	0	1	0	1	0	1	0	1	0.046	1	0.142	0.718	0	1	0	1	0	1	0	1	0	1	0	1	0	1	0	1	0	1	0
CD94:NKG2E_HLA-E	0	1	0	1	0	1	0	1	0	1	0	1	0	1	0	1	0	1	0	1	0	1	0	1	0	1	0	1	0.188	0.799	0	1	0	1	0	1	0	1	0	1	0	1	0	1	0	1	0	1	0
CNTF-1R_CLCF1	0.014	1	0.011	1	0.042	1	0.013	1	0.109	1	0.049	1	0.062	1	0.035	1	0.021	1	0.016	1	0	1	0	1	0	1	0	1	0.007	1	0.021	1	0.019	1	0.05	1	0.116	1	0.057	1	0.069	1	0.042	1	0.021	1	0.011	1	0.013
EGFR_NRG1	0.052	1	0.082	1	0.059	1	0.046	1	0.028	1	0.029	1	0.038	1	0	1	0.037	1	0.057	1	0.043	1	0	1	0	1	0.033	1	0.036	1	0.037	1	0.067	1	0.044	1	0.013	1	0.014	1	0.022	1	0	1	0.03	1	0.082	1	0.087
HLA-DPB1_NRG1	0.059	1	0.089	1	0.066	1	0.053	1	0.035	0.402	0.036	1	0.045	1	0	1	0.066	1	0.063	1	0.359	1	0.235	1	0.515	1	1.572	1	0.653	1	0.066	1	0.096	1	0.073	1	0.042	0.402	0.043	1	0.051	1	0	1	0.06	1	0.089	1	0.093
ADGRL1_NRG1	0.103	1	0.133	0	0.11	0	0.096	1	0.079	0.351	0.08	1	0.088	1	0	1	0.102	1	0.105	1	0	1	0.044	1	0.121	1	0.045	1	0.04	1	0.102	1	0.132	0	0.109	0.03	0.078	0.321	0.079	1	0.087	1	0	1	0.095	1	0.133	0	0.135
EGF_NRG1	0.034	1	0.064	1	0.041	1	0.027	1	0.01	1	0.011	1	0.019	1	0	1	0	1	0	1	0	1	0	1	0	1	0.036	1	0	1	0	1	0	1	0	1	0	1	0	1	0	1	0	1	0	1	0.064	1	0
ERBB3_NRG1	0.087	1	0.117	0	0.094	0.03	0.08	1	0.063	0.372	0.064	1	0.072	1	0	1	0.065	1	0.109	1	0	1	0.038	1	0.049	1	0.042	1	0.036	1	0.065	1	0.094	0.051	0.072	0.384	0.041	0.402	0.042	1	0.05	1	0	1	0.058	1	0.117	0	0.139
EGFR_EGF	0.021	1	0	1	0	1	0	1	0	1	0	1	0.023	1	0	1	0.005	1	0.025	1	0.011	1	0	1	0	1	0.001	1	0.004	1	0.005	1	0	1	0	1	0	1	0	1	0.007	1	0	1	0	1	0	1	0
EGFR_TGFA	0.039	1	0.029	1	0.059	1	0	1	0	1	0	1	0.027	1	0.023	1	0.023	1	0.043	1	0.029	1	0	1	0	1	0.019	1	0.022	1	0.023	1	0.013	1	0.043	1	0	1	0	1	0.011	1	0.008	1	0	1	0.029	1	0.033
EGFR_TGFB1	0.021	1	0	1	0.021	1	0.026	1	0.068	1	0.052	1	0.08	1	0.064	1	0.005	1	0.025	1	0.011	1	0	1	0	1	0.001	1	0.004	1	0.005	1	0	1	0.006	1	0.052	1	0.036	1	0.065	1	0.048	1	0.011	1	0	1	0
EGFR_AREG	0.026	1	0.024	1	0.022	1	0.128	1	0	1	0.53	1	0.171	1	0.175	1	0.01	1	0.03	1	0.016	1	0	1	0	1	0.006	1	0.009	1	0.01	1	0.008	1	0.006	1	0	1	0.514	1	0.156	1	0.16	1	0.112	1	0.024	1	0.028
ICAM1_AREG	0.027	1	0.025	1	0.023	1	0.13	1	0	1	0.532	1	0.173	1	0.177	1	0.034	1	0.072	1	0.121	1	0.529	1	0.472	1	0.418	1	0.057	1	0.034	1	0.032	1	0.03	1	0	1	0.538	1	0.179	1	0.183	1	0.136	1	0.025	1	0.07
EGFR_GRN	0.248	1	0.276	1	0.326	1	0.468	1	0.24	1	0.585	1	1.476	1	0.071	1	0.232	1	0.253	1	0.239	0.051	0	1	0	1	0.229	1	0.232	1	0.232	1	0.26	1	0.31	1	0.224	1	0.569	1	1.46	1	0.055	1	0.453	1	0.276	1	0.28
TNFRSF1A_GRN	0.244	1	0.272	1	0.322	1	0.464	1	0.236	1	0.581	1	1.472	1	0.067	1	0.233	1	0.279	1	0.487	0.367	0.23	1	0.255	1	0.435	1	0.311	1	0.233	1	0.261	1	0.311	1	0.225	1	0.57	1	1.461	1	0.056	1	0.454	1	0.272	1	0.307
NTRK1_GRN	0.236	1	0.263	1	0.313	1	0.456	1	0.227	1	0.572	1	1.463	1	0.059	1	0.241	1	0.231	1	0	1	0.233	1	0.449	0.465	0.23	1	0	1	0.241	1	0.268	1	0.319	1	0.233	1	0.578	1	1.469	1	0.064	1	0.461	1	0.263	1	0.258
TNFRSF1B_GRN	0.235	1	0.263	1	0.313	1	0.455	1	0.227	1	0.572	1	1.463	1	0.058	1	0.238	1	0.232	1	0	1	0	1	0.246	1	0.592	0.081	0.606	0	0.238	1	0.265	1	0.315	1	0.229	1	0.574	1	1.465	1	0.061	1	0.458	1	0.263	1	0.259
EGFR_BTC	0.026	1	0	1	0.023	1	0	1	0.269	1	0	1	0	1	0	1	0.011	1	0.031	1	0.017	1	0	1	0	1	0.007	1	0.01	1	0.011	1	0	1	0.007	1	0.253	1	0	1	0	1	0	1	0	1	0	1	0
ERBB3_BTC	0.061	1	0	1	0.057	1	0	1	0.303	0	0	1	0	1	0	1	0.039	1	0.083	1	0	1	0.012	1	0.023	1	0.016	1	0.01	1	0.039	1	0	1	0.035	1	0.281	0	0	1	0	1	0	1	0	1	0	1	0
EGFR_COPA	0.226	1	0.23	1	0.248	1	0.33	1	0.437	1	0.213	1	0.448	1	0.111	1	0.21	1	0.23	1	0.216	0.051	0	1	0	1	0.206	1	0.209	1	0.21	1	0.215	1	0.232	1	0.421	1	0.198	1	0.432	1	0.095	1	0.314	1	0.23	1	0.235
CD74_COPA	0.296	1	0.3	1	0.318	1	0.4	1	0.507	0.97	0.283	1	0.518	1	0.181	1	0.288	1	0.321	1	0.786	0.478	1.747	0	1.186	0.081	2.481	0	1.197	0	0.288	1	0.293	1	0.31	1	0.499	0.97	0.276	1	0.51	1	0.173	1	0.392	1	0.3	1	0.325
NTRK1_COPA	0.213	1	0.218	1	0.235	1	0.317	1	0.424	1	0.201	1	0.435	1	0.098	1	0.218	1	0.208	1	0	1	0.21	1	0.426	0	0.208	1	0	1	0.218	1	0.223	1	0.24	1	0.43	1	0.206	1	0.441	1	0.104	1	0.323	1	0.218	1	0.213
EGFR_EPGN	0.021	1	0	1	0.034	1	0	1	0	1	0	1	0.025	1	0	1	0.005	1	0.025	1	0.012	1	0	1	0	1	0.001	1	0.004	1	0.005	1	0	1	0.018	1	0	1	0	1	0.009	1	0	1	0	1	0	1	0
EGFR_HBEGF	0.096	1	0.086	1	0.077	1	0.044	1	0.091	1	0.17	1	0.953	1	0.042	1	0.08	1	0.1	1	0.086	0.051	0	1	0	1	0.076	1	0.079	1	0.08	1	0.07	1	0.061	1	0.075	1	0.155	1	0.937	1	0.026	1	0.028	1	0.086	1	0.091
CD44_HBEGF	0.116	1	0.107	1	0.097	1	0.065	1	0.111	0.829	0.191	1	0.974	0	0.062	1	0.127	1	0.244	1	0.558	0.495	0.688	0.3	1.461	0	1.35	0	0.834	0	0.127	1	0.117	1	0.108	1	0.122	0.829	0.201	1	0.984	0	0.073	1	0.075	1	0.107	1	0.234
ERBB4_HBEGF	0.079	1	0.07	1	0.06	1	0.028	1	0.074	1	0.154	1	0.937	1	0.025	1	0.081	1	0.083	1	0	1	0	1	0	1	0.078	1	0	1	0.081	1	0.072	1	0.062	1	0.076	1	0.156	1	0.939	1	0.027	1	0.03	1	0.07	1	0.074
HLA-DPB1_TNFSF13B	0.028	1	0	1	0.027	1	0.035	1	0.093	0.463	0.059	1	0.284	1	0.052	1	0.035	1	0.032	1	0.328	1	0.204	1	0.484	1	1.54	1	0.622	1	0.035	1	0	1	0.034	1	0.1	0.463	0.066	1	0.291	0.97	0.059	1	0.041	1	0	1	0
TNFRSF13B_TNFSF13B	0	1	0	1	0	1	0	1	0	1	0	1	0	1	0	1	0	1	0	1	0	1	0.207	1	0	1	0	1	0	1	0	1	0	1	0	1	0	1	0	1	0	1	0	1	0	1	0	1	0
TFRC_TNFSF13B	0.124	1	0	1	0.124	1	0.131	1	0.189	0.463	0.156	1	0.38	0	0.149	1	0.098	1	0.122	1	0.253	1	0.114	1	0.208	1	0.781	1	0.119	1	0.098	1	0	1	0.098	1	0.163	0.463	0.13	1	0.354	0	0.123	1	0.105	1	0	1	0
CD40_TNFSF13B	0.042	1	0	1	0.042	1	0.049	1	0.107	0.381	0.074	1	0.299	0	0.067	1	0.063	1	0.074	1	0.023	1	0.185	1	0.012	1	0.147	1	0.022	1	0.063	1	0	1	0.063	1	0.128	0.321	0.095	1	0.319	0	0.088	1	0.07	1	0	1	0
TNFRSF17_TNFSF13B	0.003	1	0	1	0.003	1	0.01	1	0.068	1	0.035	1	0.259	1	0.028	1	0.003	1	0.001	1	0	1	0.541	1	0	1	0.002	1	0.006	1	0.003	1	0	1	0.002	1	0.068	1	0.034	1	0.259	1	0.028	1	0.01	1	0	1	0
TNFRSF13C_TNFSF13B	0.002	1	0	1	0.001	1	0.009	1	0.067	1	0.033	1	0.258	1	0.027	1	0	1	0	1	0	1	0.009	1	0	1	0	1	0	1	0	1	0	1	0	1	0	1	0	1	0	1	0	1	0	1	0	1	0
CD74_APP	0.235	1	0.226	1	0.264	1	0.104	1	0.335	0.898	0.097	1	0.181	1	0.104	1	0.227	1	0.26	1	0.726	0.478	1.686	0	1.125	0.051	2.421	0	1.136	0	0.227	1	0.218	1	0.257	1	0.328	0.898	0.089	1	0.174	1	0.097	1	0.097	1	0.226	1	0.251
ICAM1_SPN	0.026	1	0.025	1	0.023	1	0.046	1	0	1	0.131	1	0.322	1	0.19	1	0.032	1	0.071	1	0.119	1	0.528	1	0.47	1	0.417	1	0.055	1	0.032	1	0.031	1	0.03	1	0	1	0.137	1	0.328	1	0.196	1	0.052	1	0.025	1	0.07
ICAM1_ITGAL	0.024	1	0.023	1	0.022	1	0.136	1	0	1	0.103	1	0.29	1	0.367	1	0.031	1	0.069	1	0.118	1	0.526	1	0.469	1	0.416	1	0.054	1	0.031	1	0.03	1	0.029	1	0	1	0.109	1	0.296	1	0.373	1	0.142	1	0.023	1	0.068
ICAM1_aLb2 complex	0.024	1	0.023	1	0.022	1	0.136	1	0	1	0.103	1	0.29	1	0.367	1	0.03	1	0.069	1	0.117	1	0.526	1	0.469	1	0.415	1	0.053	1	0.03	1	0.03	1	0.029	1	0	1	0.109	1	0.296	1	0.373	1	0.142	1	0.023	1	0.068
ICAM2_aLb2 complex	0	1	0	1	0	1	0	1	0	1	0	1	0	1	0	1	0	1	0	1	0	1	0.007	1	0	1	0.009	1	0.004	1	0	1	0	1	0	1	0	1	0	1	0	1	0	1	0	1	0	1	0
ICAM3_aLb2 complex	0.02	1	0.02	1	0.019	1	0.132	1	0	1	0.099	1	0.286	1	0.363	1	0.029	1	0.025	1	0	1	0.549	1	0.143	1	0.094	1	0.442	1	0.029	1	0.028	1	0.027	1	0	1	0.108	1	0.295	1	0.371	1	0.14	1	0.02	1	0.025
ICAM4_aLb2 complex	0.004	1	0.003	1	0.002	1	0.116	1	0	1	0.083	1	0.27	1	0.347	1	0.005	1	0.016	1	0	1	0.149	1	0.183	1	0.05	1	0	1	0.005	1	0.005	1	0.004	1	0	1	0.084	1	0.271	1	0.348	1	0.117	1	0.003	1	0.016
F11R_aLb2 complex	0.346	1	0.346	1	0.345	1	0.458	0.171	0	1	0.425	0.132	0.612	0	0.689	0	0.251	1	0.405	1	0.011	1	0.091	1	0.138	1	0.178	1	0.036	1	0.251	1	0.251	1	0.25	1	0	1	0.33	0.807	0.517	0	0.594	0	0.363	0.474	0.346	1	0.405
TNFRSF1A_FASLG	0.016	1	0	1	0	1	0	1	0	1	0	1	0.018	1	0.057	1	0.006	1	0.052	1	0.259	1	0.003	1	0.028	1	0.207	1	0.084	1	0.006	1	0	1	0	1	0	1	0	1	0.008	1	0.046	1	0	1	0	1	0
TNFRSF10B_FASLG	0.008	1	0	1	0	1	0	1	0	1	0	1	0.01	1	0.048	1	0.002	1	0.009	1	0.116	1	0.015	1	0.018	1	0.08	1	0.037	1	0.002	1	0	1	0	1	0	1	0	1	0.003	1	0.042	1	0	1	0	1	0
FAS_FASLG	0.009	1	0	1	0	1	0	1	0	1	0	1	0.011	1	0.049	1	0.003	1	0.006	1	0.061	1	0.025	1	0.01	1	0.014	1	0.157	1	0.003	1	0	1	0	1	0	1	0	1	0.005	1	0.043	1	0	1	0	1	0
NTRK1_NTF3	0.03	1	0.042	1	0.021	1	0	1	0	1	0	1	0	1	0	1	0.035	1	0.025	1	0	1	0.027	1	0.243	1	0.025	1	0	1	0.035	1	0.048	1	0.026	1	0	1	0	1	0	1	0	1	0	1	0.042	1	0.037
NGFR_NTF3	0.041	1	0.054	1	0.032	1	0	1	0	1	0	1	0	1	0	1	0.071	1	0.047	1	0	1	0.025	1	0	1	0	1	0	1	0.071	1	0.083	1	0.061	1	0	1	0	1	0	1	0	1	0	1	0.054	1	0.059
NTRK1_GPI	0.383	1	0.372	1	0.398	1	0.202	1	0.493	1	0.135	1	0.264	1	0.268	1	0.388	1	0.378	1	0	1	0.38	1	0.596	0	0.378	1	0	1	0.388	1	0.378	1	0.403	1	0.498	1	0.14	1	0.269	1	0.273	1	0.207	1	0.372	1	0.367
NTRK1_NAMPT	0.147	1	0.094	1	0.208	1	0.167	1	0.362	1	0.655	1	1.008	1	0.256	1	0.152	1	0.142	1	0	1	0.144	1	0.36	0.03	0.142	1	0	1	0.152	1	0.099	1	0.213	1	0.367	1	0.661	1	1.013	1	0.261	1	0.172	1	0.094	1	0.089
ADORA2A_NAMPT	0	1	0	1	0	1	0	1	0	1	0	1	0	1	0	1	0	1	0	1	0	1	0	1	0	1	0.14	1	0	1	0	1	0	1	0	1	0	1	0	1	0	1	0	1	0	1	0	1	0
NTRK1_AIMP1	0.16	1	0.14	1	0.176	1	0.159	1	0.111	1	0.093	1	0.118	1	0.138	1	0.165	1	0.155	1	0	1	0.157	1	0.373	0	0.155	1	0	1	0.165	1	0.146	1	0.181	1	0.116	1	0.098	1	0.123	1	0.143	1	0.164	1	0.14	1	0.135
ERBB4_NRG4	0	1	0	1	0.005	1	0	1	0	1	0	1	0.004	1	0	1	0	1	0	1	0	1	0	1	0	1	0	1	0	1	0	1	0	1	0.008	1	0	1	0	1	0.006	1	0	1	0	1	0	1	0
FLT1 complex_VEGFA	0.087	1	0.076	1	0.125	1	0.049	1	0.236	1	0.277	1	0.219	1	0.009	1	0	1	0	1	0	1	0	1	0	1	0.086	1	0	1	0	1	0	1	0	1	0	1	0	1	0	1	0	1	0	1	0.076	1	0
NRP1_VEGFA	0.126	1	0.116	1	0.164	0.538	0.088	0.97	0.275	0.201	0.317	0.021	0.259	0	0.048	1	0.124	1	0.11	1	0.523	0	0.092	1	0.135	0.799	0.262	0	0.088	1	0.124	1	0.113	1	0.161	1	0.272	1	0.314	1	0.256	1	0.045	1	0.086	1	0.116	1	0.099
NRP2_VEGFA	0.202	1	0.191	0.97	0.239	0.415	0.164	0.88	0.35	0.201	0.392	0.021	0.334	0	0.123	1	0.286	0.081	0.264	0.141	0.176	0.724	0.118	0.858	0.163	1	0.196	0.94	0.096	1	0.286	0.081	0.275	0.03	0.324	0	0.435	0.081	0.476	0.021	0.418	0	0.208	1	0.248	0.295	0.191	0.97	0.253
FLT1 complex_PGF	0.38	1	0.54	1	0.357	1	0.077	1	0.077	1	0	1	0.013	1	0.027	1	0	1	0	1	0	1	0	1	0	1	0.379	1	0	1	0	1	0	1	0	1	0	1	0	1	0	1	0	1	0	1	0.54	1	0
NRP1_PGF	0.419	0	0.58	0	0.397	0.03	0.116	1	0.116	0.94	0	1	0.052	1	0.066	1	0.417	1	0.403	1	0.816	0	0.385	1	0.428	0	0.555	0	0.381	1	0.417	1	0.577	1	0.394	1	0.114	1	0	1	0.049	1	0.063	1	0.113	1	0.58	0	0.563
NRP2_PGF	0.495	0	0.655	0	0.472	0.03	0.192	1	0.192	0.919	0	1	0.127	1	0.141	1	0.579	0	0.557	0	0.469	0.381	0.41	0.291	0.456	1	0.489	0	0.389	1	0.579	0	0.739	0	0.556	0	0.276	0.748	0	1	0.212	1	0.226	1	0.276	0.859	0.655	0	0.717
FLT1_PGF	0.381	1	0.541	1	0.358	1	0.078	1	0.078	1	0	1	0.014	1	0.028	1	0	1	0	1	0	1	0.398	1	0	1	0.43	0	0.382	1	0	1	0	1	0	1	0	1	0	1	0	1	0	1	0	1	0.541	1	0
FLT1 complex_VEGFB	0.111	1	0.055	1	0.075	1	0.098	1	0.055	1	0.1	1	0.131	1	0.066	1	0	1	0	1	0	1	0	1	0	1	0.11	1	0	1	0	1	0	1	0	1	0	1	0	1	0	1	0	1	0	1	0.055	1	0
NRP1_VEGFB	0.15	0.555	0.094	1	0.114	1	0.138	0.747	0.094	0.598	0.139	0.714	0.17	0.081	0.105	1	0.147	1	0.133	1	0.546	0	0.116	1	0.159	0.457	0.286	0	0.112	1	0.147	1	0.091	1	0.111	1	0.092	1	0.136	1	0.167	1	0.102	1	0.135	1	0.094	1	0.077
FLT1_VEGFB	0.112	1	0.056	1	0.076	1	0.099	1	0.056	1	0.101	1	0.132	1	0.067	1	0	1	0	1	0	1	0.129	1	0	1	0.16	0	0.113	1	0	1	0	1	0	1	0	1	0	1	0	1	0	1	0	1	0.056	1	0
ADRB2_VEGFB	0.12	1	0.064	1	0.084	1	0.108	1	0.065	1	0.109	1	0.14	1	0.075	1	0.111	1	0.126	1	0	1	0.174	0.051	0.406	0	0.159	0	0.198	0	0.111	1	0.055	1	0.075	1	0.056	1	0.1	1	0.131	1	0.066	1	0.099	1	0.064	1	0.07
NRP1_SEMA3A	0.052	1	0	1	0.054	1	0	1	0.088	0.111	0	1	0.052	1	0	1	0.049	1	0.035	1	0.448	1	0.017	1	0.06	1	0.187	1	0.013	1	0.049	1	0	1	0.051	1	0.086	1	0	1	0.05	1	0	1	0	1	0	1	0
PlexinA1_complex3_SEMA3A	0.03	1	0	1	0.032	1	0	1	0.067	1	0	1	0.031	1	0	1	0.029	1	0.035	1	0.132	1	0	1	0.06	1	0.04	1	0.013	1	0.029	1	0	1	0.031	1	0.065	1	0	1	0.029	1	0	1	0	1	0	1	0
PlexinA2_complex1_SEMA3A	0.048	1	0	1	0.05	1	0	1	0.084	0.081	0	1	0.048	1	0	1	0.019	1	0.035	1	0.041	1	0	1	0	1	0.032	1	0	1	0.019	1	0	1	0.022	1	0.056	1	0	1	0.02	1	0	1	0	1	0	1	0
PlexinA3_complex1_SEMA3A	0.052	1	0	1	0.054	1	0	1	0.088	0.111	0	1	0.052	1	0	1	0.049	1	0.035	1	0	1	0.017	1	0	1	0.078	1	0.013	1	0.049	1	0	1	0.051	1	0.086	1	0	1	0.05	1	0	1	0	1	0	1	0
PlexinA4_complex1_SEMA3A	0.013	1	0	1	0.015	1	0	1	0.05	1	0	1	0.014	1	0	1	0.016	1	0.013	1	0	1	0	1	0.051	1	0.013	1	0	1	0.016	1	0	1	0.018	1	0.053	1	0	1	0.017	1	0	1	0	1	0	1	0
NRP2_SEMA3F	0.124	1	0.121	1	0.123	1	0.118	1	0	1	0	1	0	1	0	1	0.209	1	0.187	1	0.099	1	0.04	1	0.085	1	0.118	1	0.018	1	0.209	1	0.205	1	0.208	1	0	1	0	1	0	1	0	1	0.203	1	0.121	1	0.183
NRP2_SEMA3C	0.119	1	0.119	1	0.13	1	0	1	0.207	0.06	0.121	1	0.218	0	0.119	1	0.204	1	0.182	1	0.094	1	0.035	1	0.08	1	0.114	1	0.013	1	0.204	1	0.204	1	0.214	1	0.292	0	0.205	1	0.303	0	0.204	1	0	1	0.119	1	0.182
FcRn complex_ALB	0.095	1	0.093	1	0.096	1	0	1	0	1	0	1	0.093	1	0	1	0.068	1	0.169	1	0.422	1	0.199	1	0.272	1	0.919	1	0.032	1	0.068	1	0.066	1	0.068	1	0	1	0	1	0.066	1	0	1	0	1	0.093	1	0.167
HLA-A_KIR3DL1	0	1	0	1	0	1	0	1	0	1	0	1	0	1	0.481	1	0	1	0	1	0	1	0	1	0	1	0	1	0	1	0	1	0	1	0	1	0	1	0	1	0	1	0.42	1	0	1	0	1	0
HLA-F_KIR3DL1	0	1	0	1	0	1	0	1	0	1	0	1	0	1	0.037	1	0	1	0	1	0	1	0	1	0	1	0	1	0	1	0	1	0	1	0	1	0	1	0	1	0	1	0.029	1	0	1	0	1	0
HLA-F_KIR3DL2	0.015	1	0	1	0	1	0	1	0	1	0	1	0.015	1	0.109	1	0.006	1	0.029	1	0.084	1	0.228	1	0.272	1	0.566	1	0.727	1	0.006	1	0	1	0	1	0	1	0	1	0.007	1	0.1	1	0	1	0	1	0
HLA-B_KIR3DL2	0.195	1	0	1	0	1	0	1	0	1	0	1	0.196	1	0.289	1	0.196	1	0.324	1	1.405	1	1.739	1	1.268	1	1.844	1	1.839	1	0.196	1	0	1	0	1	0	1	0	1	0.197	1	0.29	1	0	1	0	1	0
HLA-F_LILRB2	0.015	1	0	1	0	1	0.018	1	0.016	1	0.028	1	0.286	1	0.033	1	0.006	1	0.029	1	0.084	1	0.228	1	0.272	1	0.566	1	0.727	1	0.006	1	0	1	0	1	0.007	1	0.02	1	0.277	1	0.024	1	0.01	1	0	1	0
CD1D_LILRB2	0.012	1	0	1	0	1	0.015	1	0.013	1	0.025	1	0.282	1	0.03	1	0.008	1	0.016	1	0	1	0.096	1	0	1	0.014	1	0	1	0.008	1	0	1	0	1	0.009	1	0.022	1	0.279	1	0.026	1	0.012	1	0	1	0
HLA-F_LILRB1	0	1	0	1	0.017	1	0.079	1	0	1	0.027	1	0.132	1	0.039	1	0	1	0	1	0	1	0	1	0	1	0	1	0	1	0	1	0	1	0.008	1	0	1	0.018	1	0.124	1	0.03	1	0.07	1	0	1	0
GAST_CCKBR	0.017	1	0.048	1	0.028	1	0	1	0.004	1	0.009	1	0.003	1	0	1	0	1	0	1	0	1	0	1	0	1	0	1	0	1	0	1	0	1	0	1	0	1	0	1	0	1	0	1	0	1	0.048	1	0
CCK_CCKBR	0.291	1	0.322	0	0.301	1	0	1	0.277	0.03	0.282	1	0.276	1	0	1	0.176	1	0.308	1	0.039	1	0.086	1	0.027	1	0.018	1	0.043	1	0.176	1	0.207	0.444	0.186	1	0.162	0.132	0.167	1	0.162	1	0	1	0	1	0.322	0	0.338
CCL4_CCR5	0	1	0	1	0.021	1	0.027	1	0	1	0.034	1	0.093	1	0.031	1	0	1	0	1	0	1	0	1	0	1	0	1	0	1	0	1	0	1	0.018	1	0	1	0.031	1	0.09	1	0.028	1	0.024	1	0	1	0
CCL3_CCR5	0	1	0	1	0.005	1	0.011	1	0	1	0.018	1	0.077	1	0.015	1	0	1	0	1	0	1	0	1	0	1	0	1	0	1	0	1	0	1	0	1	0	1	0	1	0	1	0	1	0	1	0	1	0
CCL5_CCR5	0	1	0	1	0.192	1	0.198	1	0	1	0.205	1	0.265	1	0.202	1	0	1	0	1	0	1	0	1	0	1	0	1	0	1	0	1	0	1	0.205	1	0	1	0.218	1	0.277	0.949	0.215	1	0.211	1	0	1	0
CCL4_SLC7A1	0.116	1	0.108	1	0.106	1	0.09	1	0.161	1	0.05	1	0.071	1	0.037	1	0.112	1	0.111	1	0.365	0.303	0.163	0.837	0.344	0.406	0.524	0	1.803	0	0.112	1	0.104	1	0.103	1	0.158	1	0.047	1	0.067	1	0.034	1	0.087	1	0.108	1	0.103
CSF1_SLC7A1	0.101	1	0.093	1	0.091	1	0.075	1	0.146	1	0.035	1	0.056	1	0.022	1	0.101	1	0.105	1	0.144	0.214	0.102	1	0.433	0	0.246	0	0.116	1	0.101	1	0.093	1	0.091	1	0.146	1	0.035	1	0.056	1	0.022	1	0.075	1	0.093	1	0.097
CCL4_CNR2	0.021	1	0	1	0	1	0	1	0	1	0	1	0	1	0.032	1	0.017	1	0.016	1	0.27	1	0.068	1	0.249	1	0.429	1	1.708	1	0.017	1	0	1	0	1	0	1	0	1	0	1	0.029	1	0	1	0	1	0
CCL4_GPRC5D	0	1	0	1	0.022	1	0.05	1	0	1	0	1	0	1	0	1	0	1	0	1	0	1	0	1	0	1	0	1	0	1	0	1	0	1	0.019	1	0	1	0	1	0	1	0	1	0.046	1	0	1	0
IGF2_IDE	0.033	1	0.026	1	0.014	1	0	1	0.004	1	0.007	1	0.061	1	0.008	1	0	1	0	1	0	1	0	1	0	1	0.033	1	0	1	0	1	0	1	0	1	0	1	0	1	0	1	0	1	0	1	0.026	1	0
CCL3_IDE	0.036	1	0.029	1	0.017	1	0	1	0.007	1	0.01	1	0.065	1	0.011	1	0	1	0.036	1	0	1	0.064	0.928	0.183	0.465	0.542	0	0.484	0	0	1	0	1	0	1	0	1	0	1	0	1	0	1	0	1	0.029	1	0.029
GCG_IDE	0.032	1	0.025	1	0.014	1	0	1	0.004	1	0.006	1	0.061	1	0.007	1	0	1	0	1	0	1	0	1	0	1	0	1	0	1	0	1	0	1	0	1	0	1	0	1	0	1	0	1	0	1	0.025	1	0
IAPP_IDE	0.034	1	0.027	1	0.015	1	0	1	0.005	1	0.008	1	0.062	1	0.009	1	0	1	0	1	0.053	0	0	1	0	1	0	1	0	1	0	1	0	1	0	1	0	1	0	1	0	1	0	1	0	1	0.027	1	0
IGF2_IGF1R	0.082	1	0.126	1	0.114	1	0.016	1	0.185	1	0.031	1	0.033	1	0.04	1	0	1	0	1	0	1	0	1	0	1	0.083	1	0	1	0	1	0	1	0	1	0	1	0	1	0	1	0	1	0	1	0.126	1	0
IGF1_IGF1R	0.084	1	0.128	1	0.115	1	0.018	1	0.187	1	0.033	1	0.035	1	0.042	1	0.101	1	0	1	0	1	0.335	0	0	1	0.095	1	0	1	0.101	1	0.146	1	0.133	1	0.204	1	0.05	1	0.052	1	0.059	1	0.035	1	0.128	1	0
IGF2_IGF2R	0.042	1	0.062	1	0.035	1	0.031	1	0.055	1	0.009	1	0.279	1	0.069	1	0	1	0	1	0	1	0	1	0	1	0.043	1	0	1	0	1	0	1	0	1	0	1	0	1	0	1	0	1	0	1	0.062	1	0
BDNF_NTRK2	0.02	1	0.021	1	0.027	1	0	1	0.056	1	0.025	1	0.007	1	0	1	0.025	1	0.019	1	0.065	1	0	1	0	1	0.017	1	0	1	0.025	1	0.026	1	0.032	1	0.061	1	0.03	1	0.013	1	0	1	0	1	0.021	1	0.02
NTF3_NTRK2	0.035	1	0.036	1	0.043	1	0	1	0.072	1	0.041	1	0.023	1	0	1	0.048	1	0.026	1	0	1	0	1	0	1	0	1	0	1	0.048	1	0.049	1	0.055	1	0.084	1	0.053	1	0.035	1	0	1	0	1	0.036	1	0.027
NTF4_NTRK2	0.013	1	0.014	1	0.02	1	0	1	0.049	1	0.018	1	0	1	0	1	0	1	0.013	1	0	1	0	1	0	1	0.014	1	0.015	1	0	1	0	1	0	1	0	1	0	1	0	1	0	1	0	1	0.014	1	0.014
BDNF_SORT1	0.19	1	0.163	1	0.136	1	0.031	1	0.219	1	0.06	1	0.336	1	0.018	1	0.196	1	0.189	1	0.236	0.03	0	1	0	1	0.188	1	0	1	0.196	1	0.169	1	0.141	1	0.225	1	0.065	1	0.341	1	0.023	1	0.036	1	0.163	1	0.162
GRN_SORT1	0.412	1	0.385	1	0.357	1	0.252	1	0.441	0.919	0.281	1	0.557	0.97	0.239	1	0.439	1	0.49	1	0.403	0.778	0.632	0.676	0.749	0.244	1.64	0	0.235	1	0.439	1	0.412	1	0.385	1	0.468	0.859	0.308	1	0.585	0.757	0.267	1	0.279	1	0.385	1	0.463
COPA_SORT1	0.389	0.91	0.362	1	0.335	1	0.229	1	0.418	0.334	0.258	1	0.535	0	0.217	1	0.394	0.859	0.411	0.363	0.601	0.03	0.494	0.192	0.377	0.859	0.611	0	0.274	1	0.394	0.859	0.367	0.928	0.339	1	0.423	0.355	0.263	1	0.539	0	0.221	1	0.234	1	0.362	1	0.384
BDNF_F11R	0.351	1	0.256	1	0.41	1	0.096	1	0.016	1	0.143	1	0.182	1	0.041	1	0.356	1	0.35	1	0.396	0	0	1	0	1	0.348	1	0	1	0.356	1	0.261	1	0.415	1	0.021	1	0.148	1	0.188	1	0.046	1	0.101	1	0.256	1	0.255
IFNB1_Type I IFNR	0.028	1	0.045	1	0.03	1	0.504	1	0.034	1	0.084	1	0.055	1	0.098	1	0	1	0	1	0	1	0	1	0	1	0	1	0	1	0	1	0	1	0	1	0	1	0	1	0	1	0	1	0	1	0.045	1	0
IFNW1_Type I IFNR	0.028	1	0.045	1	0.03	1	0.504	1	0.034	1	0.084	1	0.054	1	0.098	1	0	1	0	1	0	1	0	1	0	1	0	1	0	1	0	1	0	1	0	1	0	1	0	1	0	1	0	1	0	1	0.045	1	0
IFNK_Type I IFNR	0	1	0	1	0	1	0	1	0	1	0	1	0	1	0	1	0	1	0	1	0	1	0	1	0	1	0.031	1	0	1	0	1	0	1	0	1	0	1	0	1	0	1	0	1	0	1	0	1	0
ADIPOQ_CD200R1	0	1	0	1	0	1	0	1	0	1	0	1	0	1	0	1	0	1	0	1	0	1	0	1	0	1	0	1	0.005	1	0	1	0	1	0	1	0	1	0	1	0	1	0	1	0	1	0	1	0
CD200_CD200R1	0.157	1	0.157	1	0.158	1	0.188	1	0	1	0.195	1	0.16	1	0.172	1	0.213	1	0.134	1	0.038	1	0.04	1	0.008	1	0.013	1	0.019	1	0.213	1	0.213	1	0.214	1	0	1	0.251	1	0.215	1	0.228	1	0.244	1	0.157	1	0.133
ADIPOQ_PROKR2	0	1	0	1	0	1	0	1	0	1	0	1	0	1	0	1	0	1	0	1	0	1	0	1	0	1	0	1	0	1	0	1	0	1	0	1	0	1	0	1	0	1	0	1	0	1	0	1	0
ADIPOQ_CLEC2D	0	1	0	1	0	1	0	1	0	1	0	1	0	1	0	1	0	1	0	1	0	1	0	1	0	1	0	1	0.022	1	0	1	0	1	0	1	0	1	0	1	0	1	0	1	0	1	0	1	0
KLRB1_CLEC2D	0.025	1	0.021	1	0.018	1	0.159	1	0.043	1	0.072	1	0.027	1	0.374	1	0.021	1	0.023	1	0.163	1	0	1	0	1	0.032	1	0.458	1	0.021	1	0.018	1	0.015	1	0.039	1	0.068	1	0.024	1	0.371	1	0.155	1	0.021	1	0.02
FAM3C_CLEC2D	0.07	1	0.066	1	0.064	1	0.204	0.06	0.088	0.403	0.117	0.304	0.073	1	0.42	0	0.059	1	0.084	1	0.167	1	0.198	1	0.052	1	0.109	1	0.043	1	0.059	1	0.056	1	0.053	1	0.078	0.493	0.107	0.406	0.062	1	0.409	0	0.193	0.03	0.066	1	0.08
TNF_DAG1	0.055	1	0.047	1	0.032	1	0.006	1	0.047	1	0.062	1	0.015	1	0.022	1	0.052	1	0.057	1	0.193	0.06	0	1	0.1	0.345	0.244	0	0.274	0	0.052	1	0.044	1	0.03	1	0.045	1	0.059	1	0.013	1	0.02	1	0.004	1	0.047	1	0.049
LGALS9_DAG1	0.057	1	0.049	1	0.034	1	0.008	1	0.049	1	0.064	1	0.017	1	0.024	1	0.055	1	0.094	1	0.096	0.547	0.058	1	0.145	0.496	0.585	0	0.106	0.919	0.055	1	0.047	1	0.032	1	0.047	1	0.062	1	0.015	1	0.022	1	0.006	1	0.049	1	0.086
TNF_NOTCH1	0.008	1	0.015	1	0.029	1	0	1	0.105	1	0.086	1	0.087	1	0.032	1	0.006	1	0.011	1	0.147	1	0	1	0.054	1	0.197	1	0.228	1	0.006	1	0.012	1	0.026	1	0.103	1	0.084	1	0.085	1	0.03	1	0	1	0.015	1	0.018
DLL1_NOTCH1	0.089	1	0.096	1	0.11	1	0	1	0.186	0.081	0.167	0	0.168	0	0.113	1	0.064	1	0.074	1	0.137	1	0	1	0	1	0.006	1	0	1	0.064	1	0.07	1	0.084	1	0.16	0.102	0.142	0.03	0.142	0	0.088	1	0	1	0.096	1	0.081
TNF_SEMA4C	0.008	1	0.01	1	0.004	1	0	1	0	1	0.015	1	0.005	1	0	1	0.005	1	0.011	1	0.146	1	0	1	0.053	1	0.197	1	0.227	1	0.005	1	0.008	1	0.002	1	0	1	0.013	1	0.003	1	0	1	0	1	0.01	1	0.013
PLXNB2_SEMA4C	0.117	1	0.119	1	0.113	1	0	1	0	1	0.124	1	0.114	1	0	1	0.119	1	0.15	1	0.173	1	0.043	1	0.031	1	0.292	1	0.015	1	0.119	1	0.122	1	0.116	1	0	1	0.127	1	0.117	1	0	1	0	1	0.119	1	0.153
TNF_FLT4	0.004	1	0	1	0	1	0	1	0	1	0	1	0.004	1	0	1	0.002	1	0.007	1	0.142	1	0	1	0.049	1	0.193	1	0.224	1	0.002	1	0	1	0	1	0	1	0	1	0.002	1	0	1	0	1	0	1	0
TNF_ICOS	0.005	1	0	1	0	1	0	1	0	1	0	1	0.006	1	0.164	1	0.003	1	0.008	1	0.144	1	0	1	0.05	1	0.194	1	0.225	1	0.003	1	0	1	0	1	0	1	0	1	0.004	1	0.162	1	0	1	0	1	0
ICOSLG_ICOS	0.009	1	0	1	0	1	0	1	0	1	0	1	0.01	1	0.168	1	0.009	1	0.009	1	0	1	0.018	1	0.008	1	0.035	1	0	1	0.009	1	0	1	0	1	0	1	0	1	0.01	1	0.168	1	0	1	0	1	0
TNF_TNFRSF1A	0.019	1	0.009	1	0.055	1	0.006	1	0.262	1	0.031	1	0.21	1	0.087	1	0.017	1	0.022	1	0.158	1	0	1	0.065	1	0.209	1	0.239	1	0.017	1	0.006	1	0.052	1	0.26	1	0.028	1	0.208	1	0.085	1	0.004	1	0.009	1	0.012
LTA_TNFRSF1A	0	1	0	1	0	1	0	1	0	1	0	1	0	1	0	1	0.018	1	0	1	0	1	0.03	1	0	1	0.016	1	0.021	1	0.018	1	0.007	1	0.053	1	0.261	1	0.029	1	0.209	1	0.085	1	0.004	1	0	1	0
TNFSF13_TNFRSF1A	0	1	0	1	0	1	0	1	0	1	0	1	0	1	0	1	0	1	0	1	0	1	0	1	0	1	0.027	1	0	1	0	1	0	1	0	1	0	1	0	1	0	1	0	1	0	1	0	1	0
TNF_FAS	0.012	1	0.006	1	0.009	1	0.028	1	0.064	1	0.013	1	0.017	1	0.16	1	0.01	1	0.015	1	0.151	1	0	1	0.057	1	0.201	1	0.232	1	0.01	1	0.004	1	0.007	1	0.062	1	0.01	1	0.015	1	0.158	1	0.026	1	0.006	1	0.009
TNFSF13_FAS	0	1	0	1	0	1	0	1	0	1	0	1	0	1	0	1	0	1	0	1	0	1	0	1	0	1	0.02	1	0	1	0	1	0	1	0	1	0	1	0	1	0	1	0	1	0	1	0	1	0
TNF_TNFRSF1B	0.011	1	0.013	1	0.007	1	0	1	0	1	0.021	1	0.367	1	0.381	1	0.008	1	0.013	1	0.149	1	0	1	0.056	1	0.2	1	0.23	1	0.008	1	0.011	1	0.005	1	0	1	0.019	1	0.365	1	0.379	1	0	1	0.013	1	0.016
LTA_TNFRSF1B	0	1	0	1	0	1	0	1	0	1	0	1	0	1	0	1	0.009	1	0	1	0	1	0.021	1	0	1	0.007	1	0.012	1	0.009	1	0.011	1	0.006	1	0	1	0.02	1	0.366	1	0.379	1	0	1	0	1	0
TNF_RIPK1	0.029	1	0.026	1	0.041	1	0.105	1	0.061	1	0.047	1	0.095	1	0.042	1	0.027	1	0.032	1	0.167	1	0	1	0.074	1	0.218	1	0.248	1	0.027	1	0.024	1	0.038	1	0.058	1	0.044	1	0.092	1	0.04	1	0.103	1	0.026	1	0.029
LTA_RIPK1	0	1	0	1	0	1	0	1	0	1	0	1	0	1	0	1	0.027	1	0	1	0	1	0.039	1	0	1	0.025	1	0.031	1	0.027	1	0.025	1	0.039	1	0.059	1	0.045	1	0.093	1	0.041	1	0.103	1	0	1	0
TNFSF10_RIPK1	0.052	1	0.05	1	0.064	1	0.128	1	0.084	1	0.07	1	0.118	1	0.066	1	0.037	1	0.181	1	0.486	1	0.292	1	0.442	1	0.252	1	0.112	1	0.037	1	0.035	1	0.049	1	0.069	1	0.055	1	0.103	1	0.051	1	0.114	1	0.05	1	0.179
TNF_PTPRS	0.101	1	0.093	1	0.077	1	0	1	0.171	1	0	1	0.005	1	0.006	1	0.099	1	0.104	1	0.239	0.06	0	1	0.146	0.285	0.29	0	0.32	0	0.099	1	0.091	1	0.075	1	0.169	1	0	1	0.003	1	0.004	1	0	1	0.093	1	0.096
PTN_PTPRS	0.486	0	0.479	0	0.462	0	0	1	0.556	0	0	1	0.39	1	0.392	1	0.393	0.051	0.504	0	0.421	0.304	0.181	0.919	0	1	0.108	1	0.102	1	0.393	0.051	0.385	0.081	0.369	0.174	0.463	0.042	0	1	0.297	1	0.298	1	0	1	0.479	0	0.497
TNF_CELSR2	0.059	1	0.094	1	0.058	1	0.029	1	0.035	1	0	1	0.009	1	0	1	0.056	1	0.061	1	0.197	0.081	0	1	0.104	0.345	0.248	0	0.278	0	0.056	1	0.091	1	0.056	1	0.033	1	0	1	0.006	1	0	1	0.027	1	0.094	1	0.096
CXCR3_CCL19	0	1	0	1	0	1	0	1	0	1	0	1	0.007	1	0	1	0	1	0	1	0	1	0	1	0	1	0	1	0	1	0	1	0	1	0	1	0	1	0	1	0	1	0	1	0	1	0	1	0
CCRL2_CCL19	0	1	0	1	0	1	0	1	0	1	0	1	0.008	1	0	1	0	1	0	1	0	1	0	1	0	1	0	1	0	1	0	1	0	1	0	1	0	1	0	1	0	1	0	1	0	1	0	1	0
CCR7_CCL19	0	1	0	1	0	1	0	1	0	1	0	1	0.009	1	0	1	0	1	0	1	0	1	0	1	0	1	0	1	0	1	0	1	0	1	0	1	0	1	0	1	0.008	1	0	1	0	1	0	1	0
CXCR3_CCL20	0.003	1	0.002	1	0.013	1	0.013	1	0	1	0.049	1	0.254	1	0.027	1	0	1	0.003	1	0.145	1	0.114	1	0	1	0.01	1	0.191	1	0	1	0	1	0	1	0	1	0	1	0	1	0	1	0	1	0.002	1	0.001
CCR6_CCL20	0.006	1	0.004	1	0.016	1	0.016	1	0	1	0.051	1	0.257	1	0.029	1	0.004	1	0.006	1	0	1	0	1	0	1	0.035	1	0.082	1	0.004	1	0.002	1	0.014	1	0	1	0.05	1	0.255	1	0.027	1	0.014	1	0.004	1	0.004
DPP4_CXCL12	0.013	1	0.015	1	0.011	1	0.009	1	0.16	1	0	1	0.007	1	0	1	0.016	1	0.021	1	0	1	0	1	0.169	1	0.022	1	0.063	1	0.016	1	0.019	1	0.014	1	0.164	1	0	1	0.011	1	0	1	0.012	1	0.015	1	0.023
ACKR3_CXCL12	0.047	1	0.05	1	0.046	1	0.044	1	0.195	0	0	1	0.042	1	0	1	0.062	1	0.067	1	0	1	0.014	1	0.017	1	0.077	1	0.011	1	0.062	1	0.065	1	0.06	1	0.21	0	0	1	0.057	1	0	1	0.058	1	0.05	1	0.07
TNFRSF13B_TNFSF13	0	1	0	1	0	1	0	1	0	1	0	1	0	1	0	1	0	1	0	1	0	1	0	1	0	1	0	1	0	1	0	1	0	1	0	1	0	1	0	1	0	1	0	1	0	1	0	1	0
TNFRSF13B_CD70	0	1	0	1	0	1	0	1	0	1	0	1	0	1	0	1	0	1	0	1	0	1	0	1	0	1	0	1	0	1	0	1	0	1	0	1	0	1	0	1	0	1	0	1	0	1	0	1	0
CD27_CD70	0	1	0	1	0	1	0.041	1	0	1	0	1	0.006	1	0.019	1	0	1	0	1	0	1	0	1	0	1	0	1	0	1	0	1	0	1	0	1	0	1	0	1	0.013	1	0.025	1	0.047	1	0	1	0
CD40_CD40LG	0.041	1	0	1	0	1	0	1	0	1	0	1	0.043	1	0.075	1	0.062	1	0.073	1	0.023	1	0.184	1	0.011	1	0.146	1	0.021	1	0.062	1	0	1	0	1	0	1	0	1	0.064	1	0.095	1	0	1	0	1	0
CD40_INSL3	0	1	0	1	0.042	1	0	1	0	1	0	1	0	1	0	1	0	1	0	1	0	1	0	1	0	1	0	1	0	1	0	1	0	1	0.063	1	0	1	0	1	0	1	0	1	0	1	0	1	0
HLA-DQB2_PRL	0	1	0	1	0	1	0	1	0	1	0	1	0	1	0	1	0	1	0	1	0	1	0	1	0	1	0.144	0.577	0.098	1	0	1	0	1	0	1	0	1	0	1	0	1	0	1	0	1	0	1	0
HLA-DRB1_OGN	0.011	1	0.016	1	0.013	1	0	1	0.021	1	0	1	0.005	1	0.007	1	0.01	1	0.012	1	0.029	1	0.08	1	0.228	1	0.833	1	0.196	1	0.01	1	0.015	1	0.013	1	0.021	1	0	1	0.005	1	0.006	1	0	1	0.016	1	0.017
IL1 receptor_IL1A	0.004	1	0	1	0	1	0	1	0	1	0.01	1	0.053	1	0	1	0.005	1	0.004	1	0.071	1	0	1	0.014	1	0.038	1	0	1	0.005	1	0	1	0	1	0	1	0.011	1	0.054	1	0	1	0	1	0	1	0
IL1 receptor inhibitor_IL1A	0	1	0	1	0	1	0	1	0	1	0	1	0	1	0	1	0	1	0	1	0	1	0	1	0.039	1	0.045	1	0	1	0	1	0	1	0	1	0	1	0	1	0	1	0	1	0	1	0	1	0
IL1 receptor_IL1B	0.008	1	0.016	1	0.01	1	0.025	1	0.54	1	0.094	1	0.598	1	0.062	1	0.009	1	0.008	1	0.075	1	0	1	0.018	1	0.042	1	0	1	0.009	1	0.018	1	0.011	1	0.541	1	0.095	1	0.599	1	0.063	1	0.027	1	0.016	1	0.017
IL1 receptor inhibitor_IL1B	0	1	0	1	0	1	0	1	0	1	0	1	0	1	0	1	0	1	0	1	0	1	0	1	0.043	1	0.049	1	0	1	0	1	0	1	0	1	0	1	0	1	0	1	0	1	0	1	0	1	0
IL1 receptor_IL1RN	0.007	1	0.008	1	0.04	1	0.008	1	0	1	0.101	1	0.578	1	0.019	1	0.008	1	0.008	1	0.075	1	0	1	0.018	1	0.042	1	0	1	0.008	1	0.009	1	0.041	1	0	1	0.102	1	0.579	1	0.02	1	0.01	1	0.008	1	0.009
IL1 receptor inhibitor_IL1RN	0	1	0	1	0	1	0	1	0	1	0	1	0	1	0	1	0	1	0	1	0	1	0	1	0.042	1	0.049	1	0	1	0	1	0	1	0	1	0	1	0	1	0	1	0	1	0	1	0	1	0
IL10 receptor_IL10	0.003	1	0	1	0.003	1	0	1	0	1	0.008	1	0.061	1	0.042	1	0.005	1	0.007	1	0	1	0.176	1	0	1	0.149	1	0.132	1	0.005	1	0	1	0.005	1	0	1	0.01	1	0.063	1	0.044	1	0	1	0	1	0
IL11 receptor_IL11	0.016	1	0	1	0	1	0	1	0	1	0	1	0	1	0	1	0.019	1	0.029	1	0.019	1	0	1	0.029	1	0.014	1	0.016	1	0.019	1	0	1	0	1	0	1	0	1	0	1	0	1	0	1	0	1	0
IL13 receptor_IL4	0.002	1	0	1	0	1	0	1	0	1	0	1	0	1	0	1	0	1	0	1	0.015	1	0	1	0.01	1	0.166	1	0.012	1	0	1	0	1	0	1	0	1	0	1	0	1	0	1	0	1	0	1	0
IL4 receptor_IL4	0.002	1	0	1	0	1	0	1	0	1	0	1	0	1	0	1	0	1	0	1	0	1	0	1	0.095	1	0.166	1	0.046	1	0	1	0	1	0	1	0	1	0	1	0	1	0	1	0	1	0	1	0
IL15 receptor_IL15	0.004	1	0	1	0.008	1	0.038	1	0	1	0	1	0.05	1	0.025	1	0.002	1	0.005	1	0	1	0.005	1	0	1	0.003	1	0.212	1	0.002	1	0	1	0.006	1	0	1	0	1	0.049	1	0.023	1	0.037	1	0	1	0
IL17 AF_IL17 receptor AC	0	1	0	1	0	1	0	1	0	1	0	1	0	1	0	1	0	1	0	1	0	1	0	1	0	1	0	1	0	1	0	1	0	1	0	1	0	1	0	1	0	1	0	1	0	1	0	1	0
IL17 receptor AC_IL17A	0.01	1	0.012	1	0	1	0	1	0	1	0	1	0	1	0.012	1	0.017	1	0.014	1	0	1	0.022	1	0.031	1	0.03	1	0.008	1	0.017	1	0.019	1	0	1	0	1	0	1	0	1	0.019	1	0	1	0.012	1	0.016
IL17 receptor AC_IL17F	0	1	0	1	0.011	1	0	1	0	1	0	1	0	1	0	1	0	1	0	1	0	1	0	1	0	1	0	1	0	1	0	1	0	1	0.018	1	0	1	0	1	0	1	0	1	0	1	0	1	0
IL17 receptor AE_IL17C	0	1	0	1	0	1	0	1	0	1	0	1	0	1	0	1	0	1	0.01	1	0	1	0	1	0	1	0.006	1	0	1	0	1	0	1	0	1	0	1	0	1	0	1	0	1	0	1	0	1	0.017
IL18 receptor_IL18	0	1	0	1	0	1	0	1	0	1	0	1	0	1	0	1	0	1	0	1	0	1	0	1	0.006	1	0.003	1	0.014	1	0	1	0	1	0	1	0	1	0	1	0	1	0	1	0	1	0	1	0
IL2 receptor_HA_IL2	0	1	0	1	0	1	0	1	0	1	0	1	0	1	0.032	1	0	1	0	1	0	1	0	1	0	1	0	1	0	1	0	1	0	1	0	1	0	1	0	1	0	1	0	1	0	1	0	1	0
IL2 receptor_I_IL2	0	1	0	1	0	1	0	1	0	1	0	1	0	1	0.032	1	0	1	0	1	0	1	0	1	0	1	0	1	0	1	0	1	0	1	0	1	0	1	0	1	0	1	0.03	1	0	1	0	1	0
NGFR_IL2	0	1	0	1	0	1	0	1	0	1	0	1	0	1	0.048	1	0	1	0	1	0	1	0	1	0	1	0	1	0	1	0	1	0	1	0	1	0	1	0	1	0	1	0.077	1	0	1	0	1	0
NGFR_BDNF	0.026	1	0.031	1	0.025	1	0	1	0.071	1	0	1	0.023	1	0	1	0.055	1	0.031	1	0	1	0.009	1	0	1	0	1	0	1	0.055	1	0.06	1	0.054	1	0.1	0.03	0	1	0.052	1	0	1	0	1	0.031	1	0.036
NCAM1_BDNF	0.253	1	0.258	1	0.252	1	0	1	0.298	0	0	1	0.25	1	0	1	0.298	1	0.274	1	0.024	1	0.049	1	0.009	1	0.009	1	0.039	1	0.298	1	0.303	1	0.297	1	0.343	0	0	1	0.295	1	0	1	0	1	0.258	1	0.279
NGFR_NTF4	0.019	1	0	1	0.019	1	0	1	0	1	0	1	0.02	1	0.021	1	0.048	1	0.024	1	0	1	0.002	1	0	1	0	1	0	1	0.048	1	0	1	0.048	1	0	1	0	1	0.049	1	0.05	1	0	1	0	1	0
NCAM1_GDNF	0.251	1	0.259	1	0.258	1	0	1	0	1	0	1	0	1	0	1	0.296	1	0.272	1	0.022	1	0.047	1	0.007	1	0.007	1	0.037	1	0.296	1	0.304	1	0.303	1	0	1	0	1	0	1	0	1	0	1	0.259	1	0.28
IL20 receptor Type I_IL24	0.003	1	0	1	0	1	0	1	0	1	0	1	0	1	0.004	1	0	1	0.003	1	0	1	0	1	0	1	0.003	1	0	1	0	1	0	1	0	1	0	1	0	1	0	1	0	1	0	1	0	1	0
IL20 receptor Type II_IL24	0.003	1	0	1	0	1	0	1	0	1	0	1	0	1	0.004	1	0.007	1	0.003	1	0	1	0	1	0	1	0	1	0	1	0.007	1	0	1	0	1	0	1	0	1	0	1	0.008	1	0	1	0	1	0
NOTCH2_IL24	0.008	1	0	1	0	1	0	1	0	1	0	1	0	1	0.01	1	0.007	1	0.021	1	0.079	1	0.085	1	0.066	1	0.125	1	0.024	1	0.007	1	0	1	0	1	0	1	0	1	0	1	0.009	1	0	1	0	1	0
IL20 receptor Type I_IL20	0	1	0.005	1	0.012	1	0	1	0	1	0	1	0	1	0	1	0	1	0	1	0	1	0	1	0	1	0	1	0	1	0	1	0	1	0	1	0	1	0	1	0	1	0	1	0	1	0.005	1	0.005
IL20 receptor Type II_IL20	0	1	0.005	1	0.012	1	0	1	0	1	0	1	0	1	0	1	0	1	0	1	0	1	0	1	0	1	0	1	0	1	0	1	0.009	1	0.016	1	0	1	0	1	0	1	0	1	0	1	0.005	1	0.005
IL20 receptor Type I_IL19	0.002	1	0	1	0.004	1	0	1	0	1	0.005	1	0.004	1	0	1	0	1	0.002	1	0	1	0	1	0	1	0.003	1	0	1	0	1	0	1	0	1	0	1	0	1	0	1	0	1	0	1	0	1	0
NOTCH2_DLL4	0.017	1	0.023	1	0.026	1	0	1	0	1	0	1	0	1	0.011	1	0.016	1	0.03	1	0.087	1	0.093	1	0.074	1	0.134	1	0.032	1	0.016	1	0.022	1	0.025	1	0	1	0	1	0	1	0.01	1	0	1	0.023	1	0.036
NOTCH1_DLL4	0.014	1	0.021	1	0.024	1	0	1	0	1	0	1	0	1	0.009	1	0.021	1	0.035	1	0.111	1	0	1	0.093	1	0.093	1	0.038	1	0.021	1	0.028	1	0.03	1	0	1	0	1	0	1	0.015	1	0	1	0.021	1	0.041
NOTCH4_DLL4	0.082	1	0.089	1	0.091	1	0	1	0	1	0	1	0	1	0.076	1	0.073	1	0.047	1	0	1	0	1	0.053	1	0.018	1	0.013	1	0.073	1	0.08	1	0.083	1	0	1	0	1	0	1	0.068	1	0	1	0.089	1	0.053
NOTCH2_DLL3	0.308	1	0.283	1	0.232	1	0.042	1	0.047	1	0	1	0.013	1	0.008	1	0.307	1	0.321	1	0.379	0	0.385	0	0.366	0	0.425	0	0.324	1	0.307	1	0.282	1	0.231	1	0.046	1	0	1	0.013	1	0.008	1	0.042	1	0.283	1	0.296
NOTCH1_DLL3	0.306	1	0.281	1	0.23	1	0.04	1	0.045	1	0	1	0.011	1	0.006	1	0.313	1	0.326	1	0.403	0.021	0	1	0.384	0	0.385	0	0.33	1	0.313	1	0.288	1	0.236	1	0.051	1	0	1	0.018	1	0.013	1	0.047	1	0.281	1	0.302
NOTCH4_DLL3	0.374	0	0.349	0	0.297	0	0.108	0.97	0.112	0.838	0	1	0.079	1	0.074	1	0.365	0	0.338	0	0	1	0	1	0.344	1	0.309	1	0.305	1	0.365	0	0.34	0	0.289	0.06	0.104	0.838	0	1	0.07	1	0.065	1	0.099	0.97	0.349	0	0.313
NOTCH2_JAG2	0.063	1	0.079	1	0.062	1	0.011	1	0.029	1	0	1	0.009	1	0.008	1	0.062	1	0.076	1	0.134	0.12	0.14	0.09	0.121	0.021	0.18	0	0.079	1	0.062	1	0.078	1	0.062	1	0.028	1	0	1	0.008	1	0.008	1	0.01	1	0.079	1	0.092
NOTCH1_JAG2	0.061	1	0.076	1	0.06	1	0.009	1	0.027	1	0	1	0.007	1	0.006	1	0.068	1	0.082	1	0.158	0.081	0	1	0.139	0	0.14	0	0.085	1	0.068	1	0.083	1	0.067	1	0.034	1	0	1	0.013	1	0.013	1	0.015	1	0.076	1	0.097
NOTCH4_JAG2	0.129	0	0.144	0	0.128	0	0.076	1	0.095	0.223	0	1	0.074	1	0.074	1	0.12	0	0.093	0.333	0	1	0	1	0.1	1	0.064	1	0.06	1	0.12	0	0.135	0	0.119	0.03	0.086	0.253	0	1	0.066	1	0.065	1	0.068	1	0.144	0	0.109
NOTCH3_JAG2	0.064	1	0.079	1	0.063	1	0.011	1	0.03	1	0	1	0.009	1	0.009	1	0.067	1	0.09	0	0.556	0	0.059	1	0	1	0.059	1	0	1	0.067	1	0.082	1	0.066	1	0.033	1	0	1	0.012	1	0.012	1	0.014	1	0.079	1	0.105
NOTCH1_WNT4	0.005	1	0.01	1	0.005	1	0	1	0	1	0	1	0.008	1	0	1	0.012	1	0.025	1	0.102	1	0	1	0.083	1	0.084	1	0.029	1	0.012	1	0.017	1	0.012	1	0	1	0	1	0.014	1	0	1	0	1	0.01	1	0.031
FZD6_WNT4	0.109	1	0.114	1	0.109	1	0	1	0	1	0	1	0.112	1	0	1	0.097	1	0.111	1	0.08	1	0.073	1	0	1	0.005	1	0.012	1	0.097	1	0.102	1	0.097	1	0	1	0	1	0.1	1	0	1	0	1	0.114	1	0.116
NOTCH1_JAG1	0.034	1	0.019	1	0.077	1	0.01	1	0.137	1	0.01	1	0.036	1	0.007	1	0.041	1	0.055	1	0.131	0.102	0	1	0.112	0.03	0.113	0	0.058	1	0.041	1	0.025	1	0.083	1	0.143	1	0.017	1	0.042	1	0.014	1	0.016	1	0.019	1	0.039
CD46_JAG1	0.286	1	0.27	1	0.328	0.658	0.261	1	0.388	0.141	0.262	1	0.287	1	0.259	1	0.284	0.97	0.383	0	0.541	0.12	0.26	0.747	0.261	0.877	0.44	0	0.281	0.88	0.284	0.97	0.269	1	0.327	0.523	0.387	0.231	0.26	1	0.286	1	0.258	1	0.26	1	0.27	1	0.367
NOTCH1_DLK1	0.835	1	0.799	1	0.383	1	0.254	1	0.061	1	0.024	1	0.017	1	0.06	1	0.841	1	0.855	1	0.931	0	0	1	0.913	0	0.913	0	0.859	1	0.841	1	0.805	1	0.389	1	0.068	1	0.031	1	0.024	1	0.066	1	0.261	1	0.799	1	0.819
IL21 receptor_IL21	0	1	0	1	0	1	0	1	0	1	0	1	0.001	1	0	1	0	1	0	1	0	1	0	1	0	1	0	1	0	1	0	1	0	1	0	1	0	1	0	1	0	1	0	1	0	1	0	1	0
IL26 receptor_IL26	0	1	0	1	0	1	0.014	1	0	1	0	1	0.003	1	0.013	1	0	1	0	1	0	1	0	1	0	1	0	1	0	1	0	1	0	1	0	1	0	1	0	1	0	1	0	1	0	1	0	1	0
IL27_IL27 receptor	0	1	0	1	0	1	0	1	0	1	0	1	0	1	0	1	0	1	0	1	0	1	0	1	0	1	0	1	0	1	0	1	0	1	0	1	0	1	0	1	0	1	0	1	0	1	0	1	0
IL33 receptor_IL33	0.004	1	0	1	0.005	1	0	1	0.113	1	0	1	0.003	1	0	1	0.004	1	0.003	1	0.07	1	0	1	0.048	1	0.016	1	0	1	0.004	1	0	1	0.005	1	0.113	1	0	1	0.003	1	0	1	0	1	0	1	0
IL35_IL35 receptor	0.004	1	0	1	0.018	1	0	1	0	1	0	1	0	1	0.01	1	0	1	0	1	0	1	0.008	1	0	1	0	1	0	1	0	1	0	1	0	1	0	1	0	1	0	1	0	1	0	1	0	1	0
IL36 receptor_IL36G	0	1	0	1	0	1	0	1	0	1	0	1	0	1	0	1	0	1	0	1	0	1	0	1	0	1	0.002	1	0	1	0	1	0	1	0	1	0	1	0	1	0	1	0	1	0	1	0	1	0
IL37 receptor_IL37	0.003	1	0.005	1	0.005	1	0	1	0	1	0	1	0	1	0	1	0.004	1	0.002	1	0	1	0	1	0.14	1	0.007	1	0.049	1	0.004	1	0.006	1	0.006	1	0	1	0	1	0	1	0	1	0	1	0.005	1	0.004
IL6 receptor_IL6	0.005	1	0.017	1	0.026	1	0	1	0.341	1	0.032	1	0.074	1	0.002	1	0.011	1	0.004	1	0.059	1	0.135	1	0.089	1	0.111	1	0.022	1	0.011	1	0.022	1	0.032	1	0.347	1	0.038	1	0.08	1	0.008	1	0	1	0.017	1	0.016
IL7 receptor_IL7	0.004	1	0.005	1	0	1	0	1	0	1	0.011	1	0.029	1	0.016	1	0.005	1	0.004	1	0	1	0.032	1	0.038	1	0.278	1	0.702	1	0.005	1	0.006	1	0	1	0	1	0.012	1	0.03	1	0.017	1	0	1	0.005	1	0.005
LIFR_OSM	0.119	1	0.12	1	0.119	1	0	1	0	1	0.142	1	0.345	0	0.208	0.03	0.11	1	0.145	1	0.4	1	0	1	0.007	1	0.002	1	0.011	1	0.11	1	0.111	1	0.11	1	0	1	0.133	1	0.336	0	0.2	0.03	0	1	0.12	1	0.146
OSMR_OSM	0.004	1	0.005	1	0.004	1	0	1	0	1	0.027	1	0.23	1	0.093	1	0.004	1	0.008	1	0.229	1	0	1	0	1	0.012	1	0	1	0.004	1	0.005	1	0.004	1	0	1	0.027	1	0.23	1	0.093	1	0	1	0.005	1	0.01
LIFR_LIF	0.121	1	0.121	1	0.13	1	0	1	0.221	0.09	0.615	0	0.128	1	0.122	1	0.112	1	0.148	1	0.402	1	0	1	0.009	1	0.004	1	0.013	1	0.112	1	0.112	1	0.121	1	0.212	0.09	0.606	0	0.119	1	0.113	1	0	1	0.121	1	0.148
MIS receptor 1_AMH	0.037	1	0.019	1	0.025	1	0.02	1	0	1	0	1	0	1	0	1	0	1	0.037	1	0.07	0	0	1	0.081	0	0.035	1	0.037	1	0	1	0	1	0	1	0	1	0	1	0	1	0	1	0	1	0.019	1	0.019
MIS receptor 2_AMH	0.034	1	0.016	1	0.022	1	0.017	1	0	1	0	1	0	1	0	1	0	1	0.037	1	0	1	0	1	0	1	0.034	1	0.035	1	0	1	0	1	0	1	0	1	0	1	0	1	0	1	0	1	0.016	1	0.019
MIS receptor 3_AMH	0.037	1	0.019	1	0.025	1	0.02	1	0	1	0	1	0	1	0	1	0	1	0.037	1	0.07	0	0	1	0	1	0.035	1	0.037	1	0	1	0	1	0	1	0	1	0	1	0	1	0	1	0	1	0.019	1	0.019
NODAL receptor_NODAL	0	1	0	1	0	1	0	1	0	1	0	1	0	1	0	1	0	1	0.001	1	0	1	0	1	0	1	0.002	1	0	1	0	1	0	1	0	1	0	1	0	1	0	1	0	1	0	1	0	1	0
FZD9_WNT1	0	1	0	1	0	1	0	1	0	1	0	1	0	1	0.037	1	0	1	0	1	0	1	0	1	0	1	0	1	0	1	0	1	0	1	0	1	0	1	0	1	0	1	0.017	1	0	1	0	1	0
GPR25_RETN	0.002	1	0	1	0.002	1	0	1	0	1	0.097	1	0.446	1	0.003	1	0	1	0	1	0	1	0	1	0	1	0	1	0.003	1	0	1	0	1	0	1	0	1	0	1	0	1	0	1	0	1	0	1	0
CCL24_CCR2	0	1	0	1	0	1	0	1	0	1	0	1	0	1	0	1	0	1	0	1	0	1	0	1	0	1	0	1	0	1	0	1	0	1	0	1	0	1	0	1	0	1	0	1	0	1	0	1	0
CCL16_CCR2	0	1	0	1	0	1	0	1	0	1	0	1	0	1	0	1	0	1	0	1	0	1	0	1	0	1	0	1	0	1	0	1	0	1	0	1	0	1	0.043	1	0.021	1	0.025	1	0.071	1	0	1	0
CCL2_CCR2	0	1	0	1	0	1	0.139	0.051	0	1	0.111	1	0.089	1	0.092	1	0	1	0	1	0	1	0	1	0	1	0	1	0	1	0	1	0	1	0	1	0	1	0.177	1	0.155	1	0.159	1	0.206	0	0	1	0
CCL16_CCR1	0	1	0	1	0	1	0	1	0	1	0	1	0	1	0	1	0	1	0	1	0	1	0	1	0	1	0	1	0	1	0	1	0.002	1	0	1	0.142	1	0.028	1	0.156	1	0.009	1	0	1	0	1	0
CCL3_CCR1	0	1	0.005	1	0	1	0	1	0.145	1	0.031	1	0.159	1	0.012	1	0	1	0	1	0	1	0	1	0	1	0	1	0	1	0	1	0	1	0	1	0	1	0	1	0	1	0	1	0	1	0.005	1	0.005
CCL5_CCR1	0	1	0.192	1	0	1	0	1	0.332	0.283	0.218	1	0.347	0.898	0.199	1	0	1	0	1	0	1	0	1	0	1	0	1	0	1	0	1	0.205	1	0	1	0.345	0.283	0.231	1	0.359	0.739	0.212	1	0	1	0.192	1	0.142
CCL3L3_CCR1	0	1	0	1	0	1	0	1	0	1	0	1	0	1	0	1	0	1	0	1	0	1	0	1	0	1	0	1	0	1	0	1	0	1	0	1	0	1	0	1	0	1	0	1	0	1	0	1	0
CCL16_HRH4	0	1	0	1	0	1	0	1	0	1	0	1	0	1	0	1	0.001	1	0	1	0	1	0	1	0	1	0	1	0	1	0.001	1	0.005	1	0	1	0	1	0	1	0.003	1	0	1	0	1	0	1	0
CCL2_ACKR1	0.071	1	0	1	0.072	1	0	1	0.091	0.051	0	1	0	1	0	1	0.138	1	0.127	1	0.772	1	0.023	1	0.121	1	0.102	1	0.047	1	0.138	1	0	1	0.138	1	0.157	0.03	0	1	0	1	0	1	0	1	0	1	0
CCL5_ACKR1	0.194	1	0	1	0.194	1	0	1	0.214	0.051	0	1	0	1	0	1	0.207	1	0.144	1	0.071	1	0.229	1	0.307	1	0.345	1	1.674	1	0.207	1	0	1	0.207	1	0.226	0.051	0	1	0	1	0	1	0	1	0	1	0
PF4_ACKR1	0.003	1	0	1	0.003	1	0	1	0.023	1	0	1	0	1	0	1	0.006	1	0.004	1	0.035	1	0	1	0	1	0	1	0	1	0.006	1	0	1	0.006	1	0.025	1	0	1	0	1	0	1	0	1	0	1	0
CXCL1_ACKR1	0.071	1	0	1	0.072	1	0	1	0.091	0.051	0	1	0	1	0	1	0.106	1	0.225	1	0.471	1	0.053	1	0.017	1	0.064	1	0.016	1	0.106	1	0	1	0.107	1	0.126	0.051	0	1	0	1	0	1	0	1	0	1	0
CXCL8_ACKR1	0.038	1	0	1	0.038	1	0	1	0.057	0.051	0	1	0	1	0	1	0.042	1	0.142	1	0.653	1	0.046	1	0.44	1	0.655	1	0.109	1	0.042	1	0	1	0.043	1	0.062	0.051	0	1	0	1	0	1	0	1	0	1	0
CXCL5_ACKR1	0.003	1	0	1	0.003	1	0	1	0.022	1	0	1	0	1	0	1	0.005	1	0	1	0	1	0	1	0.058	1	0.24	1	0	1	0.005	1	0	1	0.005	1	0.024	1	0	1	0	1	0	1	0	1	0	1	0
CCL8_ACKR1	0.003	1	0	1	0.003	1	0	1	0.022	1	0	1	0	1	0	1	0	1	0.007	1	0	1	0	1	0	1	0	1	0	1	0	1	0	1	0	1	0	1	0	1	0	1	0	1	0	1	0	1	0
CCL7_ACKR1	0	1	0	1	0	1	0	1	0	1	0	1	0	1	0	1	0	1	0	1	0	1	0	1	0.011	1	0.028	1	0	1	0	1	0	1	0	1	0	1	0	1	0	1	0	1	0	1	0	1	0
CCL2_CCR10	0.134	0.525	0.095	1	0.105	1	0.259	0	0	1	0.073	1	0.078	1	0.072	1	0.201	0	0.19	0	0.835	0	0.086	1	0.184	0.153	0.165	0.03	0.11	0.688	0.201	0	0.162	1	0.171	0.102	0	1	0.139	1	0.145	1	0.139	1	0.325	0	0.095	1	0.151
CCL5_ACKR4	0.194	1	0.193	1	0.195	1	0	1	0	1	0	1	0.193	1	0	1	0.206	1	0.143	1	0.071	1	0.228	1	0.307	1	0.344	1	1.673	1	0.206	1	0.206	1	0.208	1	0	1	0	1	0.206	1	0	1	0	1	0.193	1	0.143
CCL21_ACKR4	0.003	1	0.003	1	0.005	1	0	1	0	1	0	1	0.003	1	0	1	0	1	0	1	0	1	0.035	1	0	1	0	1	0	1	0	1	0	1	0	1	0	1	0	1	0	1	0	1	0	1	0.003	1	0
CCL25_ACKR4	0	1	0	1	0	1	0	1	0	1	0	1	0	1	0	1	0.011	1	0	1	0	1	0	1	0	1	0	1	0	1	0.011	1	0.01	1	0.013	1	0	1	0	1	0.011	1	0	1	0	1	0	1	0
CXCL13_ACKR4	0.002	1	0.002	1	0.004	1	0	1	0	1	0	1	0.002	1	0	1	0	1	0.003	1	0	1	0	1	0	1	0.015	1	0.037	1	0	1	0	1	0	1	0	1	0	1	0	1	0	1	0	1	0.002	1	0.003
CCL19_ACKR4	0	1	0	1	0	1	0	1	0	1	0	1	0	1	0	1	0	1	0	1	0	1	0	1	0	1	0.008	1	0	1	0	1	0	1	0	1	0	1	0	1	0	1	0	1	0	1	0	1	0
CCL5_CCR4	0	1	0	1	0	1	0	1	0	1	0.196	1	0	1	0.198	1	0	1	0	1	0	1	0	1	0	1	0	1	0	1	0	1	0	1	0	1	0	1	0.209	1	0	1	0.21	1	0	1	0	1	0
CCL22_CCR4	0	1	0	1	0	1	0	1	0	1	0.005	1	0	1	0.007	1	0	1	0	1	0	1	0	1	0	1	0	1	0	1	0	1	0	1	0	1	0	1	0	1	0	1	0	1	0	1	0	1	0
CCL3L3_DPP4	0	1	0	1	0	1	0	1	0	1	0	1	0	1	0	1	0	1	0	1	0	1	0	1	0	1	0.006	1	0.007	1	0	1	0	1	0	1	0	1	0	1	0	1	0	1	0	1	0	1	0
GCG_DPP4	0.004	1	0.008	1	0.012	1	0	1	0	1	0.161	1	0.013	1	0.054	1	0	1	0	1	0	1	0	1	0	1	0	1	0	1	0	1	0	1	0	1	0	1	0	1	0	1	0	1	0	1	0.008	1	0
CCL22_DPP4	0.004	1	0.008	1	0.012	1	0	1	0	1	0.16	1	0.013	1	0.054	1	0	1	0.006	1	0	1	0	1	0	1	0.026	1	0	1	0	1	0	1	0	1	0	1	0	1	0	1	0	1	0	1	0.008	1	0.009
CXCL11_DPP4	0.005	1	0.009	1	0.013	1	0	1	0	1	0.162	1	0.014	1	0.055	1	0.005	1	0.006	1	0	1	0	1	0	1	0.006	1	0	1	0.005	1	0.009	1	0.013	1	0	1	0.162	1	0.014	1	0.056	1	0	1	0.009	1	0.01
CXCL10_DPP4	0.005	1	0.009	1	0.013	1	0	1	0	1	0.162	1	0.014	1	0.055	1	0.005	1	0	1	0	1	0	1	0.031	1	0.056	1	0	1	0.005	1	0.008	1	0.013	1	0	1	0.161	1	0.014	1	0.055	1	0	1	0.009	1	0
PYY_DPP4	0.004	1	0.008	1	0.012	1	0	1	0	1	0.161	1	0.013	1	0.055	1	0.005	1	0	1	0	1	0	1	0	1	0	1	0	1	0.005	1	0.009	1	0.013	1	0	1	0.162	1	0.014	1	0.055	1	0	1	0.008	1	0
NPPB_DPP4	0.011	1	0.014	1	0.019	1	0	1	0	1	0.167	1	0.02	1	0.061	1	0.006	1	0.009	1	0	1	0.006	1	0	1	0	1	0	1	0.006	1	0.009	1	0.013	1	0	1	0.162	1	0.014	1	0.056	1	0	1	0.014	1	0.012
ADCYAP1_DPP4	0.246	1	0.249	1	0.253	1	0	1	0	1	0.402	0	0.254	1	0.296	1	0.276	1	0.205	1	0.041	1	0.118	1	0.114	1	0.006	1	0.015	1	0.276	1	0.28	1	0.284	1	0	1	0.432	0	0.285	1	0.326	1	0	1	0.249	1	0.208
CXCL2_DPP4	0.061	1	0.064	1	0.069	1	0	1	0	1	0.217	0.393	0.07	1	0.111	1	0.049	1	0.162	1	0.384	1	0.04	1	0.43	1	0.837	1	0.038	1	0.049	1	0.052	1	0.057	1	0	1	0.205	0.474	0.058	1	0.099	1	0	1	0.064	1	0.166
PF4_CXCR3	0.002	1	0	1	0.001	1	0.112	1	0.143	1	0	1	0.008	1	0.189	1	0.004	1	0.002	1	0.034	1	0	1	0	1	0	1	0	1	0.004	1	0	1	0.004	1	0.146	1	0	1	0.011	1	0.192	1	0.115	1	0	1	0
CXCL11_CXCR3	0.003	1	0	1	0.002	1	0.113	1	0.144	1	0	1	0.009	1	0.19	1	0.003	1	0.004	1	0	1	0	1	0	1	0.003	1	0	1	0.003	1	0	1	0.002	1	0.144	1	0	1	0.01	1	0.19	1	0.113	1	0	1	0
CXCL10_CXCR3	0.003	1	0	1	0.002	1	0.113	1	0.144	1	0	1	0.009	1	0.19	1	0.002	1	0	1	0	1	0	1	0.028	1	0.053	1	0	1	0.002	1	0	1	0.002	1	0.143	1	0	1	0.009	1	0.19	1	0.112	1	0	1	0
CXCL12_CXCR3	0.01	1	0	1	0.01	1	0.121	1	0.151	1	0	1	0.017	1	0.198	1	0.013	1	0.008	1	0.158	1	0.006	1	0	1	0.005	1	0	1	0.013	1	0	1	0.012	1	0.154	1	0	1	0.019	1	0.2	1	0.123	1	0	1	0
CXCL1_CXCR1	0	1	0	1	0	1	0	1	0	1	0	1	0.07	1	0.089	1	0	1	0	1	0	1	0	1	0	1	0	1	0	1	0	1	0	1	0	1	0	1	0	1	0.105	1	0.124	1	0	1	0	1	0
CXCL8_CXCR1	0	1	0	1	0	1	0	1	0	1	0	1	0.036	1	0.055	1	0	1	0	1	0	1	0	1	0	1	0	1	0	1	0	1	0	1	0	1	0	1	0	1	0.041	1	0.06	1	0	1	0	1	0
CXCL2_CXCR1	0	1	0	1	0	1	0	1	0	1	0	1	0.059	1	0.077	1	0	1	0	1	0	1	0	1	0	1	0	1	0	1	0	1	0	1	0	1	0	1	0	1	0.046	1	0.065	1	0	1	0	1	0
PPBP_CXCR1	0	1	0	1	0	1	0	1	0	1	0	1	0.001	1	0.02	1	0	1	0	1	0	1	0	1	0	1	0	1	0	1	0	1	0	1	0	1	0	1	0	1	0	1	0	1	0	1	0	1	0
CXCL3_CXCR1	0	1	0	1	0	1	0	1	0	1	0	1	0.012	1	0.03	1	0	1	0	1	0	1	0	1	0	1	0	1	0	1	0	1	0	1	0	1	0	1	0	1	0.014	1	0.032	1	0	1	0	1	0
CXCL1_CXCR2	0	1	0	1	0.069	1	0	1	0	1	0	1	0.105	1	0.137	0.021	0	1	0	1	0	1	0	1	0	1	0	1	0	1	0	1	0	1	0.104	1	0	1	0	1	0.14	1	0.172	0.03	0	1	0	1	0
CXCL8_CXCR2	0	1	0	1	0.036	1	0	1	0	1	0	1	0.072	1	0.103	0.91	0	1	0	1	0	1	0	1	0	1	0	1	0	1	0	1	0	1	0.04	1	0	1	0	1	0.076	1	0.108	0.91	0	1	0	1	0
CXCL2_CXCR2	0	1	0	1	0.058	1	0	1	0	1	0	1	0.094	1	0.125	0.91	0	1	0	1	0	1	0	1	0	1	0	1	0	1	0	1	0	1	0.046	1	0	1	0	1	0.082	1	0.113	0.91	0	1	0	1	0
PPBP_CXCR2	0	1	0	1	0.001	1	0	1	0	1	0	1	0.037	1	0.068	1	0	1	0	1	0	1	0	1	0	1	0	1	0	1	0	1	0	1	0	1	0	1	0	1	0	1	0	1	0	1	0	1	0
CXCL3_CXCR2	0	1	0	1	0.011	1	0	1	0	1	0	1	0.047	1	0.079	1	0	1	0	1	0	1	0	1	0	1	0	1	0	1	0	1	0	1	0.013	1	0	1	0	1	0.049	1	0.081	0.91	0	1	0	1	0
GCG_GCGR	0.005	1	0.002	1	0	1	0	1	0	1	0	1	0	1	0	1	0	1	0	1	0	1	0	1	0	1	0	1	0	1	0	1	0	1	0	1	0	1	0	1	0	1	0	1	0	1	0.002	1	0
IAPP_CALCR	0.004	1	0.003	1	0.003	1	0	1	0	1	0	1	0	1	0	1	0	1	0	1	0.024	1	0	1	0	1	0	1	0	1	0	1	0	1	0	1	0	1	0	1	0	1	0	1	0	1	0.003	1	0
CALCA_CALCR	0.112	1	0.11	1	0.11	1	0	1	0	1	0	1	0	1	0	1	0.037	1	0.035	1	0	1	0	1	0	1	0.009	1	0.007	1	0.037	1	0.035	1	0.035	1	0	1	0	1	0	1	0	1	0	1	0.11	1	0.034
CALCA_CALCR	0.112	1	0.11	1	0.11	1	0	1	0	1	0	1	0	1	0	1	0.037	1	0.035	1	0	1	0	1	0	1	0.009	1	0.007	1	0.037	1	0.035	1	0.035	1	0	1	0	1	0	1	0	1	0	1	0.11	1	0.034
CALCB_CALCR	0.084	1	0.082	1	0.082	1	0	1	0	1	0	1	0	1	0	1	0.046	1	0.152	1	0.043	1	0.01	1	0.009	1	0.005	1	0.009	1	0.046	1	0.045	1	0.045	1	0	1	0	1	0	1	0	1	0	1	0.082	1	0.15
CCL21_CCR7	0.004	1	0.004	1	0.005	1	0	1	0.023	1	0.01	1	0.02	1	0.046	1	0	1	0	1	0	1	0.036	1	0	1	0	1	0	1	0	1	0	1	0	1	0	1	0	1	0	1	0	1	0	1	0.004	1	0
CCL25_CCR9	0	1	0	1	0	1	0	1	0	1	0	1	0	1	0	1	0	1	0	1	0	1	0	1	0	1	0	1	0	1	0	1	0	1	0.01	1	0	1	0	1	0	1	0	1	0	1	0	1	0
CXCL13_CXCR5	0.001	1	0	1	0	1	0	1	0	1	0	1	0	1	0	1	0	1	0.001	1	0	1	0	1	0	1	0.013	1	0.035	1	0	1	0	1	0	1	0	1	0	1	0	1	0	1	0	1	0	1	0
CXCL11_ACKR3	0.04	1	0.055	1	0.06	1	0.007	1	0	1	0.01	1	0.07	1	0.003	1	0.04	1	0.041	1	0	1	0	1	0	1	0.04	1	0	1	0.04	1	0.055	1	0.06	1	0	1	0.01	1	0.07	1	0.004	1	0.007	1	0.055	1	0.056
AVP_AVPR1A	0.172	1	0	1	0.174	1	0	1	0.236	0	0	1	0	1	0	1	0.1	1	0.076	1	0.018	1	0.088	1	0	1	0.003	1	0.004	1	0.1	1	0	1	0.102	1	0.164	0	0	1	0	1	0	1	0	1	0	1	0
ADCYAP1_VIPR1	0.243	1	0.247	1	0.242	1	0	1	0.384	0	0	1	0.245	1	0.245	1	0.274	1	0.202	1	0.039	1	0.116	1	0.112	1	0.004	1	0.012	1	0.274	1	0.278	1	0.273	1	0.415	0	0	1	0.275	1	0.276	1	0	1	0.247	1	0.206
GHRH_VIPR1	0.246	1	0.25	1	0.245	1	0	1	0.387	0	0	1	0.247	1	0.248	1	0.102	1	0.122	1	0.024	1	0.11	1	0	1	0.009	1	0.006	1	0.102	1	0.106	1	0.101	1	0.243	0	0	1	0.104	1	0.104	1	0	1	0.25	1	0.126
SCT_VIPR1	0	1	0	1	0	1	0	1	0	1	0	1	0	1	0	1	0.003	1	0.003	1	0	1	0	1	0	1	0	1	0.004	1	0.003	1	0.007	1	0.002	1	0.144	1	0	1	0.005	1	0.005	1	0	1	0	1	0.007
ADCYAP1_VIPR2	0.249	1	0.244	1	0.26	1	0	1	0	1	0	1	0	1	0.257	1	0.28	1	0.208	1	0.045	1	0.122	1	0.118	1	0.01	1	0.018	1	0.28	1	0.274	1	0.291	1	0	1	0	1	0	1	0.287	1	0	1	0.244	1	0.203
PYY_NPY1R	0.001	1	0.002	1	0.005	1	0	1	0	1	0	1	0.001	1	0	1	0.002	1	0	1	0	1	0	1	0	1	0	1	0	1	0.002	1	0.002	1	0.006	1	0	1	0	1	0.002	1	0	1	0	1	0.002	1	0
PYY_NPY2R	0.001	1	0	1	0	1	0	1	0	1	0	1	0	1	0.008	1	0.002	1	0	1	0	1	0	1	0	1	0	1	0	1	0.002	1	0	1	0	1	0	1	0	1	0	1	0.009	1	0	1	0	1	0
NPPB_NPR3	0.011	1	0.013	1	0	1	0	1	0	1	0	1	0	1	0	1	0.005	1	0.008	1	0	1	0.006	1	0	1	0	1	0	1	0.005	1	0.008	1	0	1	0	1	0	1	0	1	0	1	0	1	0.013	1	0.011
NPPA_NPR3	0.043	1	0.045	1	0	1	0	1	0	1	0	1	0	1	0	1	0.047	1	0.022	1	0	1	0	1	0	1	0	1	0	1	0.047	1	0.049	1	0	1	0	1	0	1	0	1	0	1	0	1	0.045	1	0.024
NPPB_NPR2	0.013	1	0.017	1	0.021	1	0	1	0	1	0	1	0	1	0.015	1	0.007	1	0.01	1	0	1	0.008	1	0	1	0	1	0	1	0.007	1	0.012	1	0.016	1	0	1	0	1	0	1	0.01	1	0	1	0.017	1	0.015
NPPA_NPR2	0.045	1	0.049	1	0.053	1	0	1	0	1	0	1	0	1	0.047	1	0.049	1	0.024	1	0	1	0	1	0	1	0	1	0	1	0.049	1	0.054	1	0.057	1	0	1	0	1	0	1	0.051	1	0	1	0.049	1	0.029
ADCYAP1_SCTR	0	1	0	1	0	1	0	1	0	1	0	1	0.251	1	0	1	0	1	0	1	0	1	0	1	0	1	0	1	0	1	0	1	0	1	0	1	0	1	0	1	0.281	1	0	1	0	1	0	1	0
SCT_SCTR	0	1	0	1	0	1	0	1	0	1	0	1	0	1	0	1	0	1	0	1	0	1	0	1	0	1	0	1	0	1	0	1	0	1	0	1	0	1	0	1	0.011	1	0	1	0	1	0	1	0
ADCYAP1_ADCYAP1R1	0.242	1	0.246	1	0.243	1	0	1	0	1	0	1	0	1	0	1	0.273	1	0.201	1	0.037	1	0.115	1	0.111	1	0.003	1	0.011	1	0.273	1	0.276	1	0.273	1	0	1	0	1	0	1	0	1	0	1	0.246	1	0.205
LGALS9_MET	0.149	1	0.108	1	0.107	1	0	1	0.048	1	0	1	0.014	1	0.007	1	0.148	1	0.186	0.769	0.189	0.436	0.15	1	0.237	0.243	0.677	0	0.198	0.573	0.148	1	0.106	1	0.105	1	0.047	1	0	1	0.012	1	0.005	1	0	1	0.108	1	0.145
LGALS9_LRP1	0.024	1	0.029	1	0.048	1	0.024	1	0.355	1	0.01	1	0.596	1	0.008	1	0.022	1	0.061	1	0.063	1	0.025	1	0.112	1	0.552	1	0.073	1	0.022	1	0.027	1	0.046	1	0.353	1	0.008	1	0.594	1	0.006	1	0.022	1	0.029	1	0.066
PDGFB_LRP1	0.032	1	0.037	1	0.056	1	0.032	1	0.363	1	0.018	1	0.604	1	0.015	1	0.03	1	0.021	1	0.253	1	0.025	1	0	1	0.105	1	0	1	0.03	1	0.035	1	0.054	1	0.361	1	0.016	1	0.602	1	0.014	1	0.03	1	0.037	1	0.026
MDK_LRP1	0.949	1	0.954	1	0.973	0	0.949	1	1.28	0	0.935	1	1.521	0	0.932	1	0.899	1	0.936	1	0.374	1	0.4	1	0.092	1	0.109	1	0.068	1	0.899	1	0.904	1	0.924	0.03	1.231	0	0.886	1	1.472	0	0.883	1	0.899	1	0.954	1	0.941
LGALS9_CD47	0.299	1	0.304	1	0.316	1	0.498	1	0.17	1	0.206	1	0.387	1	0.364	1	0.298	1	0.336	1	0.339	0.688	0.3	1	0.387	0.709	0.827	0	0.348	1	0.298	1	0.302	1	0.314	1	0.169	1	0.204	1	0.385	1	0.362	1	0.496	1	0.304	1	0.341
SIRPA_CD47	0.297	1	0.301	1	0.313	1	0.495	1	0.168	1	0.203	1	0.384	1	0.361	1	0.296	1	0.301	1	0.322	0.607	0.307	0.928	0.418	0.375	0.739	0	0.294	1	0.296	1	0.3	1	0.312	1	0.167	1	0.202	1	0.383	1	0.36	1	0.494	1	0.301	1	0.306
LGALS9_PTPRK	0.109	1	0.147	1	0.158	1	0.026	1	0.186	1	0.013	1	0.011	1	0.031	1	0.107	1	0.145	1	0.148	0.577	0.109	1	0.196	0.436	0.637	0	0.158	0.919	0.107	1	0.145	1	0.157	1	0.184	1	0.011	1	0.009	1	0.03	1	0.024	1	0.147	1	0.184
BMP7_PTPRK	0.105	1	0.143	1	0.155	1	0.022	1	0.182	1	0.009	1	0.007	1	0.028	1	0.107	1	0.104	1	0	1	0	1	0.144	1	0.104	1	0	1	0.107	1	0.145	1	0.157	1	0.184	1	0.011	1	0.009	1	0.03	1	0.024	1	0.143	1	0.142
WNT5A_PTPRK	0.106	1	0.144	1	0.156	1	0.023	1	0.183	1	0.01	1	0.008	1	0.028	1	0.107	1	0.106	1	0.141	0.06	0	1	0	1	0.114	1	0.11	1	0.107	1	0.145	1	0.157	1	0.184	1	0.011	1	0.009	1	0.029	1	0.024	1	0.144	1	0.144
LGALS9_SLC1A5	0.157	1	0.129	1	0.165	1	0.208	1	0.019	1	0.182	1	0.094	1	0.124	1	0.155	1	0.194	1	0.197	0.577	0.158	1	0.245	0.406	0.685	0	0.206	0.949	0.155	1	0.128	1	0.164	1	0.017	1	0.18	1	0.092	1	0.123	1	0.207	1	0.129	1	0.166
LGALS9_COLEC12	0.006	1	0.007	1	0.007	1	0	1	0.049	1	0.033	1	0.142	1	0	1	0.005	1	0.043	1	0.046	1	0.007	1	0.094	1	0.534	1	0.055	1	0.005	1	0.006	1	0.006	1	0.047	1	0.031	1	0.141	1	0	1	0	1	0.007	1	0.044
LGALS9_HAVCR2	0.009	1	0.007	1	0.01	1	0	1	0	1	0.215	1	0.27	1	0.124	1	0.008	1	0.046	1	0.049	1	0.01	1	0.097	1	0.537	1	0.058	1	0.008	1	0.005	1	0.008	1	0	1	0.213	1	0.268	1	0.122	1	0	1	0.007	1	0.044
LGALS9_SORL1	0.056	1	0.051	1	0.076	1	0	1	0	1	0.026	1	0.255	1	0.265	1	0.055	1	0.093	1	0.096	0.688	0.057	1	0.144	0.829	0.584	0	0.105	1	0.055	1	0.05	1	0.074	1	0	1	0.024	1	0.253	1	0.263	1	0	1	0.051	1	0.088
MDK_SORL1	0.981	0	0.976	0	1.001	0	0	1	0	1	0.951	1	1.18	0	1.19	0	0.932	0	0.968	0	0.406	0.928	0.433	1	0.125	1	0.141	1	0.101	1	0.932	0	0.927	0	0.951	0	0	1	0.901	1	1.13	0	1.14	0	0	1	0.976	0	0.963
LGALS9_MRC2	0.012	1	0.014	1	0.015	1	0	1	0.395	1	0	1	0.023	1	0	1	0.01	1	0.049	1	0.052	1	0.013	1	0.1	1	0.54	1	0.061	1	0.01	1	0.012	1	0.013	1	0.393	1	0	1	0.022	1	0	1	0	1	0.014	1	0.051
CER1_MRC2	0.015	1	0.016	1	0.018	1	0	1	0.397	1	0	1	0.026	1	0	1	0.013	1	0	1	0	1	0	1	0	1	0	1	0	1	0.013	1	0.015	1	0.016	1	0.396	1	0	1	0.024	1	0	1	0	1	0.016	1	0
PDGFB_PDGFRB	0.016	1	0.015	1	0.016	1	0	1	0.396	1	0	1	0.017	1	0.042	1	0.014	1	0.005	1	0.237	1	0.009	1	0	1	0.089	1	0	1	0.014	1	0.014	1	0.015	1	0.394	1	0	1	0.015	1	0.04	1	0	1	0.015	1	0.005
PDGFB_PDGFRA	0.014	1	0	1	0.014	1	0	1	0.134	1	0	1	0.016	1	0	1	0.013	1	0.004	1	0.235	1	0.007	1	0	1	0.087	1	0	1	0.013	1	0	1	0.013	1	0.133	1	0	1	0.015	1	0	1	0	1	0	1	0
PDGFA_PDGFRA	0.003	1	0	1	0.003	1	0	1	0.123	1	0	1	0.005	1	0	1	0.017	1	0.002	1	0.131	1	0	1	0.099	1	0.008	1	0.002	1	0.017	1	0	1	0.017	1	0.137	1	0	1	0.019	1	0	1	0	1	0	1	0
PDGFB_PDGFR complex	0.014	1	0	1	0.014	1	0	1	0.134	1	0	1	0.016	1	0	1	0.013	1	0.004	1	0.235	1	0.007	1	0	1	0.087	1	0	1	0.013	1	0	1	0.013	1	0.133	1	0	1	0.015	1	0	1	0	1	0	1	0
PDGFB_ADGRV1	0.12	1	0.129	1	0.104	1	0	1	0	1	0	1	0.017	1	0.026	1	0.118	1	0.109	1	0.341	0	0.113	1	0	1	0.193	0	0	1	0.118	1	0.128	1	0.103	1	0	1	0	1	0.015	1	0.025	1	0	1	0.129	1	0.118
XCL1_ADGRV1	0.114	1	0.124	1	0.099	1	0	1	0	1	0	1	0.011	1	0.02	1	0.113	1	0.109	1	0	1	0	1	0.111	1	0.109	1	0.355	0	0.113	1	0.122	1	0.097	1	0	1	0	1	0.01	1	0.019	1	0	1	0.124	1	0.118
MDK_PTPRZ1	0.944	1	0.934	1	0.954	1	0	1	0	1	0.938	1	0	1	0	1	0.895	1	0.931	1	0.369	1	0.396	1	0.087	1	0.104	1	0.063	1	0.895	1	0.885	1	0.905	1	0	1	0.889	1	0	1	0	1	0	1	0.934	1	0.921
PTN_PTPRZ1	0.402	1	0.392	1	0.413	1	0	1	0	1	0.397	1	0	1	0	1	0.309	1	0.421	1	0.337	1	0.097	1	0	1	0.024	1	0.019	1	0.309	1	0.299	1	0.319	1	0	1	0.303	1	0	1	0	1	0	1	0.392	1	0.411
MDK_ALK	0.942	1	0	1	0.94	1	0	1	0	1	0	1	0.945	1	0	1	0.892	1	0.929	1	0.367	1	0.393	1	0.085	1	0.102	1	0.061	1	0.892	1	0	1	0.891	1	0	1	0	1	0.896	1	0	1	0	1	0	1	0
PTN_ALK	0.4	1	0	1	0.399	1	0	1	0	1	0	1	0.404	1	0	1	0.307	1	0.418	1	0.335	1	0.095	1	0	1	0.022	1	0.016	1	0.307	1	0	1	0.305	1	0	1	0	1	0.31	1	0	1	0	1	0	1	0
WNT1_FZD8	0	1	0	1	0	1	0	1	0	1	0	1	0	1	0	1	0	1	0	1	0	1	0	1	0	1	0	1	0.023	1	0	1	0	1	0	1	0	1	0	1	0	1	0	1	0	1	0	1	0
WNT4_FZD8	0.016	1	0.013	1	0.008	1	0	1	0	1	0	1	0.003	1	0	1	0.021	1	0.016	1	0	1	0	1	0	1	0.019	1	0	1	0.021	1	0.019	1	0.013	1	0	1	0	1	0.009	1	0	1	0	1	0.013	1	0.013
WNT5A_FZD1	0.099	1	0.097	1	0.043	1	0	1	0.092	1	0.028	1	0.047	1	0	1	0.1	1	0.1	1	0.135	0.06	0	1	0	1	0.107	1	0.104	1	0.1	1	0.098	1	0.044	1	0.093	1	0.029	1	0.048	1	0	1	0	1	0.097	1	0.098
WNT1_FZD1	0	1	0	1	0	1	0	1	0	1	0	1	0	1	0	1	0	1	0	1	0	1	0	1	0	1	0	1	0.104	1	0	1	0	1	0	1	0	1	0	1	0	1	0	1	0	1	0	1	0
WNT4_FZD1	0.097	1	0.095	1	0.04	1	0	1	0.09	1	0.026	1	0.045	1	0	1	0.102	1	0.097	1	0	1	0	1	0	1	0.1	1	0	1	0.102	1	0.1	1	0.046	1	0.095	1	0.031	1	0.05	1	0	1	0	1	0.095	1	0.095
WNT3_FZD1	0.102	1	0.1	1	0.046	1	0	1	0.095	1	0.031	1	0.05	1	0	1	0.103	1	0	1	0	1	0	1	0	1	0	1	0	1	0.103	1	0.101	1	0.046	1	0.096	1	0.032	1	0.051	1	0	1	0	1	0.1	1	0
WNT7B_FZD1	0.101	1	0.099	1	0.045	1	0	1	0.094	1	0.03	1	0.049	1	0	1	0.109	1	0.109	1	0.132	0	0	1	0	1	0.099	1	0	1	0.109	1	0.107	1	0.052	1	0.102	1	0.038	1	0.057	1	0	1	0	1	0.099	1	0.107
WNT5A_FZD2	0.019	1	0.015	1	0.009	1	0	1	0.057	1	0.027	1	0.017	1	0.004	1	0.02	1	0.019	1	0.054	1	0	1	0	1	0.027	1	0.023	1	0.02	1	0.016	1	0.01	1	0.058	1	0.028	1	0.018	1	0.005	1	0	1	0.015	1	0.016
BMP7_SLAMF1	0.003	1	0.005	1	0.004	1	0.242	1	0	1	0	1	0.002	1	0.1	1	0.005	1	0.002	1	0	1	0	1	0.042	1	0.002	1	0	1	0.005	1	0.007	1	0.006	1	0	1	0	1	0.004	1	0.102	1	0.244	1	0.005	1	0.004
WNT5A_FZD5	0.03	1	0.019	1	0.029	1	0.041	1	0	1	0.043	1	0.02	1	0	1	0.031	1	0.03	1	0.065	0.06	0	1	0	1	0.038	1	0.034	1	0.031	1	0.019	1	0.03	1	0	1	0.044	1	0.021	1	0	1	0.042	1	0.019	1	0.019
WNT5A_EPHA7	0.07	1	0.054	1	0.057	1	0	1	0	1	0.007	1	0	1	0	1	0.071	1	0.071	1	0.106	0.06	0	1	0	1	0.078	1	0.074	1	0.071	1	0.055	1	0.058	1	0	1	0.008	1	0	1	0	1	0	1	0.054	1	0.055
EFNA2_EPHA7	0.073	1	0.057	1	0.061	1	0	1	0	1	0.01	1	0	1	0	1	0.1	0	0.086	1	0	1	0	1	0	1	0.073	1	0	1	0.1	0	0.083	0.03	0.087	0	0	1	0.037	1	0	1	0	1	0	1	0.057	1	0.069
EFNA1_EPHA7	0.124	0.222	0.108	0.684	0.112	0.714	0	1	0	1	0.062	1	0	1	0	1	0.119	0.483	0.29	0	0.107	0.394	0.144	0.234	0.075	1	0.091	1	0.085	1	0.119	0.483	0.103	0.777	0.107	0.765	0	1	0.057	1	0	1	0	1	0	1	0.108	0.684	0.274
EFNA3_EPHA7	0.092	0.03	0.076	0.231	0.079	0.291	0	1	0	1	0.029	1	0	1	0	1	0.122	0	0.118	0	0.069	0.36	0	1	0	1	0.079	1	0.088	1	0.122	0	0.106	0	0.11	0.03	0	1	0.06	1	0	1	0	1	0	1	0.076	0.231	0.102
EFNA4_EPHA7	0.08	1	0.064	1	0.068	1	0	1	0	1	0.017	1	0	1	0	1	0.087	1	0.105	0	0.129	0.111	0.088	1	0	1	0.076	1	0.095	1	0.087	1	0.071	1	0.074	1	0	1	0.024	1	0	1	0	1	0	1	0.064	1	0.089
EFNA5_EPHA7	0.11	0	0.094	0.12	0.097	0.09	0	1	0	1	0.047	1	0	1	0	1	0.198	0	0.102	0	0	1	0	1	0	1	0	1	0.073	1	0.198	0	0.181	0	0.185	0	0	1	0.135	1	0	1	0	1	0	1	0.094	0.12	0.086
WNT5A_ANTXR1	0.024	1	0.042	1	0.026	1	0	1	0.598	1	0	1	0.005	1	0	1	0.025	1	0.025	1	0.06	1	0	1	0	1	0.032	1	0.028	1	0.025	1	0.043	1	0.027	1	0.599	1	0	1	0.006	1	0	1	0	1	0.042	1	0.043
GDF11_ANTXR1	0.034	1	0.053	1	0.036	1	0	1	0.608	1	0	1	0.016	1	0	1	0.026	1	0.03	1	0.044	1	0.025	1	0	1	0.052	1	0.032	1	0.026	1	0.044	1	0.027	1	0.599	1	0	1	0.007	1	0	1	0	1	0.053	1	0.048
WNT5A_ROR2	0.004	1	0.005	1	0.007	1	0	1	0.018	1	0	1	0	1	0	1	0.005	1	0.005	1	0.04	1	0	1	0	1	0.012	1	0.008	1	0.005	1	0.005	1	0.008	1	0.019	1	0	1	0	1	0	1	0	1	0.005	1	0.005
WNT1_ROR2	0	1	0	1	0	1	0	1	0	1	0	1	0	1	0	1	0	1	0	1	0	1	0	1	0	1	0	1	0.009	1	0	1	0	1	0	1	0	1	0	1	0	1	0	1	0	1	0	1	0
WNT5A_FZD3	0.11	1	0.094	1	0.11	1	0.038	1	0	1	0.091	1	0.009	1	0.04	1	0.111	1	0.11	1	0.145	0.06	0	1	0	1	0.118	1	0.114	1	0.111	1	0.095	1	0.111	1	0	1	0.092	1	0.01	1	0.04	1	0.039	1	0.094	1	0.095
WNT1_FZD3	0	1	0	1	0	1	0	1	0	1	0	1	0	1	0	1	0	1	0	1	0	1	0	1	0	1	0	1	0.114	1	0	1	0	1	0	1	0	1	0	1	0	1	0	1	0	1	0	1	0
WNT5A_ROR1	0.006	1	0.018	1	0.01	1	0	1	0.071	1	0.03	1	0	1	0	1	0.007	1	0.006	1	0.041	1	0	1	0	1	0.013	1	0.01	1	0.007	1	0.019	1	0.011	1	0.072	1	0.031	1	0	1	0	1	0	1	0.018	1	0.018
TNFRSF10A_TNFSF10	0.029	1	0.014	1	0.158	1	0.269	1	0.463	1	0.419	1	0.229	1	0.089	1	0.032	1	0.033	1	0	1	0.029	1	0.048	1	0.038	1	0.045	1	0.032	1	0.018	1	0.161	1	0.467	1	0.423	1	0.232	1	0.093	1	0.273	1	0.014	1	0.018
TNFRSF11B_TNFSF10	0.028	1	0.013	1	0.157	1	0.268	1	0.462	1	0.418	1	0.228	1	0.088	1	0.028	1	0.029	1	0.04	1	0.052	1	0	1	0.03	1	0	1	0.028	1	0.014	1	0.158	1	0.463	1	0.419	1	0.228	1	0.089	1	0.269	1	0.013	1	0.015
TNFRSF10B_TNFSF10	0.034	1	0.02	1	0.164	1	0.275	1	0.469	1	0.425	1	0.234	1	0.095	1	0.028	1	0.036	1	0.142	1	0.042	1	0.044	1	0.106	1	0.063	1	0.028	1	0.013	1	0.157	1	0.462	1	0.418	1	0.228	1	0.088	1	0.268	1	0.02	1	0.021
TNFRSF10C_TNFSF10	0.027	1	0.013	1	0.157	1	0.268	1	0.462	1	0.418	1	0.227	1	0.088	1	0.035	1	0	1	0	1	0	1	0	1	0.028	1	0.03	1	0.035	1	0.02	1	0.164	1	0.469	1	0.425	1	0.234	1	0.095	1	0.275	1	0.013	1	0
FGFR1_FGF5	0.035	1	0.055	1	0.035	1	0	1	0.029	1	0.018	1	0.009	1	0	1	0.045	1	0.036	1	0.264	0	0	1	0.053	1	0.099	0	0.038	1	0.045	1	0.065	1	0.045	1	0.039	1	0.028	1	0.019	1	0	1	0	1	0.055	1	0.056
FGFR1_NCAM1	0.254	1	0.299	1	0.275	1	0.05	1	0.025	1	0.01	1	0.01	1	0.04	1	0.264	1	0.255	1	0.483	0	0	1	0.271	1	0.318	0	0.256	1	0.264	1	0.309	1	0.285	1	0.035	1	0.02	1	0.02	1	0.05	1	0.06	1	0.299	1	0.3
FGFR1_FGF7	0.009	1	0.013	1	0.009	1	0	1	0	1	0	1	0	1	0.011	1	0.019	1	0.01	1	0.238	1	0	1	0.027	1	0.073	1	0.012	1	0.019	1	0.023	1	0.019	1	0	1	0	1	0	1	0.021	1	0	1	0.013	1	0.014
FGFR1_FGF9	0.16	1	0.113	1	0.12	1	0.022	1	0.029	1	0	1	0.01	1	0.013	1	0.169	1	0.16	1	0.388	0	0	1	0.177	1	0.223	0	0.162	1	0.169	1	0.123	1	0.13	1	0.039	1	0	1	0.02	1	0.023	1	0.032	1	0.113	1	0.114
FGFR2_FGF9	0.162	1	0.116	1	0.122	1	0.025	1	0.032	1	0	1	0.012	1	0.016	1	0.165	1	0.178	1	0.294	0	0	1	0.156	1	0.152	1	0	1	0.165	1	0.119	1	0.126	1	0.035	1	0	1	0.016	1	0.019	1	0.028	1	0.116	1	0.132
FGFR4_FGF9	0.154	1	0.108	1	0.115	1	0.017	1	0.024	1	0	1	0.005	1	0.008	1	0	1	0.157	1	0	1	0	1	0	1	0.153	1	0	1	0	1	0	1	0	1	0	1	0	1	0	1	0	1	0	1	0.108	1	0.111
FGFR3_FGF9	0	1	0	1	0	1	0	1	0	1	0	1	0	1	0	1	0.154	1	0.157	1	0	1	0.166	1	0	1	0.159	1	0	1	0.154	1	0.107	1	0.114	1	0.024	1	0	1	0.004	1	0.008	1	0.017	1	0	1	0.11
FGFR1_FGF8	0.01	1	0	1	0.012	1	0	1	0	1	0	1	0	1	0	1	0.02	1	0.011	1	0.239	1	0	1	0.027	1	0.074	1	0.012	1	0.02	1	0	1	0.022	1	0	1	0	1	0	1	0	1	0	1	0	1	0
FGFR2_FGF8	0.012	1	0	1	0.015	1	0	1	0	1	0	1	0	1	0	1	0.016	1	0.028	1	0.144	1	0	1	0.006	1	0.003	1	0	1	0.016	1	0	1	0.018	1	0	1	0	1	0	1	0	1	0	1	0	1	0
FGFR4_FGF8	0.005	1	0	1	0.007	1	0	1	0	1	0	1	0	1	0	1	0	1	0.008	1	0	1	0	1	0	1	0.003	1	0	1	0	1	0	1	0	1	0	1	0	1	0	1	0	1	0	1	0	1	0
FGFR3_FGF8	0	1	0	1	0	1	0	1	0	1	0	1	0	1	0	1	0.004	1	0.007	1	0	1	0.017	1	0	1	0.009	1	0	1	0.004	1	0	1	0.006	1	0	1	0	1	0	1	0	1	0	1	0	1	0
FGFR1_FGF23	0	1	0	1	0	1	0	1	0	1	0	1	0.012	1	0	1	0	1	0	1	0	1	0	1	0	1	0	1	0	1	0	1	0	1	0	1	0	1	0	1	0.022	1	0	1	0	1	0	1	0
FGFR2_FGF23	0	1	0	1	0	1	0	1	0	1	0	1	0.014	1	0	1	0	1	0	1	0	1	0	1	0	1	0	1	0	1	0	1	0	1	0	1	0	1	0	1	0.018	1	0	1	0	1	0	1	0
FGFR3_FGF23	0	1	0	1	0	1	0	1	0	1	0	1	0	1	0	1	0	1	0	1	0	1	0	1	0	1	0	1	0	1	0	1	0	1	0	1	0	1	0	1	0.006	1	0	1	0	1	0	1	0
FGFR1_KL	0.009	1	0	1	0.009	1	0	1	0	1	0	1	0.011	1	0	1	0.019	1	0.01	1	0.238	1	0	1	0.026	1	0.072	1	0.011	1	0.019	1	0	1	0.019	1	0	1	0	1	0.021	1	0	1	0	1	0	1	0
FGFR2_EPHA4	0.037	1	0.018	1	0.079	1	0	1	0	1	0	1	0.012	1	0.03	1	0.04	1	0.053	1	0.169	1	0	1	0.031	1	0.027	1	0	1	0.04	1	0.021	1	0.082	1	0	1	0	1	0.016	1	0.034	1	0	1	0.018	1	0.034
EFNA2_EPHA4	0.033	1	0.013	1	0.074	1	0	1	0	1	0	1	0.008	1	0.026	1	0.059	1	0.045	1	0	1	0	1	0	1	0.032	1	0	1	0.059	1	0.04	1	0.101	0	0	1	0	1	0.034	1	0.052	1	0	1	0.013	1	0.026
EFNA1_EPHA4	0.084	1	0.065	1	0.125	0	0	1	0	1	0	1	0.059	1	0.077	1	0.079	1	0.25	1	0.067	1	0.103	1	0.034	1	0.051	1	0.044	1	0.079	1	0.06	1	0.12	0.18	0	1	0	1	0.054	1	0.072	1	0	1	0.065	1	0.23
EFNA3_EPHA4	0.051	1	0.032	1	0.093	0	0	1	0	1	0	1	0.027	1	0.045	1	0.082	1	0.077	1	0.028	1	0	1	0	1	0.038	1	0.048	1	0.082	1	0.063	1	0.123	0	0	1	0	1	0.057	1	0.075	1	0	1	0.032	1	0.058
EFNA4_EPHA4	0.04	1	0.02	1	0.081	1	0	1	0	1	0	1	0.015	1	0.033	1	0.047	1	0.065	1	0.088	1	0.048	1	0	1	0.036	1	0.054	1	0.047	1	0.027	1	0.088	1	0	1	0	1	0.022	1	0.04	1	0	1	0.02	1	0.046
EFNA5_EPHA4	0.069	1	0.05	1	0.111	0	0	1	0	1	0	1	0.045	1	0.063	1	0.157	1	0.061	1	0	1	0	1	0	1	0	1	0.033	1	0.157	1	0.138	1	0.199	0	0	1	0	1	0.132	1	0.15	1	0	1	0.05	1	0.042
EFNB2_EPHA4	0.061	1	0.042	1	0.102	0	0	1	0	1	0	1	0.036	1	0.054	1	0.077	1	0.086	1	0	1	0.076	1	0.177	1	0.047	1	0.037	1	0.077	1	0.058	1	0.118	0	0	1	0	1	0.052	1	0.07	1	0	1	0.042	1	0.066
FGFR4_EPHA4	0.029	1	0.01	1	0.071	1	0	1	0	1	0	1	0.005	1	0.023	1	0	1	0.032	1	0	1	0	1	0	1	0.028	1	0	1	0	1	0	1	0	1	0	1	0	1	0	1	0	1	0	1	0.01	1	0.013
FGFR3_EPHA4	0	1	0	1	0	1	0	1	0	1	0	1	0	1	0	1	0.029	1	0.032	1	0	1	0.041	1	0	1	0.034	1	0	1	0.029	1	0.01	1	0.07	1	0	1	0	1	0.004	1	0.022	1	0	1	0	1	0.013
FGFR2_CD83	0.067	1	0.085	1	0.119	1	0.09	1	0.021	1	0.876	1	0.873	1	0.172	1	0.071	1	0.083	1	0.199	0.193	0	1	0.061	1	0.057	1	0	1	0.071	1	0.088	1	0.122	1	0.024	1	0.88	1	0.877	1	0.176	1	0.094	1	0.085	1	0.101
FGFR2_PTPRR	0.012	1	0.026	1	0.018	1	0	1	0	1	0.024	1	0	1	0	1	0.015	1	0.028	1	0.144	1	0	1	0.006	1	0.002	1	0	1	0.015	1	0.029	1	0.021	1	0	1	0.028	1	0	1	0	1	0	1	0.026	1	0.042
FGFR4_PTPRR	0.004	1	0.018	1	0.01	1	0	1	0	1	0.017	1	0	1	0	1	0	1	0.007	1	0	1	0	1	0	1	0.003	1	0	1	0	1	0	1	0	1	0	1	0	1	0	1	0	1	0	1	0.018	1	0.021
FGFR2_XPR1	0.1	1	0.12	1	0.116	1	0.063	1	0	1	0.027	1	0.045	1	0.023	1	0.103	1	0.116	1	0.232	0	0	1	0.094	1	0.09	1	0	1	0.103	1	0.124	1	0.119	1	0	1	0.03	1	0.049	1	0.026	1	0.066	1	0.12	1	0.136
WNT1_CD36	0	1	0	1	0	1	0	1	0	1	0	1	0	1	0	1	0	1	0	1	0	1	0	1	0	1	0	1	0.008	1	0	1	0	1	0	1	0	1	0	1	0	1	0	1	0	1	0	1	0
WNT1_RYK	0	1	0	1	0	1	0	1	0	1	0	1	0	1	0	1	0	1	0	1	0	1	0	1	0	1	0	1	0.053	1	0	1	0	1	0	1	0	1	0	1	0	1	0	1	0	1	0	1	0
WNT4_SMO	0.004	1	0.002	1	0.007	1	0	1	0.062	1	0	1	0.003	1	0	1	0.009	1	0.004	1	0	1	0	1	0	1	0.006	1	0	1	0.009	1	0.007	1	0.012	1	0.067	1	0	1	0.008	1	0	1	0	1	0.002	1	0.002
BMP2_SMO	0.028	1	0.027	1	0.032	1	0	1	0.087	0.03	0	1	0.028	1	0	1	0.015	1	0.037	1	0	1	0.007	1	0	1	0.01	1	0	1	0.015	1	0.014	1	0.019	1	0.074	1	0	1	0.015	1	0	1	0	1	0.027	1	0.036
WNT7B_FZD4	0.016	1	0.026	1	0.033	1	0	1	0.054	1	0	1	0.007	1	0	1	0.024	1	0.024	1	0.047	1	0	1	0	1	0.014	1	0	1	0.024	1	0.034	1	0.041	1	0.062	1	0	1	0.015	1	0	1	0	1	0.026	1	0.033
WNT2B_FZD4	0.013	1	0.023	1	0.03	1	0	1	0.051	1	0	1	0.004	1	0	1	0	1	0.018	1	0.031	1	0	1	0	1	0	1	0	1	0	1	0	1	0	1	0	1	0	1	0	1	0	1	0	1	0.023	1	0.027
WNT7B_FZD10	0.011	1	0	1	0.01	1	0	1	0	1	0	1	0	1	0	1	0.018	1	0.018	1	0.042	1	0	1	0	1	0.009	1	0	1	0.018	1	0	1	0.018	1	0	1	0	1	0	1	0	1	0	1	0	1	0
DLL1_NOTCH2	0.091	1	0.09	1	0.104	1	0.168	0.09	0.162	0.03	0.149	0	0.208	0	0.107	1	0.066	1	0.076	1	0.139	1	0	1	0	1	0.008	1	0	1	0.066	1	0.065	1	0.079	1	0.136	0.15	0.123	0.102	0.183	0	0.081	1	0.142	0.12	0.09	1	0.076
JAG1_NOTCH2	0.036	1	0.036	1	0.049	1	0.113	0.15	0.107	0.142	0.094	0.111	0.153	0	0.052	1	0.021	1	0.079	1	0.139	1	0.012	1	0.012	1	0.038	1	0.01	1	0.021	1	0.02	1	0.034	1	0.091	1	0.078	1	0.138	1	0.036	1	0.097	1	0.036	1	0.078
DLK1_NOTCH2	0.837	1	0.836	1	0.85	1	0.913	0	0.907	0	0.894	0	0.954	0	0.852	1	0.801	1	0.385	1	0.063	1	0.256	1	0.027	1	0.02	1	0.062	1	0.801	1	0.8	1	0.814	1	0.871	0	0.858	0	0.918	0	0.816	1	0.877	0	0.836	1	0.384
DLL1_NOTCH4	0.157	0	0.148	0	0.121	0.021	0	1	0	1	0.128	1	0.092	1	0.088	1	0.131	0.021	0.142	0	0.204	0	0	1	0	1	0.073	1	0	1	0.131	0.021	0.123	0.132	0.096	0.525	0	1	0.102	1	0.067	1	0.062	1	0	1	0.148	0	0.133
JAG1_NOTCH4	0.102	0	0.093	0.162	0.066	0.808	0	1	0	1	0.073	1	0.037	1	0.033	1	0.086	1	0.144	0	0.204	0.03	0.077	1	0.078	1	0.103	1	0.075	1	0.086	1	0.078	1	0.051	1	0	1	0.057	1	0.022	1	0.018	1	0	1	0.093	0.162	0.136
DLK1_NOTCH4	0.902	0	0.893	0	0.867	0	0	1	0	1	0.873	1	0.838	1	0.833	1	0.866	0	0.45	0.97	0.129	0.888	0.322	0.91	0.092	1	0.085	1	0.127	1	0.866	0	0.858	0	0.831	0	0	1	0.837	1	0.802	1	0.798	1	0	1	0.893	0	0.442
DLL1_NOTCH3	0.092	1	0.095	1	0.118	0	0.087	1	0.584	0	0	1	0.087	1	0	1	0.066	1	0.077	1	0.139	1	0	1	0	1	0.008	1	0	1	0.066	1	0.069	1	0.092	0.03	0.558	0	0	1	0.062	1	0	1	0.061	1	0.095	1	0.08
JAG1_NOTCH3	0.037	1	0.04	1	0.063	0	0.032	1	0.529	0	0	1	0.032	1	0	1	0.021	1	0.079	1	0.139	1	0.012	1	0.013	1	0.038	1	0.01	1	0.021	1	0.024	1	0.047	1	0.513	1	0	1	0.017	1	0	1	0.016	1	0.04	1	0.082
DLK1_NOTCH3	0.837	1	0.84	1	0.863	0	0.832	1	1.329	0	0	1	0.833	1	0	1	0.801	1	0.385	1	0.064	1	0.257	1	0.027	1	0.02	1	0.062	1	0.801	1	0.804	1	0.827	0	1.293	0	0	1	0.797	1	0	1	0.796	1	0.84	1	0.388
SCGB3A1_NOTCH3	0.033	1	0.036	1	0.059	1	0.028	1	0.525	0	0	1	0.029	1	0	1	0.037	1	0.096	1	0.049	1	0.113	1	0.968	1	0.618	1	0.564	1	0.037	1	0.04	1	0.063	1	0.529	0	0	1	0.033	1	0	1	0.032	1	0.036	1	0.099
DLL4_NOTCH3	0.017	1	0.02	1	0.043	1	0.012	1	0.509	1	0	1	0.013	1	0	1	0.024	1	0.026	1	0	1	0	1	0	1	0	1	0.011	1	0.024	1	0.026	1	0.05	1	0.515	1	0	1	0.019	1	0	1	0.019	1	0.02	1	0.029
DLL3_NOTCH3	0.309	1	0.311	1	0.335	0	0.304	1	0.8	0	0	1	0.304	1	0	1	0.284	1	0.232	1	0.047	1	0.043	1	0	1	0.014	1	0.009	1	0.284	1	0.286	1	0.31	0	0.776	0	0	1	0.279	1	0	1	0.279	1	0.311	1	0.235
PLXNB2_PTN	0.502	0	0.408	0.366	0.52	0	0.196	0.97	0.437	0.364	0	1	0.123	1	0.118	1	0.505	0	0.535	0	0.558	0.111	0.428	0.388	0.416	0.325	0.677	0	0.4	1	0.505	0	0.411	0.375	0.523	0	0.44	0.394	0	1	0.126	1	0.121	1	0.199	1	0.408	0.366	0.442
PLXNB2_SEMA4D	0.136	1	0.151	1	0.141	1	0.19	0.624	0.143	0.7	0.338	0	0.265	0	0.314	0	0.139	1	0.169	1	0.192	1	0.062	1	0.051	1	0.311	1	0.035	1	0.139	1	0.154	0.97	0.144	1	0.145	0.649	0.34	0	0.268	0	0.317	0	0.193	0.624	0.151	1	0.184
PLXNB1_SEMA4D	0.106	1	0.121	0.504	0.112	0.82	0.16	0.312	0.113	0.499	0.308	0	0.236	0	0.284	0	0.085	1	0.07	1	0.054	1	0.043	1	0	1	0.039	1	0.043	1	0.085	1	0.1	0.817	0.09	0.97	0.092	0.559	0.287	0.03	0.214	0	0.263	0	0.139	0.363	0.121	0.504	0.085
CD72_SEMA4D	0.028	1	0.043	1	0.033	1	0.082	1	0.034	1	0.229	1	0.157	1	0.206	1	0	1	0.032	1	0	1	0	1	0.038	1	0.046	1	0.034	1	0	1	0	1	0	1	0	1	0	1	0	1	0	1	0	1	0.043	1	0.047
PLXNB2_SEMA4G	0.115	1	0.114	1	0.113	1	0	1	0	1	0	1	0	1	0	1	0.118	1	0.149	1	0.171	1	0.041	1	0.03	1	0.29	1	0.014	1	0.118	1	0.117	1	0.116	1	0	1	0	1	0	1	0	1	0	1	0.114	1	0.148
VEGFA_KDR	0.087	1	0	1	0.104	1	0	1	0	1	0	1	0.086	1	0	1	0.076	1	0.125	1	0.236	1	0.049	1	0.277	1	0.219	1	0.009	1	0.076	1	0	1	0.093	1	0	1	0	1	0.075	1	0	1	0	1	0	1	0
LTA_LTBR	0	1	0	1	0	1	0	1	0	1	0	1	0	1	0	1	0.061	1	0	1	0	1	0.073	1	0	1	0.059	1	0.065	1	0.061	1	0.048	1	0.083	1	0.004	1	0.038	1	0.142	1	0.017	1	0.006	1	0	1	0
TNFSF14_LTBR	0.06	1	0.047	1	0.082	1	0.005	1	0.003	1	0.037	1	0.142	1	0.016	1	0	1	0.061	1	0	1	0	1	0	1	0.071	1	0.157	0	0	1	0	1	0	1	0	1	0	1	0	1	0	1	0	1	0.047	1	0.047
LTA_TNFRSF14	0	1	0	1	0	1	0	1	0	1	0	1	0	1	0	1	0.021	1	0	1	0	1	0.034	1	0	1	0.019	1	0.025	1	0.021	1	0.019	1	0.034	1	0.155	1	0.225	1	0.235	1	0.248	1	0.182	1	0	1	0
TNFSF13_TNFRSF14	0	1	0	1	0	1	0	1	0	1	0	1	0	1	0	1	0	1	0	1	0	1	0	1	0	1	0.031	1	0	1	0	1	0	1	0	1	0	1	0	1	0	1	0	1	0	1	0	1	0
TNFSF14_TNFRSF14	0.02	1	0.018	1	0.033	1	0.181	1	0.154	1	0.224	1	0.234	1	0.247	1	0	1	0.021	1	0	1	0	1	0	1	0.032	1	0.117	1	0	1	0	1	0	1	0	1	0	1	0	1	0	1	0	1	0.018	1	0.019
CD160_TNFRSF14	0.021	1	0.019	1	0.034	1	0.182	1	0.154	1	0.225	1	0.235	1	0.247	1	0.025	1	0.02	1	0	1	0	1	0	1	0.027	1	0.05	1	0.025	1	0.023	1	0.038	1	0.159	1	0.229	1	0.239	1	0.252	1	0.186	1	0.019	1	0.018
BTLA_TNFRSF14	0.021	1	0.018	1	0.034	1	0.182	1	0.154	1	0.224	1	0.234	1	0.247	1	0	1	0	1	0	1	0.046	1	0	1	0.022	1	0.068	1	0	1	0	1	0	1	0	1	0	1	0	1	0	1	0	1	0.018	1	0
TNFSF13_TNFRSF17	0	1	0	1	0	1	0	1	0	1	0	1	0	1	0	1	0	1	0	1	0	1	0	1	0	1	0.014	1	0	1	0	1	0	1	0	1	0	1	0	1	0	1	0	1	0	1	0	1	0
CD70_TNFRSF17	0	1	0	1	0	1	0	1	0	1	0	1	0	1	0	1	0	1	0	1	0	1	0.041	1	0	1	0.006	1	0.019	1	0	1	0	1	0	1	0	1	0	1	0	1	0	1	0	1	0	1	0
TNFSF10_TNFRSF10D	0.042	1	0.038	1	0.045	1	0.1	1	0.036	1	0.119	1	0.088	1	0.034	1	0.027	1	0.171	1	0.476	1	0.282	1	0.432	1	0.242	1	0.102	1	0.027	1	0.024	1	0.03	1	0.021	1	0.104	1	0.073	1	0.019	1	0.085	1	0.038	1	0.168
EFNA2_EPHA1	0.006	1	0	1	0	1	0	1	0	1	0	1	0.006	1	0.058	1	0.033	1	0.019	1	0	1	0	1	0	1	0.006	1	0	1	0.033	1	0	1	0	1	0	1	0	1	0.033	1	0.085	1	0	1	0	1	0
EFNA1_EPHA1	0.058	1	0	1	0	1	0	1	0	1	0	1	0.058	1	0.109	1	0.053	1	0.223	1	0.041	1	0.077	1	0.008	1	0.024	1	0.018	1	0.053	1	0	1	0	1	0	1	0	1	0.053	1	0.104	1	0	1	0	1	0
EFNA2_EPHA2	0.011	1	0.009	1	0.04	1	0	1	0	1	0	1	0.017	1	0	1	0.037	1	0.023	1	0	1	0	1	0	1	0.01	1	0	1	0.037	1	0.035	1	0.067	1	0	1	0	1	0.043	1	0	1	0	1	0.009	1	0.021
EFNA1_EPHA2	0.062	1	0.06	1	0.092	1	0	1	0	1	0	1	0.068	1	0	1	0.057	1	0.228	1	0.045	1	0.082	1	0.013	1	0.029	1	0.023	1	0.057	1	0.055	1	0.087	1	0	1	0	1	0.063	1	0	1	0	1	0.06	1	0.225
EFNA2_EPHA3	0.013	1	0.016	1	0.016	1	0	1	0	1	0	1	0	1	0	1	0.039	1	0.025	1	0	1	0	1	0	1	0.012	1	0	1	0.039	1	0.042	1	0.043	1	0	1	0	1	0	1	0	1	0	1	0.016	1	0.028
EFNA1_EPHA3	0.064	1	0.067	1	0.068	1	0	1	0	1	0	1	0	1	0	1	0.059	1	0.23	1	0.047	1	0.083	1	0.014	1	0.031	1	0.024	1	0.059	1	0.062	1	0.063	1	0	1	0	1	0	1	0	1	0	1	0.067	1	0.233
EFNA2_EPHA8	0.007	1	0.015	1	0.007	1	0	1	0	1	0	1	0	1	0	1	0.033	1	0.019	1	0	1	0	1	0	1	0.006	1	0	1	0.033	1	0.041	1	0.034	1	0	1	0	1	0	1	0	1	0	1	0.015	1	0.027
EFNA1_EPHA8	0.058	1	0.066	1	0.058	1	0	1	0	1	0	1	0	1	0	1	0.053	1	0.224	1	0.041	1	0.078	1	0.009	1	0.025	1	0.019	1	0.053	1	0.061	1	0.053	1	0	1	0	1	0	1	0	1	0	1	0.066	1	0.232
EFNA2_EPHA5	0	1	0.01	1	0	1	0	1	0	1	0	1	0.008	1	0	1	0	1	0	1	0	1	0	1	0	1	0	1	0	1	0	1	0.037	1	0	1	0	1	0	1	0.035	1	0	1	0	1	0.01	1	0.023
EFNA1_EPHA5	0	1	0.062	1	0	1	0	1	0	1	0	1	0.059	1	0	1	0	1	0	1	0	1	0	1	0	1	0	1	0	1	0	1	0.057	1	0	1	0	1	0	1	0.054	1	0	1	0	1	0.062	1	0.227
EFNA3_EPHA5	0	1	0.029	1	0	1	0	1	0	1	0	1	0.027	1	0	1	0	1	0	1	0	1	0	1	0	1	0	1	0	1	0	1	0.06	1	0	1	0	1	0	1	0.058	1	0	1	0	1	0.029	1	0.055
EFNA4_EPHA5	0	1	0.017	1	0	1	0	1	0	1	0	1	0.015	1	0	1	0	1	0	1	0	1	0	1	0	1	0	1	0	1	0	1	0.024	1	0	1	0	1	0	1	0.022	1	0	1	0	1	0.017	1	0.043
EFNA5_EPHA5	0	1	0.047	1	0	1	0	1	0	1	0	1	0.045	1	0	1	0	1	0	1	0	1	0	1	0	1	0	1	0	1	0	1	0.135	1	0	1	0	1	0	1	0.133	1	0	1	0	1	0.047	1	0.039
GDF11_TGFR_AVR2A	0.078	1	0.063	1	0.063	1	0.033	1	0.03	1	0.039	1	0.04	1	0.039	1	0.069	1	0.073	1	0.087	0.163	0.069	1	0	1	0.096	1	0.075	1	0.069	1	0.054	1	0.054	1	0.021	1	0.03	1	0.031	1	0.03	1	0.024	1	0.063	1	0.058
MSTN_TGFR_AVR2A	0	1	0	1	0	1	0	1	0	1	0	1	0	1	0	1	0	1	0	1	0	1	0	1	0	1	0.067	1	0	1	0	1	0	1	0	1	0	1	0	1	0	1	0	1	0	1	0	1	0
GDF11_TGFR_AVR2B	0.078	1	0.063	1	0.057	1	0.033	1	0	1	0	1	0.031	1	0	1	0.069	1	0.073	1	0.087	0.142	0.069	1	0	1	0.096	1	0.075	1	0.069	1	0.054	1	0.048	1	0	1	0	1	0.022	1	0	1	0.024	1	0.063	1	0.058
MSTN_TGFR_AVR2B	0	1	0	1	0	1	0	1	0	1	0	1	0	1	0	1	0	1	0	1	0	1	0	1	0	1	0.067	1	0	1	0	1	0	1	0	1	0	1	0	1	0	1	0	1	0	1	0	1	0
TNFRSF11B_TNFSF11	0.004	1	0.005	1	0.002	1	0	1	0	1	0	1	0	1	0	1	0.005	1	0.006	1	0.017	1	0.029	1	0	1	0.007	1	0	1	0.005	1	0.005	1	0.003	1	0	1	0	1	0	1	0	1	0	1	0.005	1	0.006
TGFB1_TGFbeta receptor1	0.001	1	0.002	1	0.001	1	0.019	1	0.017	1	0.022	1	0.145	1	0.055	1	0	1	0.002	1	0.048	1	0.007	1	0.033	1	0.061	1	0.044	1	0	1	0	1	0	1	0	1	0	1	0	1	0	1	0	1	0.002	1	0.003
TGFB3_TGFbeta receptor1	0.011	1	0.012	1	0.012	1	0.03	1	0.028	1	0.032	1	0.156	1	0.065	1	0.067	1	0.017	1	0.161	1	0.004	1	0	1	0.009	1	0	1	0.067	1	0.068	1	0.067	1	0.083	0.12	0.087	1	0.211	0	0.121	0	0.085	0.261	0.012	1	0.019
TGFB2_TGFbeta receptor1	0.06	1	0.061	1	0.061	1	0.079	0.513	0.077	0.201	0.081	1	0.205	0	0.114	0	0.064	1	0.042	1	0.062	1	0	1	0.002	1	0.007	1	0	1	0.064	1	0.065	1	0.064	1	0.08	0.231	0.085	1	0.208	0	0.118	0.03	0.082	0.504	0.061	1	0.044
TGFB1_TGFbeta receptor2	0.001	1	0.002	1	0.001	1	0.019	1	0.078	1	0	1	0.036	1	0.01	1	0	1	0.002	1	0.048	1	0.007	1	0.033	1	0.061	1	0.044	1	0	1	0	1	0	1	0	1	0	1	0	1	0	1	0	1	0.002	1	0.003
TGFB3_TGFbeta receptor2	0.011	1	0.012	1	0.012	1	0.03	1	0.089	1	0	1	0.046	1	0.02	1	0.067	1	0.017	1	0.161	1	0.004	1	0	1	0.009	1	0	1	0.067	1	0.068	1	0.067	1	0.144	0	0	1	0.102	0	0.075	1	0.085	0.06	0.012	1	0.019
TGFB2_TGFbeta receptor2	0.06	1	0.061	1	0.061	1	0.079	0.12	0.138	0	0	1	0.095	0	0.069	1	0.064	1	0.042	1	0.062	1	0	1	0.002	1	0.007	1	0	1	0.064	1	0.065	1	0.064	1	0.141	0	0	1	0.099	0	0.073	1	0.082	0.12	0.061	1	0.044
CORT_SSTR1	0.007	1	0.034	1	0.015	1	0	1	0	1	0	1	0.005	1	0	1	0	1	0.007	1	0	1	0	1	0	1	0	1	0	1	0	1	0	1	0	1	0	1	0	1	0	1	0	1	0	1	0.034	1	0.034
CORT_GHSR	0.001	1	0	1	0	1	0	1	0	1	0	1	0	1	0	1	0	1	0.001	1	0	1	0	1	0	1	0	1	0	1	0	1	0	1	0	1	0	1	0	1	0	1	0	1	0	1	0	1	0
AGRP_MC4R	0.013	1	0	1	0.014	1	0	1	0	1	0	1	0	1	0	1	0.011	1	0.016	1	0	1	0	1	0.008	1	0.065	1	0.007	1	0.011	1	0	1	0.012	1	0	1	0	1	0	1	0	1	0	1	0	1	0
POMC_MC4R	0.112	1	0	1	0.112	1	0	1	0	1	0	1	0	1	0	1	0.084	1	0.063	1	0	1	0.104	1	0	1	0.013	1	0.018	1	0.084	1	0	1	0.085	1	0	1	0	1	0	1	0	1	0	1	0	1	0
AGRP_MC5R	0	1	0	1	0.012	1	0	1	0	1	0	1	0	1	0	1	0	1	0	1	0	1	0	1	0	1	0	1	0	1	0	1	0	1	0.009	1	0	1	0	1	0	1	0	1	0	1	0	1	0
POMC_MC5R	0	1	0	1	0.11	1	0	1	0	1	0	1	0	1	0	1	0	1	0	1	0	1	0	1	0	1	0	1	0	1	0	1	0	1	0.083	1	0	1	0	1	0	1	0	1	0	1	0	1	0
POMC_MC2R	0	1	0	1	0	1	0.112	1	0	1	0	1	0.111	1	0	1	0	1	0	1	0	1	0	1	0	1	0	1	0	1	0	1	0	1	0	1	0	1	0	1	0.084	1	0	1	0.085	1	0	1	0
POMC_MC1R	0.119	1	0.116	1	0.116	1	0.168	1	0.212	0.072	0.141	1	0.113	1	0.12	1	0.091	1	0.07	1	0	1	0.111	1	0	1	0.02	1	0.025	1	0.091	1	0.088	1	0.089	1	0.185	0.102	0.114	1	0.086	1	0.093	1	0.141	1	0.116	1	0.067
LEFTY2_TDGF1	0	1	0	1	0.015	1	0	1	0	1	0	1	0.016	1	0	1	0	1	0	1	0	1	0	1	0	1	0	1	0	1	0	1	0	1	0.011	1	0	1	0	1	0.012	1	0	1	0	1	0	1	0
LEFTY1_TDGF1	0	1	0	1	0.007	1	0	1	0	1	0	1	0.008	1	0	1	0	1	0	1	0	1	0	1	0	1	0	1	0	1	0	1	0	1	0.002	1	0	1	0	1	0.003	1	0	1	0	1	0	1	0
SCGB3A1_MARCO	0.032	1	0	1	0.032	1	0.033	1	0.028	0.547	0.233	1	1.255	0	0.029	1	0.036	1	0.095	1	0.048	1	0.112	1	0.967	1	0.617	1	0.563	1	0.036	1	0	1	0.036	1	0.032	0.547	0.237	0.949	1.259	0	0.033	1	0.037	1	0	1	0
CXCR6_CXCL16	0	1	0	1	0	1	0	1	0	1	0	1	0	1	0	1	0	1	0.008	1	0	1	0	1	0.015	1	0.008	1	0.23	1	0	1	0	1	0	1	0	1	0	1	0	1	0	1	0	1	0	1	0.005
ACKR2_CCL3	0.004	1	0	1	0.005	1	0.033	1	0	1	0.151	1	0.51	1	0.453	1	0.007	1	0.018	1	0	1	0	1	0.024	1	0.006	1	0	1	0.007	1	0	1	0.008	1	0	1	0.154	1	0.513	1	0.456	1	0.035	1	0	1	0
ACKR2_CCL4	0.021	1	0.017	1	0.016	1	0.068	1	0.27	1	0.249	1	0.429	1	1.708	1	0.023	1	0.034	1	0	1	0	1	0.04	1	0.022	1	0	1	0.023	1	0.02	1	0.019	1	0.273	1	0.252	1	0.432	1	1.711	1	0.071	1	0.017	1	0.031
ACKR2_CCL2	0.069	1	0.136	1	0.125	1	0.021	1	0.77	1	0.119	1	0.1	1	0.045	1	0.072	1	0.083	1	0	1	0	1	0.089	1	0.07	1	0	1	0.072	1	0.138	1	0.127	1	0.773	1	0.122	1	0.102	1	0.048	1	0.024	1	0.136	1	0.149
ACKR2_CCL5	0.192	1	0.204	1	0.141	1	0.227	1	0.069	1	0.305	1	0.343	1	1.672	1	0.195	1	0.205	1	0	1	0	1	0.211	1	0.193	1	0	1	0.195	1	0.207	1	0.144	1	0.072	1	0.308	1	0.346	1	1.674	1	0.23	1	0.204	1	0.218
GPR75_CCL5	0	1	0	1	0	1	0	1	0	1	0	1	0	1	0	1	0.196	1	0.192	1	0	1	0	1	0	1	0	1	0	1	0.196	1	0.209	1	0.146	1	0.074	1	0.31	1	0.347	1	1.676	1	0.231	1	0	1	0.205
ACKR2_CCL3L3	0	1	0	1	0	1	0	1	0	1	0	1	0.002	1	0.004	1	0	1	0	1	0	1	0	1	0	1	0	1	0	1	0	1	0	1	0	1	0	1	0	1	0.005	1	0.007	1	0	1	0	1	0
ACKR2_CCL8	0.001	1	0	1	0.005	1	0	1	0	1	0	1	0	1	0	1	0.003	1	0.014	1	0	1	0	1	0.02	1	0.002	1	0	1	0.003	1	0	1	0.008	1	0	1	0	1	0	1	0	1	0	1	0	1	0
CCR2_CCL8	0	1	0	1	0	1	0	1	0	1	0	1	0	1	0	1	0	1	0	1	0	1	0.071	1	0.042	1	0.02	1	0.024	1	0	1	0	1	0	1	0	1	0	1	0	1	0	1	0	1	0	1	0
CCR1_CCL8	0	1	0	1	0	1	0	1	0	1	0	1	0	1	0	1	0.001	1	0	1	0.141	1	0	1	0.027	1	0.155	1	0.008	1	0.001	1	0	1	0.005	1	0	1	0	1	0	1	0	1	0	1	0	1	0
CCR5_CCL8	0	1	0	1	0	1	0	1	0	1	0	1	0	1	0	1	0	1	0.001	1	0	1	0.007	1	0.014	1	0.073	1	0.011	1	0	1	0	1	0	1	0	1	0	1	0	1	0	1	0	1	0	1	0
ACKR2_CCL7	0	1	0	1	0	1	0	1	0	1	0.009	1	0.026	1	0	1	0	1	0	1	0	1	0	1	0	1	0	1	0	1	0	1	0	1	0	1	0	1	0.012	1	0.029	1	0	1	0	1	0	1	0
CCR2_CCL7	0	1	0	1	0	1	0	1	0	1	0	1	0	1	0	1	0	1	0	1	0	1	0	1	0	1	0	1	0	1	0	1	0	1	0	1	0	1	0	1	0	1	0	1	0	1	0	1	0
CCR1_CCL7	0	1	0	1	0	1	0	1	0	1	0	1	0	1	0	1	0	1	0	1	0	1	0	1	0	1	0	1	0	1	0	1	0	1	0	1	0	1	0.01	1	0.026	1	0	1	0	1	0	1	0
CCR5_CCL7	0	1	0	1	0	1	0	1	0	1	0	1	0	1	0	1	0	1	0	1	0	1	0	1	0	1	0	1	0	1	0	1	0	1	0	1	0	1	0	1	0	1	0	1	0	1	0	1	0
CCR10_CCL7	0	1	0	1	0	1	0	1	0	1	0.074	1	0.091	1	0	1	0	1	0	1	0	1	0	1	0	1	0	1	0	1	0	1	0	1	0	1	0	1	0.035	1	0.052	1	0	1	0	1	0	1	0
ACKR2_CCL13	0.002	1	0.003	1	0.002	1	0	1	0	1	0.062	1	0.043	1	0	1	0.005	1	0.015	1	0	1	0	1	0.021	1	0.003	1	0	1	0.005	1	0.006	1	0.004	1	0	1	0.064	1	0.046	1	0	1	0	1	0.003	1	0.017
CCR2_CCL13	0	1	0	1	0	1	0	1	0	1	0	1	0	1	0	1	0	1	0	1	0	1	0.072	1	0.043	1	0.022	1	0.025	1	0	1	0	1	0	1	0	1	0	1	0	1	0	1	0	1	0	1	0
CCR1_CCL13	0	1	0	1	0	1	0	1	0	1	0	1	0	1	0	1	0.002	1	0	1	0.142	1	0	1	0.028	1	0.157	1	0.009	1	0.002	1	0.004	1	0.002	1	0	1	0.062	1	0.043	1	0	1	0	1	0	1	0
ACKR2_CCL28	0.052	1	0.026	1	0.064	1	0.009	1	0	1	0.005	1	0.004	1	0.008	1	0.055	1	0.066	1	0	1	0	1	0.072	1	0.053	1	0	1	0.055	1	0.029	1	0.067	1	0	1	0.008	1	0.007	1	0.011	1	0.011	1	0.026	1	0.039
CCR10_CCL28	0.117	0	0.091	0.153	0.129	0	0.074	0.505	0	1	0.07	1	0.069	1	0.073	1	0.079	1	0.088	0.15	0	1	0.242	0	0.056	1	0.062	1	0.056	1	0.079	1	0.052	1	0.091	1	0	1	0.031	1	0.031	1	0.034	1	0.035	1	0.091	0.153	0.061
ACKR2_CCL27	0.007	1	0	1	0	1	0	1	0	1	0	1	0	1	0	1	0.01	1	0.02	1	0	1	0	1	0.026	1	0.008	1	0	1	0.01	1	0	1	0	1	0	1	0	1	0	1	0	1	0	1	0	1	0
CCR10_CCL27	0.072	1	0	1	0	1	0	1	0	1	0	1	0	1	0	1	0.033	1	0.042	1	0	1	0.196	1	0.011	1	0.016	1	0.01	1	0.033	1	0	1	0	1	0	1	0	1	0	1	0	1	0	1	0	1	0
CCR2_CCL26	0	1	0	1	0	1	0	1	0	1	0	1	0	1	0	1	0	1	0	1	0	1	0.071	1	0.043	1	0.021	1	0.024	1	0	1	0	1	0	1	0	1	0	1	0	1	0	1	0	1	0	1	0
CCR1_CCL26	0	1	0	1	0	1	0	1	0	1	0	1	0	1	0	1	0.001	1	0	1	0.141	1	0	1	0.027	1	0.156	1	0.008	1	0.001	1	0	1	0.011	1	0	1	0	1	0	1	0	1	0	1	0	1	0
CCR1_CCL23	0	1	0	1	0	1	0	1	0	1	0	1	0	1	0	1	0	1	0	1	0	1	0	1	0	1	0	1	0	1	0	1	0	1	0.003	1	0	1	0	1	0.122	1	0.007	1	0	1	0	1	0
IDE_CCL23	0	1	0	1	0.034	1	0	1	0	1	0	1	0.153	0	0.038	1	0	1	0	1	0	1	0	1	0	1	0	1	0	1	0	1	0	1	0.027	1	0	1	0	1	0.146	1	0.031	1	0	1	0	1	0
CCR1_CCL18	0	1	0	1	0	1	0	1	0	1	0	1	0	1	0	1	0.007	1	0	1	0.147	1	0	1	0.033	1	0.161	1	0.014	1	0.007	1	0.001	1	0.001	1	0	1	0.224	1	0.799	1	0.004	1	0.039	1	0	1	0
CCR8_CCL18	0	1	0	1	0	1	0	1	0	1	0	1	0	1	0	1	0	1	0	1	0	1	0	1	0	1	0	1	0.015	1	0	1	0	1	0	1	0	1	0	1	0	1	0	1	0	1	0	1	0
CCR1_CCL15	0	1	0	1	0	1	0	1	0	1	0	1	0	1	0	1	0	1	0	1	0	1	0	1	0	1	0	1	0	1	0	1	0.002	1	0	1	0	1	0	1	0	1	0	1	0	1	0	1	0
PODXL_SELL	0.013	1	0.013	1	0	1	0.118	1	0	1	0	1	0.053	1	0.189	1	0.019	1	0.023	1	0.02	1	0	1	0	1	0.008	1	0.005	1	0.019	1	0.019	1	0	1	0	1	0	1	0.059	1	0.195	1	0.124	1	0.013	1	0.024
CXCL12_CXCR4	0.582	1	0.663	1	0.506	1	0.857	1	0.397	1	0.207	1	0.34	1	1.841	1	0.584	1	0.58	1	0.729	0.09	0.578	1	0	1	0.577	1	0	1	0.584	1	0.666	1	0.508	1	0.399	1	0.21	1	0.343	1	1.843	1	0.859	1	0.663	1	0.662
AVP_OXTR	0.176	1	0.174	1	0.176	1	0	1	0	1	0	1	0.171	1	0.176	1	0.104	1	0.079	1	0.021	1	0.091	1	0	1	0.007	1	0.008	1	0.104	1	0.102	1	0.104	1	0	1	0	1	0.099	1	0.104	1	0	1	0.174	1	0.078
OXT_OXTR	0.124	1	0.122	1	0.124	1	0	1	0	1	0	1	0.119	1	0.124	1	0.137	1	0.161	1	0.146	1	0.038	1	0	1	0.007	1	0.01	1	0.137	1	0.136	1	0.138	1	0	1	0	1	0.133	1	0.138	1	0	1	0.122	1	0.16
AVP_AVPR2	0.171	1	0	1	0	1	0	1	0	1	0	1	0	1	0	1	0.099	1	0.075	1	0.017	1	0.087	1	0	1	0.003	1	0.003	1	0.099	1	0	1	0	1	0	1	0	1	0	1	0	1	0	1	0	1	0
NPPA_NPR1	0.04	1	0	1	0.04	1	0	1	0.238	0	0	1	0	1	0.04	1	0.044	1	0.019	1	0	1	0	1	0	1	0	1	0	1	0.044	1	0	1	0.044	1	0.242	1	0	1	0	1	0.044	1	0	1	0	1	0
NRG2_ERBB3	0.055	1	0.033	1	0.078	1	0.006	1	0	1	0.018	1	0.011	1	0.004	1	0.058	1	0.055	1	0	1	0	1	0	1	0.055	1	0	1	0.058	1	0.036	1	0.08	1	0	1	0.02	1	0.013	1	0.007	1	0.009	1	0.033	1	0.032
NRG2_ERBB4	0.005	1	0.007	1	0.009	1	0	1	0	1	0	1	0.003	1	0	1	0.007	1	0.004	1	0	1	0	1	0	1	0.005	1	0	1	0.007	1	0.009	1	0.011	1	0	1	0	1	0.006	1	0	1	0	1	0.007	1	0.006
EREG_ERBB4	0.008	1	0.01	1	0.012	1	0	1	0	1	0	1	0.006	1	0	1	0.006	1	0.008	1	0	1	0.01	1	0.25	1	0.573	1	0.031	1	0.006	1	0.009	1	0.01	1	0	1	0	1	0.005	1	0	1	0	1	0.01	1	0.01
BTC_ERBB4	0.01	1	0.012	1	0.014	1	0	1	0	1	0	1	0.009	1	0	1	0	1	0.007	1	0.252	1	0	1	0	1	0	1	0	1	0	1	0	1	0	1	0	1	0	1	0	1	0	1	0	1	0.012	1	0.009
NRG1_ERBB4	0.036	1	0.038	1	0.04	1	0	1	0	1	0	1	0.035	1	0	1	0.066	1	0.043	1	0.012	1	0.029	1	0.013	1	0.021	1	0	1	0.066	1	0.068	1	0.07	1	0	1	0	1	0.065	1	0	1	0	1	0.038	1	0.045
EREG_EGFR	0.024	1	0.008	1	0.028	1	0	1	0.015	1	0	1	0.004	1	0.007	1	0.023	1	0.024	1	0	1	0.026	1	0.266	1	0.589	1	0.047	1	0.023	1	0.007	1	0.027	1	0.013	1	0	1	0.003	1	0.006	1	0	1	0.008	1	0.008
NRG1_a6b4 complex	0.034	1	0.033	1	0.054	1	0	1	0	1	0	1	0	1	0	1	0.064	1	0.041	1	0.01	1	0.028	1	0.011	1	0.02	1	0	1	0.064	1	0.063	1	0.083	1	0	1	0	1	0	1	0	1	0	1	0.033	1	0.04
IGF1_a6b4 complex	0.005	1	0.004	1	0.024	1	0	1	0	1	0	1	0	1	0	1	0.022	1	0	1	0	1	0.255	1	0	1	0.015	1	0	1	0.022	1	0.021	1	0.041	1	0	1	0	1	0	1	0	1	0	1	0.004	1	0
NRG1_LSR	0.108	1	0.095	1	0.133	1	0.216	1	0	1	0.06	1	0.038	1	0.064	1	0.138	0	0.115	0.03	0.084	0.372	0.101	1	0.085	1	0.093	1	0	1	0.138	0	0.125	0.021	0.163	0	0	1	0.09	1	0.068	1	0.094	1	0.246	0	0.095	1	0.102
NRG1_NETO2	0.085	1	0.069	1	0.112	1	0.046	1	0.041	1	0	1	0.063	1	0.036	1	0.115	0	0.092	0.081	0.061	0.402	0.079	1	0.062	1	0.071	1	0	1	0.115	0	0.099	1	0.142	0	0.071	0.424	0	1	0.092	1	0.065	1	0.076	1	0.069	1	0.076
NRG1_MS4A4A	0	1	0	1	0	1	0	1	0	1	0.059	1	0.359	1	0	1	0	1	0	1	0	1	0	1	0	1	0	1	0	1	0	1	0	1	0	1	0	1	0.089	1	0.389	0	0	1	0	1	0	1	0
NRG1_LGR4	0.109	1	0.097	1	0.126	1	0.082	1	0.068	1	0	1	0.041	1	0.039	1	0.139	0	0.116	0	0.085	0.372	0.102	1	0.086	1	0.094	1	0	1	0.139	0	0.127	0.03	0.156	0	0.098	0.261	0	1	0.071	1	0.069	1	0.112	1	0.097	1	0.104
RSPO4_LGR4	0.077	1	0.065	1	0.094	1	0.05	1	0.036	1	0	1	0.01	1	0.007	1	0	1	0	1	0	1	0	1	0.096	1	0	1	0	1	0	1	0	1	0	1	0	1	0	1	0	1	0	1	0	1	0.065	1	0
RSPO2_LGR4	0.079	1	0.067	1	0.096	1	0.052	1	0.038	1	0	1	0.012	1	0.009	1	0	1	0	1	0	1	0	1	0	1	0	1	0	1	0	1	0	1	0	1	0	1	0	1	0	1	0	1	0	1	0.067	1	0
RSPO4_LGR6	0.004	1	0.005	1	0.004	1	0	1	0	1	0	1	0.003	1	0.041	1	0	1	0	1	0	1	0	1	0.023	1	0	1	0	1	0	1	0	1	0	1	0	1	0	1	0	1	0	1	0	1	0.005	1	0
RSPO2_LGR6	0.006	1	0.007	1	0.006	1	0	1	0	1	0	1	0.005	1	0.043	1	0	1	0	1	0	1	0	1	0	1	0	1	0	1	0	1	0	1	0	1	0	1	0	1	0	1	0	1	0	1	0.007	1	0
RSPO3_LGR6	0.005	1	0.006	1	0.005	1	0	1	0	1	0	1	0.004	1	0.043	1	0	1	0.007	1	0.037	1	0	1	0	1	0.013	1	0	1	0	1	0	1	0	1	0	1	0	1	0	1	0	1	0	1	0.006	1	0.008
TNFSF11_TNFRSF11A	0.014	1	0.012	1	0.016	1	0	1	0	1	0	1	0.01	1	0	1	0.014	1	0.011	1	0	1	0	1	0	1	0	1	0	1	0.014	1	0.012	1	0.016	1	0	1	0	1	0.011	1	0	1	0	1	0.012	1	0.009
NCR3_BAG6	0.121	1	0.125	1	0.119	1	0.207	1	0.3	1	0.106	1	0.307	1	0.088	1	0	1	0.123	1	0	1	0	1	0	1	0.122	1	0.221	0	0	1	0	1	0	1	0	1	0	1	0	1	0	1	0	1	0.125	1	0.126
NCR3_NCR3LG1	0.007	1	0.007	1	0.009	1	0	1	0	1	0	1	0.033	1	0.004	1	0	1	0.008	1	0	1	0	1	0	1	0.007	1	0.106	1	0	1	0	1	0	1	0	1	0	1	0	1	0	1	0	1	0.007	1	0.008
PLD2_ARF1	0.861	1	0.817	1	0.801	1	0.942	1	0.74	1	0.65	1	0.673	1	0.657	1	0.86	1	0.868	1	0	1	0.861	1	0.855	1	0.912	0	0.856	1	0.86	1	0.817	1	0.8	1	0.74	1	0.649	1	0.673	1	0.657	1	0.942	1	0.817	1	0.824
SEMA3E_PLXND1	0.061	1	0.069	1	0.072	1	0	1	0	1	0.084	1	0.19	0	0.056	1	0.058	1	0.05	1	0	1	0.022	1	0.037	1	0.065	1	0.044	1	0.058	1	0.065	1	0.068	1	0	1	0.081	1	0.186	0	0.052	1	0	1	0.069	1	0.058
SEMA4A_PLXND1	0.015	1	0.023	1	0.026	1	0	1	0	1	0.038	1	0.144	1	0.01	1	0.022	1	0.021	1	0.021	1	0.397	1	0.509	1	0.179	1	0.049	1	0.022	1	0.03	1	0.033	1	0	1	0.045	1	0.151	1	0.017	1	0	1	0.023	1	0.029
ANGPT2_TEK	0.052	1	0	1	0	1	0	1	0.194	0	0	1	0	1	0	1	0.041	1	0.053	1	0.263	1	0	1	0	1	0.013	1	0.011	1	0.041	1	0	1	0	1	0.183	0	0	1	0	1	0	1	0	1	0	1	0
EPHB6_EFNB2	0.038	1	0.054	1	0.063	1	0.053	1	0	1	0.154	1	0.024	1	0.014	1	0.036	1	0	1	0.042	0.162	0.052	1	0	1	0.101	0	0.038	1	0.036	1	0.052	1	0.061	1	0	1	0.152	1	0.022	1	0.012	1	0.052	1	0.054	1	0
EPHB2_EFNB2	0.067	0.222	0.083	0.03	0.092	0	0.082	0.163	0	1	0.183	0	0.053	1	0.043	1	0.076	1	0.057	1	0.103	0.192	0	1	0.058	1	0.043	1	0	1	0.076	1	0.092	1	0.101	1	0	1	0.192	1	0.062	1	0.052	1	0.091	1	0.083	0.03	0.073
EPHB6_EFNB1	0.034	1	0.057	1	0.035	1	0	1	0.053	1	0	1	0.095	1	0	1	0.032	1	0	1	0.038	1	0.047	1	0	1	0.097	1	0.034	1	0.032	1	0.056	1	0.034	1	0.051	1	0	1	0.094	1	0	1	0	1	0.057	1	0
EPHB2_EFNB1	0.063	1	0.086	0.021	0.064	1	0	1	0.082	0.342	0	1	0.124	0	0	1	0.072	1	0.052	1	0.099	1	0	1	0.053	1	0.039	1	0	1	0.072	1	0.095	1	0.073	1	0.091	1	0	1	0.133	1	0	1	0	1	0.086	0.021	0.076
EPHB3_EFNB1	0.038	1	0.061	1	0.039	1	0	1	0.057	1	0	1	0.099	1	0	1	0.039	1	0.053	1	0.039	1	0	1	0.05	1	0.038	1	0	1	0.039	1	0.063	1	0.041	1	0.058	1	0	1	0.101	1	0	1	0	1	0.061	1	0.076
EPHB4_EFNB1	0.033	1	0.056	1	0.034	1	0	1	0.052	1	0	1	0.094	1	0	1	0.031	1	0.045	1	0.043	1	0	1	0	1	0.037	1	0	1	0.031	1	0.054	1	0.033	1	0.05	1	0	1	0.093	1	0	1	0	1	0.056	1	0.068
EPHB1_EFNB1	0.081	1	0.104	0.021	0.082	1	0	1	0.1	0.342	0	1	0.142	0	0	1	0.05	1	0.103	1	0.052	1	0.07	1	0.035	1	0	1	0.039	1	0.05	1	0.074	1	0.052	1	0.069	1	0	1	0.112	1	0	1	0	1	0.104	0.021	0.126
EPHA4_EFNB1	0.057	1	0.08	1	0.058	1	0	1	0.076	1	0	1	0.118	1	0	1	0.037	1	0.098	1	0	1	0	1	0	1	0.032	1	0.05	1	0.037	1	0.061	1	0.039	1	0.057	1	0	1	0.099	1	0	1	0	1	0.08	1	0.122
EPHB6_EFNB3	0.032	1	0.056	1	0.054	1	0	1	0	1	0	1	0.004	1	0.008	1	0.03	1	0	1	0.035	0.162	0.045	1	0	1	0.094	0	0.031	1	0.03	1	0.054	1	0.053	1	0	1	0	1	0.002	1	0.006	1	0	1	0.056	1	0
EPHB2_EFNB3	0.06	0	0.084	0	0.083	0	0	1	0	1	0	1	0.033	1	0.037	1	0.069	1	0.05	1	0.096	0.192	0	1	0.051	1	0.037	1	0	1	0.069	1	0.093	1	0.092	1	0	1	0	1	0.042	1	0.046	1	0	1	0.084	0	0.074
EPHB3_EFNB3	0.036	1	0.06	1	0.058	1	0	1	0	1	0	1	0.008	1	0.012	1	0.037	1	0.051	1	0.037	0.12	0	1	0.048	1	0.035	1	0	1	0.037	1	0.061	1	0.06	1	0	1	0	1	0.009	1	0.013	1	0	1	0.06	1	0.075
EPHB4_EFNB3	0.03	1	0.054	1	0.053	1	0	1	0	1	0	1	0.003	1	0.007	1	0.029	1	0.042	1	0.041	0.09	0	1	0	1	0.035	1	0	1	0.029	1	0.053	1	0.051	1	0	1	0	1	0.001	1	0.005	1	0	1	0.054	1	0.066
EPHB1_EFNB3	0.078	0.03	0.102	0	0.101	0	0	1	0	1	0	1	0.051	1	0.055	1	0.048	1	0.1	0	0.049	0.535	0.067	0.366	0.032	1	0	1	0.037	1	0.048	1	0.072	1	0.071	1	0	1	0	1	0.021	1	0.024	1	0	1	0.102	0	0.124
EPHA4_EFNB3	0.054	1	0.078	1	0.077	1	0	1	0	1	0	1	0.027	1	0.031	1	0.035	1	0.096	0	0	1	0	1	0	1	0.03	1	0.048	1	0.035	1	0.059	1	0.058	1	0	1	0	1	0.008	1	0.011	1	0	1	0.078	1	0.12
EFNB2_EPHB4	0.037	1	0.035	1	0.049	1	0	1	0.048	0.09	0	1	0.041	1	0	1	0.053	1	0.062	1	0	1	0.052	1	0.153	1	0.023	1	0.012	1	0.053	1	0.051	1	0.065	1	0.064	0.09	0	1	0.057	1	0	1	0	1	0.035	1	0.06
EPHB2_EFNA5	0.075	0	0.163	0	0.067	0.265	0	1	0	1	0	1	0	1	0.039	1	0.084	1	0.065	1	0.111	0.192	0	1	0.066	1	0.052	1	0	1	0.084	1	0.172	1	0.076	1	0	1	0	1	0	1	0.048	1	0	1	0.163	0	0.153
EPHA1_EFNA5	0.043	1	0.131	1	0.035	1	0	1	0	1	0	1	0	1	0.007	1	0	1	0	1	0	1	0	1	0	1	0.043	1	0.095	1	0	1	0	1	0	1	0	1	0	1	0	1	0	1	0	1	0.131	1	0
EPHA2_EFNA5	0.048	1	0.135	1	0.04	1	0	1	0	1	0	1	0	1	0.011	1	0.045	1	0.077	1	0	1	0	1	0	1	0.053	1	0	1	0.045	1	0.133	1	0.037	1	0	1	0	1	0	1	0.009	1	0	1	0.135	1	0.165
EPHA3_EFNA5	0.05	1	0.137	1	0.041	1	0	1	0	1	0	1	0	1	0.013	1	0.053	1	0.053	1	0	1	0	1	0	1	0	1	0	1	0.053	1	0.14	1	0.044	1	0	1	0	1	0	1	0.016	1	0	1	0.137	1	0.141
EPHA8_EFNA5	0.044	1	0.131	1	0.036	1	0	1	0	1	0	1	0	1	0.007	1	0.052	1	0.044	1	0	1	0	1	0	1	0	1	0	1	0.052	1	0.139	1	0.044	1	0	1	0	1	0	1	0.015	1	0	1	0.131	1	0.132
EFNB2_EPHB3	0.042	1	0.043	1	0.057	1	0	1	0.043	0.141	0.055	1	0.042	1	0	1	0.058	1	0.067	1	0	1	0.057	1	0.158	1	0.028	1	0.018	1	0.058	1	0.059	1	0.073	1	0.059	0.111	0.071	1	0.058	1	0	1	0	1	0.043	1	0.068
EFNB2_EPHB1	0.085	0.081	0.055	1	0.107	0	0.074	0.456	0.056	0.505	0.039	1	0	1	0.044	1	0.101	0	0.11	0	0	1	0.1	0.163	0.201	0	0.071	1	0.061	1	0.101	0	0.071	1	0.123	0	0.072	0.475	0.055	1	0	1	0.06	1	0.09	0.285	0.055	1	0.079
EPHA1_EFNA3	0.025	1	0.056	1	0.051	1	0	1	0.002	1	0	1	0.012	1	0.021	1	0	1	0	1	0	1	0	1	0	1	0.025	1	0.077	1	0	1	0	1	0	1	0	1	0	1	0	1	0	1	0	1	0.056	1	0
EPHA2_EFNA3	0.03	1	0.06	1	0.056	1	0	1	0.006	1	0	1	0.017	1	0.026	1	0.027	1	0.059	1	0	1	0	1	0	1	0.035	1	0	1	0.027	1	0.058	1	0.053	1	0.004	1	0	1	0.014	1	0.024	1	0	1	0.06	1	0.09
EPHA3_EFNA3	0.031	1	0.062	1	0.057	1	0	1	0.008	1	0	1	0.018	1	0.028	1	0.034	1	0.035	1	0	1	0	1	0	1	0	1	0	1	0.034	1	0.065	1	0.06	1	0.011	1	0	1	0.021	1	0.031	1	0	1	0.062	1	0.066
EPHA8_EFNA3	0.026	1	0.056	1	0.052	1	0	1	0.002	1	0	1	0.013	1	0.022	1	0.034	1	0.026	1	0	1	0	1	0	1	0	1	0	1	0.034	1	0.064	1	0.059	1	0.01	1	0	1	0.021	1	0.03	1	0	1	0.056	1	0.056
EPHA1_EFNA4	0.013	1	0.02	1	0.039	1	0.021	1	0.062	1	0	1	0.01	1	0.028	1	0	1	0	1	0	1	0	1	0	1	0.013	1	0.065	1	0	1	0	1	0	1	0	1	0	1	0	1	0	1	0	1	0.02	1	0
EPHA2_EFNA4	0.018	1	0.025	1	0.043	1	0.026	1	0.067	1	0	1	0.014	1	0.033	1	0.016	1	0.047	1	0	1	0	1	0	1	0.024	1	0	1	0.016	1	0.022	1	0.041	1	0.064	1	0	1	0.012	1	0.03	1	0.023	1	0.025	1	0.054
EPHA3_EFNA4	0.02	1	0.027	1	0.045	1	0.028	1	0.068	1	0	1	0.016	1	0.034	1	0.023	1	0.023	1	0	1	0	1	0	1	0	1	0	1	0.023	1	0.03	1	0.048	1	0.071	1	0	1	0.019	1	0.037	1	0.031	1	0.027	1	0.03
EPHA8_EFNA4	0.014	1	0.021	1	0.039	1	0.022	1	0.063	1	0	1	0.01	1	0.029	1	0.022	1	0.014	1	0	1	0	1	0	1	0	1	0	1	0.022	1	0.029	1	0.047	1	0.07	1	0	1	0.018	1	0.037	1	0.03	1	0.021	1	0.021
VGF_NTRK1	0.059	1	0.064	1	0.054	1	0.056	1	0	1	0.272	0	0.054	1	0	1	0.04	1	0.053	1	0	1	0.036	1	0	1	0.009	1	0	1	0.04	1	0.045	1	0.035	1	0	1	0.253	0	0.035	1	0	1	0.037	1	0.064	1	0.059
NGF_NTRK1	0.031	1	0.037	1	0.026	1	0.028	1	0	1	0.244	1	0.026	1	0	1	0.043	1	0.039	1	0.107	1	0	1	0	1	0	1	0	1	0.043	1	0.049	1	0.038	1	0	1	0.256	1	0.038	1	0	1	0.04	1	0.037	1	0.044
NGF_NGFR	0.043	1	0.072	1	0.048	1	0.026	1	0	1	0	1	0	1	0	1	0.055	1	0.05	1	0.118	1	0	1	0	1	0	1	0	1	0.055	1	0.084	1	0.06	1	0	1	0	1	0	1	0	1	0.038	1	0.072	1	0.08
TTR_NGFR	0.02	1	0.049	1	0.025	1	0.003	1	0	1	0	1	0	1	0	1	0.028	1	0	1	0	1	0	1	0	1	0	1	0	1	0.028	1	0.057	1	0.033	1	0	1	0	1	0	1	0	1	0.011	1	0.049	1	0
TTR_DDR1	0.136	1	0.134	1	0.139	1	0	1	0.026	1	0.007	1	0.008	1	0.006	1	0.144	1	0	1	0	1	0	1	0	1	0	1	0	1	0.144	1	0.142	1	0.146	1	0.034	1	0.015	1	0.016	1	0.013	1	0	1	0.134	1	0
TTR_AGER	0.009	1	0.006	1	0.016	1	0	1	0	1	0	1	0.017	1	0.043	1	0.017	1	0	1	0	1	0	1	0	1	0	1	0	1	0.017	1	0.014	1	0.024	1	0	1	0	1	0.025	1	0.051	1	0	1	0.006	1	0
GPR37_PSAP	0.611	1	0.69	1	0.62	1	1.308	1	0.815	1	1.11	1	1.821	1	0.475	1	0.612	1	0.613	1	0	1	0	1	0	1	0	1	0	1	0.612	1	0.691	1	0.621	1	0.816	1	1.111	1	1.822	1	0.476	1	1.309	1	0.69	1	0.692
GPR37L1_PSAP	0.612	1	0.691	1	0.622	1	1.309	1	0.816	1	1.112	1	1.823	1	0.477	1	0.612	1	0.609	1	0	1	0	1	0	1	0	1	0	1	0.612	1	0.691	1	0.621	1	0.816	1	1.111	1	1.822	1	0.476	1	1.309	1	0.691	1	0.688
GRIN2D_IL16	0.005	1	0.004	1	0.004	1	0.338	1	0.041	1	0.11	1	0.091	1	0.146	1	0.008	1	0.009	1	0	1	0	1	0	1	0.01	1	0	1	0.008	1	0.007	1	0.007	1	0.044	1	0.113	1	0.094	1	0.15	1	0.341	1	0.004	1	0.008
GRIN2A_IL16	0.003	1	0.002	1	0.002	1	0.336	1	0.039	1	0.108	1	0.089	1	0.144	1	0	1	0	1	0	1	0	1	0	1	0	1	0	1	0	1	0	1	0	1	0	1	0	1	0	1	0	1	0	1	0.002	1	0
GRIN2B_IL16	0.003	1	0.002	1	0.002	1	0.336	1	0.039	1	0.108	1	0.089	1	0.144	1	0	1	0	1	0	1	0	1	0	1	0	1	0.004	1	0	1	0	1	0	1	0	1	0	1	0	1	0	1	0	1	0.002	1	0
CSF1_SIRPA	0.009	1	0.008	1	0.013	1	0.019	1	0.034	1	0.13	1	0.451	1	0.006	1	0.009	1	0.013	1	0.052	1	0.01	1	0.341	1	0.154	1	0.024	1	0.009	1	0.008	1	0.013	1	0.034	1	0.13	1	0.451	1	0.007	1	0.019	1	0.008	1	0.011
CSF1_CELSR3	0.055	1	0.052	1	0.033	1	0.011	1	0.027	1	0	1	0.006	1	0	1	0.055	1	0.059	1	0.098	0.214	0.056	1	0.387	0	0.201	0	0.071	1	0.055	1	0.052	1	0.033	1	0.027	1	0	1	0.006	1	0	1	0.011	1	0.052	1	0.056
FGFR4_SCGB3A1	0.029	1	0.033	1	0.092	1	0.109	1	0.045	1	0.964	1	0.614	1	0.56	1	0	1	0.032	1	0	1	0	1	0	1	0.027	1	0	1	0	1	0	1	0	1	0	1	0	1	0	1	0	1	0	1	0.033	1	0.036
CEACAM1_CD209	0.005	1	0	1	0	1	0	1	0	1	0	1	0.007	1	0	1	0.002	1	0.007	1	0.021	1	0.024	1	0.025	1	0.019	1	0.01	1	0.002	1	0	1	0	1	0	1	0	1	0.004	1	0	1	0	1	0	1	0
ICAM3_CD209	0.018	1	0	1	0	1	0	1	0	1	0	1	0.02	1	0	1	0.026	1	0.023	1	0	1	0.547	1	0.14	1	0.092	1	0.44	1	0.026	1	0	1	0	1	0	1	0	1	0.028	1	0	1	0	1	0	1	0
CEACAM1_CEACAM6	0.032	1	0.006	1	0.1	1	0.007	1	0	1	0.017	1	0.032	1	0.011	1	0.028	1	0.034	1	0.048	0.154	0.051	1	0.052	1	0.045	1	0.036	1	0.028	1	0.003	1	0.097	1	0	1	0.013	1	0.029	1	0.007	1	0.004	1	0.006	1	0.008
CEACAM5_CEACAM6	0.126	0	0.1	1	0.194	0	0.101	1	0	1	0.111	1	0.126	1	0.105	1	0.054	1	0.08	0.726	0	1	0.041	1	0.049	1	0.048	1	0.036	1	0.054	1	0.028	1	0.122	1	0	1	0.038	1	0.054	1	0.032	1	0.029	1	0.1	1	0.054
CEACAM8_CEACAM6	0.028	1	0.002	1	0.096	1	0.003	1	0	1	0.012	1	0.028	1	0.006	1	0	1	0	1	0	1	0	1	0.043	1	0.029	1	0	1	0	1	0	1	0	1	0	1	0	1	0	1	0	1	0	1	0.002	1	0
CEACAM6_CEACAM6	0.053	0.868	0.027	1	0.121	0	0.029	1	0	1	0.038	1	0.054	1	0.032	1	0.027	1	0.121	0	0	1	0.029	1	0.038	1	0.054	1	0.032	1	0.027	1	0.002	1	0.096	1	0	1	0.012	1	0.028	1	0.006	1	0.003	1	0.027	1	0.096
CEACAM1_CEACAM8	0.006	1	0	1	0	1	0	1	0	1	0.022	1	0.008	1	0	1	0.003	1	0.008	1	0.022	1	0.025	1	0.026	1	0.019	1	0.01	1	0.003	1	0	1	0	1	0	1	0.018	1	0.004	1	0	1	0	1	0	1	0
MLNR_GHRL	0	1	0	1	0	1	0	1	0	1	0	1	0	1	0	1	0.031	1	0	1	0	1	0	1	0	1	0	1	0	1	0.031	1	0.036	1	0.022	1	0	1	0	1	0.003	1	0	1	0	1	0	1	0
TBXA2R_GHRL	0.031	1	0.035	1	0.021	1	0	1	0	1	0	1	0.003	1	0	1	0	1	0	1	0.084	1	0	1	0	1	0	1	0	1	0	1	0	1	0	1	0	1	0	1	0	1	0	1	0	1	0.035	1	0
PTGER3_GHRL	0.078	1	0.082	1	0.068	1	0	1	0	1	0	1	0.05	1	0	1	0.065	1	0.061	1	0	1	0	1	0.066	1	0	1	0	1	0.065	1	0.069	1	0.055	1	0	1	0	1	0.037	1	0	1	0	1	0.082	1	0.066
PTGIR_GHRL	0.038	1	0.043	1	0.029	1	0	1	0	1	0	1	0.01	1	0	1	0.038	1	0.033	1	0	1	0	1	0	1	0	1	0	1	0.038	1	0.042	1	0.028	1	0	1	0	1	0.01	1	0	1	0	1	0.043	1	0.037
GHSR_GHRL	0.03	1	0.034	1	0.02	1	0	1	0	1	0	1	0.002	1	0	1	0	1	0	1	0	1	0	1	0	1	0	1	0	1	0	1	0	1	0	1	0	1	0	1	0	1	0	1	0	1	0.034	1	0
ACE2_GHRL	0.031	1	0.035	1	0.021	1	0	1	0	1	0	1	0.003	1	0	1	0	1	0.03	1	0	1	0	1	0	1	0.031	1	0	1	0	1	0	1	0	1	0	1	0	1	0	1	0	1	0	1	0.035	1	0.035
GHSR_LEAP2	0.014	1	0.012	1	0.025	1	0	1	0	1	0.032	1	0.014	1	0.041	1	0	1	0	1	0	1	0	1	0	1	0	1	0	1	0	1	0	1	0	1	0	1	0	1	0	1	0	1	0	1	0.012	1	0
TNFSF12_TNFRSF25	0.029	1	0.021	1	0.033	1	0.006	1	0	1	0.006	1	0.002	1	0.061	1	0	1	0	1	0.139	0.153	0.032	1	0.16	0	0.216	0	0.086	1	0	1	0	1	0	1	0	1	0	1	0	1	0	1	0	1	0.021	1	0
TNFSF15_TNFRSF25	0.032	1	0.024	1	0.037	1	0.009	1	0	1	0.009	1	0.005	1	0.064	1	0.031	1	0.035	1	0	1	0.038	0.205	0.091	1	0.032	1	0	1	0.031	1	0.023	1	0.035	1	0	1	0.007	1	0.004	1	0.062	1	0.008	1	0.024	1	0.027
TNFSF12_TNFRSF12A	0.108	1	0.142	1	0.198	1	0	1	0.434	1	0.076	1	0.049	1	0.029	1	0	1	0	1	0.218	0.153	0.111	1	0.239	0	0.295	0	0.165	1	0	1	0	1	0	1	0	1	0	1	0	1	0	1	0	1	0.142	1	0
GNRH2_GNRHR	0.01	1	0.007	1	0.015	1	0	1	0	1	0	1	0	1	0.024	1	0	1	0	1	0	1	0	1	0	1	0.013	1	0	1	0	1	0	1	0	1	0	1	0	1	0	1	0	1	0	1	0.007	1	0
GNRH1_GNRHR	0.02	1	0.017	1	0.025	1	0	1	0	1	0	1	0	1	0.034	1	0.019	1	0.021	1	0	1	0	1	0	1	0.017	1	0.024	1	0.019	1	0.016	1	0.024	1	0	1	0	1	0	1	0.033	1	0	1	0.017	1	0.018
CD70_GPRC5B	0	1	0	1	0	1	0	1	0	1	0	1	0	1	0	1	0	1	0	1	0	1	0.108	1	0	1	0.073	1	0.086	1	0	1	0	1	0	1	0	1	0	1	0	1	0	1	0	1	0	1	0
HCRT_HCRTR2	0.011	1	0.026	1	0	1	0	1	0	1	0	1	0	1	0	1	0.007	1	0.01	1	0	1	0	1	0	1	0.003	1	0	1	0.007	1	0.023	1	0	1	0	1	0	1	0	1	0	1	0	1	0.026	1	0.025
VEGFA_FLT1	0.088	1	0	1	0	1	0.105	1	0	1	0	1	0.137	0.051	0.089	1	0.077	1	0.126	1	0.237	1	0.05	1	0.278	1	0.22	1	0.01	1	0.077	1	0	1	0	1	0	1	0	1	0.126	0.282	0.078	1	0.094	1	0	1	0
VEGFA_EPHB2	0.118	0.94	0.127	1	0.107	1	0	1	0.154	0.192	0.108	1	0.094	1	0	1	0.107	0.817	0.156	0.141	0.267	0.201	0.08	0.82	0.308	0	0.25	0	0.039	1	0.107	0.817	0.116	1	0.097	1	0.143	0.192	0.098	1	0.084	1	0	1	0	1	0.127	1	0.165
VEGFA_GRIN2B	0.086	1	0	1	0	1	0	1	0	1	0	1	0	1	0.087	1	0.075	1	0.123	1	0.234	1	0.048	1	0.276	1	0.218	1	0.007	1	0.075	1	0	1	0	1	0	1	0	1	0	1	0.076	1	0	1	0	1	0
FZD6_WNT5A	0.111	1	0.112	1	0.112	1	0	1	0.147	0.06	0	1	0.119	1	0.116	1	0.099	1	0.114	1	0.082	1	0.076	1	0	1	0.008	1	0.014	1	0.099	1	0.1	1	0.1	1	0.135	0.06	0	1	0.107	1	0.104	1	0	1	0.112	1	0.114
GDF9_TGFR_BMPR2	0.066	1	0.051	1	0.051	1	0.021	1	0.018	1	0.031	1	0.146	1	0.019	1	0	1	0.066	1	0	1	0	1	0	1	0.067	1	0	1	0	1	0	1	0	1	0	1	0	1	0	1	0	1	0	1	0.051	1	0.051
PLXNC1_SEMA7A	0.038	1	0.044	1	0.038	1	0.041	1	0	1	0.052	1	0.04	1	0.044	1	0.031	1	0.019	1	0.039	1	0	1	0.104	1	0.058	1	0.02	1	0.031	1	0.037	1	0.032	1	0	1	0.046	1	0.033	1	0.038	1	0.035	1	0.044	1	0.025
PSPN_RET receptor 4	0.017	1	0.017	1	0.015	1	0	1	0	1	0	1	0	1	0	1	0.016	1	0	1	0	1	0	1	0	1	0	1	0	1	0.016	1	0.015	1	0.013	1	0	1	0	1	0	1	0	1	0	1	0.017	1	0
FZD7_WNT3	0.036	1	0.037	1	0	1	0	1	0	1	0	1	0	1	0	1	0.042	1	0.056	1	0.07	1	0	1	0	1	0.014	1	0.011	1	0.042	1	0.043	1	0	1	0	1	0	1	0	1	0	1	0	1	0.037	1	0.057
LRP5_FAM3B	0.271	1	0.159	1	0.2	1	0.025	1	0.014	1	0	1	0.027	1	0.011	1	0.263	1	0.279	1	0.277	0	0	1	0.268	1	0.268	1	0	1	0.263	1	0.151	1	0.191	1	0.005	1	0	1	0.018	1	0.002	1	0.017	1	0.159	1	0.168
LGR5_RSPO4	0.023	1	0	1	0	1	0	1	0	1	0.042	1	0	1	0	1	0.003	1	0.01	1	0	1	0	1	0	1	0.002	1	0	1	0.003	1	0	1	0	1	0	1	0.023	1	0	1	0	1	0	1	0	1	0
LGR5_RSPO2	0.025	1	0	1	0	1	0	1	0	1	0	1	0	1	0	1	0.005	1	0.012	1	0	1	0	1	0	1	0.004	1	0	1	0.005	1	0	1	0	1	0	1	0	1	0	1	0	1	0	1	0	1	0
LGR5_RSPO3	0.024	1	0	1	0.026	1	0	1	0.056	1	0	1	0.032	1	0	1	0.005	1	0.011	1	0	1	0	1	0	1	0.003	1	0	1	0.005	1	0	1	0.007	1	0.036	1	0	1	0.013	1	0	1	0	1	0	1	0
LGR4_RSPO3	0.078	1	0	1	0.08	1	0	1	0.11	0.06	0	1	0.086	1	0	1	0.067	1	0.095	1	0.037	1	0.051	1	0	1	0.011	1	0.008	1	0.067	1	0	1	0.069	1	0.098	0.06	0	1	0.075	1	0	1	0	1	0	1	0
LRP6_CKLF	0.255	0	0.232	0.303	0.248	0.073	0.269	0.192	0.242	0.474	0.455	0	0.234	0.333	0.299	0	0.211	0.748	0.265	0	0	1	0.161	0.889	0	1	0.16	1	0	1	0.211	0.748	0.189	0.97	0.204	0.859	0.198	0.525	0.411	0	0.19	1	0.255	0.171	0.225	0.445	0.232	0.303	0.242
NTF3_NTRK3	0.034	1	0.024	1	0.035	1	0	1	0	1	0	1	0	1	0.027	1	0.046	1	0.024	1	0	1	0	1	0	1	0	1	0	1	0.046	1	0.036	1	0.047	1	0	1	0	1	0	1	0.04	1	0	1	0.024	1	0.014
COPA_P2RY6	0.206	1	0	1	0.214	1	0.285	0.03	0	1	0	1	0.213	1	0	1	0.211	1	0.228	1	0.417	1	0.31	1	0.194	1	0.428	1	0.091	1	0.211	1	0	1	0.219	1	0	1	0	1	0.218	1	0	1	0.29	0.021	0	1	0
NAMPT_P2RY6	0.14	1	0	1	0.148	1	0.219	0.132	0	1	0	1	0.147	1	0	1	0.087	1	0.201	1	0.355	1	0.16	1	0.648	1	1.001	1	0.249	1	0.087	1	0	1	0.095	1	0	1	0	1	0.094	1	0	1	0.166	0.132	0	1	0
GAL_GALR1	0.068	1	0	1	0.07	1	0	1	0	1	0	1	0	1	0	1	0.053	1	0.044	1	0	1	0.023	1	0	1	0	1	0	1	0.053	1	0	1	0.054	1	0	1	0	1	0	1	0	1	0	1	0	1	0
C3_C3AR1	0.003	1	0	1	0.002	1	0	1	0	1	0.081	1	0.167	1	0.016	1	0.008	1	0.009	1	0.26	1	0	1	0	1	0.026	1	0.015	1	0.008	1	0	1	0.007	1	0	1	0.085	1	0.171	1	0.02	1	0	1	0	1	0
ADORA2A_ENTPD1	0	1	0	1	0	1	0	1	0	1	0	1	0	1	0	1	0	1	0	1	0	1	0	1	0	1	0.037	1	0	1	0	1	0	1	0	1	0	1	0	1	0	1	0	1	0	1	0	1	0
ADORA3_ENTPD1	0	1	0	1	0	1	0	1	0	1	0	1	0	1	0	1	0	1	0	1	0	1	0	1	0	1	0	1	0.041	1	0	1	0	1	0	1	0	1	0	1	0	1	0	1	0	1	0	1	0
ADORA2B_ENTPD1	0.038	1	0.035	1	0.043	1	0.139	1	0.075	1	0	1	0.101	1	0.024	1	0.04	1	0.044	1	0.061	0.052	0	1	0.104	1	0.056	1	0	1	0.04	1	0.038	1	0.046	1	0.078	1	0	1	0.104	1	0.027	1	0.142	1	0.035	1	0.042
ADORA1_ENTPD1	0	1	0	1	0	1	0	1	0	1	0	1	0	1	0	1	0	1	0	1	0	1	0	1	0.057	1	0.04	1	0	1	0	1	0	1	0	1	0	1	0	1	0	1	0	1	0	1	0	1	0
C5_C5AR1	0.038	1	0.039	1	0.04	1	0.051	1	0.055	0.697	0.198	0.414	0.805	0	0.052	1	0.012	1	0.021	1	0.007	1	0.039	1	0	1	0.023	1	0.015	1	0.012	1	0.013	1	0.014	1	0.029	1	0.172	1	0.779	1	0.026	1	0.025	1	0.039	1	0.022
C5_C5AR2	0	1	0	1	0	1	0	1	0	1	0	1	0.049	1	0	1	0	1	0	1	0	1	0	1	0	1	0	1	0	1	0	1	0	1	0	1	0	1	0	1	0.023	1	0	1	0	1	0	1	0
KNG1_BDKRB1	0.013	1	0.002	1	0.011	1	0	1	0.117	1	0	1	0	1	0	1	0	1	0	1	0	1	0	1	0	1	0	1	0	1	0	1	0	1	0	1	0	1	0	1	0	1	0	1	0	1	0.002	1	0
PRL_PRLR	0.095	1	0	1	0.094	1	0	1	0	1	0	1	0.1	1	0	1	0.083	1	0.065	1	0	1	0.312	1	0	1	0.439	1	0	1	0.083	1	0	1	0.082	1	0	1	0	1	0.087	1	0	1	0	1	0	1	0
GH1_PRLR	0	1	0	1	0	1	0	1	0	1	0	1	0	1	0	1	0	1	0	1	0	1	0.018	1	0.005	1	0.004	1	0	1	0	1	0	1	0	1	0	1	0	1	0	1	0	1	0	1	0	1	0
GH1_GHR	0	1	0	1	0	1	0	1	0	1	0	1	0	1	0	1	0	1	0	1	0	1	0.017	1	0.005	1	0.003	1	0	1	0	1	0	1	0	1	0	1	0	1	0	1	0	1	0	1	0	1	0
TG_ASGR1	0.015	1	0.007	1	0.017	1	0	1	0	1	0.02	1	0.146	1	0.007	1	0	1	0	1	0	1	0	1	0.031	1	0.033	1	0	1	0	1	0	1	0	1	0	1	0	1	0	1	0	1	0	1	0.007	1	0
PTHLH_PTH2R	0.003	1	0	1	0.004	1	0	1	0	1	0.012	1	0	1	0	1	0.003	1	0.008	1	0.09	1	0	1	0	1	0	1	0	1	0.003	1	0	1	0.004	1	0	1	0.012	1	0	1	0	1	0	1	0	1	0
PTHLH_PTH1R	0.004	1	0	1	0.005	1	0	1	0.021	1	0	1	0.002	1	0	1	0.005	1	0.01	1	0.092	1	0	1	0	1	0	1	0	1	0.005	1	0	1	0.005	1	0.021	1	0	1	0.002	1	0	1	0	1	0	1	0
PTHLH_PRLHR	0.02	1	0.017	1	0.035	1	0.024	1	0	1	0	1	0	1	0.004	1	0.02	1	0.025	1	0.107	1	0	1	0	1	0	1	0	1	0.02	1	0.017	1	0.036	1	0	1	0	1	0	1	0.005	1	0.024	1	0.017	1	0.022
IFNG_Type II IFNR	0.113	1	0.113	1	0.129	1	0.031	1	0.264	1	0.038	1	0.269	1	0.003	1	0.12	1	0.114	1	0	1	0.144	1	0	1	0.123	1	0.363	0	0.12	1	0.12	1	0.136	1	0.27	1	0.045	1	0.275	1	0.01	1	0.037	1	0.113	1	0.114
IL1B_ADRB2	0.017	1	0.008	1	0.023	1	0.071	1	0	1	0.303	1	0.055	1	0.094	1	0.026	1	0.019	1	0.549	1	0.035	1	0.104	1	0.607	1	0.072	1	0.026	1	0.017	1	0.032	1	0	1	0.312	1	0.064	1	0.103	1	0.08	1	0.008	1	0.01
CD8A_CEACAM5	0.113	1	0.041	1	0.067	1	0.029	1	0	1	0.036	1	0.035	1	0.023	1	0.116	1	0.114	1	0.242	0.183	0.108	0.534	0	1	0.119	1	0.712	0	0.116	1	0.044	1	0.07	1	0	1	0.039	1	0.039	1	0.026	1	0.032	1	0.041	1	0.042
ANXA1_FPR1	0	1	0	1	0	1	0.069	1	0	1	0.073	1	0.386	1	0.09	1	0	1	0	1	0	1	0	1	0	1	0	1	0	1	0	1	0	1	0	1	0	1	0.135	1	0.448	0.787	0.152	1	0.131	1	0	1	0
ANXA1_FPR3	0	1	0	1	0.066	1	0	1	0	1	0.072	1	0.338	1	0	1	0	1	0	1	0	1	0	1	0	1	0	1	0	1	0	1	0	1	0.127	1	0	1	0.133	1	0.399	0.898	0	1	0	1	0	1	0
ANXA1_FPR2	0.065	1	0	1	0	1	0	1	0.207	0.466	0.093	1	0.225	1	0	1	0.127	1	0.343	1	1.046	1	0.041	1	1.514	1	1.207	1	1.103	1	0.127	1	0	1	0	1	0.269	0.466	0.154	1	0.287	1	0	1	0	1	0	1	0
APP_FPR2	0.145	1	0	1	0	1	0	1	0.287	0.141	0.173	1	0.305	0	0	1	0.137	1	0.175	1	0.246	1	0.015	1	0.007	1	0.092	1	0.015	1	0.137	1	0	1	0	1	0.279	0.201	0.164	1	0.296	0	0	1	0	1	0	1	0
SAA1_FPR2	0.001	1	0	1	0	1	0	1	0.143	1	0.028	1	0.16	1	0	1	0.003	1	0.012	1	0	1	0	1	0	1	0	1	0.01	1	0.003	1	0	1	0	1	0.145	1	0.03	1	0.163	1	0	1	0	1	0	1	0
RLN2_RXFP2	0.043	1	0.042	1	0	1	0	1	0	1	0	1	0.051	1	0	1	0.007	1	0.006	1	0	1	0	1	0	1	0.007	1	0.021	1	0.007	1	0.006	1	0	1	0	1	0	1	0.014	1	0	1	0	1	0.042	1	0.005
RLN1_RXFP2	0.016	1	0.015	1	0	1	0	1	0	1	0	1	0.024	1	0	1	0.011	1	0	1	0	1	0	1	0	1	0	1	0.026	1	0.011	1	0.01	1	0	1	0	1	0	1	0.018	1	0	1	0	1	0.015	1	0
INSL3_RXFP2	0	1	0	1	0	1	0	1	0	1	0	1	0	1	0	1	0	1	0.003	1	0	1	0	1	0	1	0	1	0	1	0	1	0	1	0	1	0	1	0	1	0	1	0	1	0	1	0	1	0.002
RLN2_RXFP1	0.041	1	0	1	0	1	0	1	0	1	0	1	0.044	1	0.046	1	0.004	1	0.003	1	0	1	0	1	0	1	0.005	1	0.019	1	0.004	1	0	1	0	1	0	1	0	1	0.008	1	0.009	1	0	1	0	1	0
RLN1_RXFP1	0.014	1	0	1	0	1	0	1	0	1	0	1	0.017	1	0.019	1	0.009	1	0	1	0	1	0	1	0	1	0	1	0.023	1	0.009	1	0	1	0	1	0	1	0	1	0.012	1	0.013	1	0	1	0	1	0
INSL3_RXFP1	0	1	0	1	0	1	0	1	0	1	0	1	0	1	0	1	0	1	0.001	1	0	1	0	1	0	1	0	1	0	1	0	1	0	1	0	1	0	1	0	1	0	1	0	1	0	1	0	1	0
RLN3_RXFP1	0	1	0	1	0	1	0	1	0	1	0	1	0	1	0	1	0.001	1	0	1	0	1	0	1	0	1	0	1	0	1	0.001	1	0	1	0	1	0	1	0	1	0.004	1	0.006	1	0	1	0	1	0
RLN2_RXFP3	0.042	1	0	1	0	1	0	1	0	1	0	1	0	1	0	1	0.006	1	0.005	1	0	1	0	1	0	1	0.006	1	0.02	1	0.006	1	0	1	0	1	0	1	0	1	0	1	0	1	0	1	0	1	0
RLN3_RXFP3	0	1	0	1	0	1	0	1	0	1	0	1	0	1	0	1	0.002	1	0	1	0	1	0	1	0	1	0	1	0	1	0.002	1	0	1	0	1	0	1	0	1	0	1	0	1	0	1	0	1	0
CSF2_CSF1R	0	1	0	1	0	1	0	1	0	1	0	1	0	1	0	1	0	1	0.002	1	0	1	0	1	0	1	0.002	1	0	1	0	1	0	1	0	1	0	1	0	1	0	1	0	1	0	1	0	1	0.006
IL4_IL13RA2	0.001	1	0	1	0	1	0	1	0	1	0.004	1	0	1	0	1	0	1	0	1	0	1	0	1	0	1	0	1	0	1	0	1	0	1	0	1	0	1	0	1	0	1	0	1	0	1	0	1	0
TNFSF9_IL13RA2	0	1	0	1	0	1	0	1	0	1	0	1	0	1	0	1	0	1	0.001	1	0.023	1	0	1	0	1	0.006	1	0.005	1	0	1	0	1	0	1	0	1	0	1	0	1	0	1	0	1	0	1	0
NAMPT_IL13RA2	0.14	1	0	1	0	1	0	1	0	1	0.144	1	0	1	0	1	0.087	1	0.201	1	0.355	1	0.16	1	0.649	1	1.001	1	0.249	1	0.087	1	0	1	0	1	0	1	0.091	1	0	1	0	1	0	1	0	1	0
TNFSF9_TNFRSF9	0	1	0	1	0	1	0	1	0	1	0	1	0	1	0	1	0	1	0.002	1	0.024	1	0	1	0	1	0.007	1	0.006	1	0	1	0	1	0	1	0	1	0	1	0	1	0	1	0	1	0	1	0.003
TNFSF9_ADGRG5	0	1	0	1	0	1	0	1	0	1	0	1	0	1	0	1	0	1	0.003	1	0.025	1	0	1	0	1	0.009	1	0.007	1	0	1	0	1	0	1	0	1	0	1	0	1	0	1	0	1	0	1	0
IL6_HRH1	0.007	1	0.012	1	0.011	1	0	1	0.093	1	0	1	0.047	1	0	1	0.019	1	0.028	1	0.344	1	0	1	0.035	1	0.077	1	0.005	1	0.019	1	0.024	1	0.023	1	0.105	0.112	0	1	0.058	0.03	0	1	0	1	0.012	1	0.033
CD2_CD58	0.036	1	0.037	1	0.078	1	0.131	1	0.105	1	0.162	1	0.343	1	0.206	1	0	1	0.035	1	0	1	0.038	1	0.051	1	0.066	1	0.756	0	0	1	0	1	0	1	0	1	0	1	0	1	0	1	0	1	0.037	1	0.036
CEACAM5_CEACAM1	0.105	1	0.101	1	0.106	1	0.123	1	0.121	0.154	0.124	1	0.118	1	0.109	1	0.032	1	0.059	1	0	1	0.02	1	0.027	1	0.027	1	0.014	1	0.032	1	0.029	1	0.034	1	0.048	1	0.052	1	0.045	1	0.037	1	0.051	1	0.101	1	0.055
CEACAM5_CD1D	0.11	1	0.107	1	0.114	1	0.195	0	0	1	0	1	0.113	1	0	1	0.038	1	0.064	1	0	1	0.026	1	0.033	1	0.033	1	0.02	1	0.038	1	0.035	1	0.042	1	0	1	0	1	0.041	1	0	1	0.123	1	0.107	1	0.061
CRH_CRHR2	0	1	0	1	0	1	0	1	0	1	0	1	0	1	0	1	0	1	0.008	1	0	1	0.032	1	0	1	0	1	0	1	0	1	0	1	0	1	0	1	0	1	0	1	0	1	0	1	0	1	0.009
UCN_CRHR2	0.009	1	0.01	1	0.012	1	0	1	0	1	0	1	0	1	0	1	0	1	0	1	0	1	0	1	0	1	0	1	0	1	0	1	0	1	0	1	0	1	0	1	0	1	0	1	0	1	0.01	1	0
PROS1_AXL	0.006	1	0.01	1	0.006	1	0	1	0.219	1	0.051	1	0.28	1	0.028	1	0.006	1	0.011	1	0.08	1	0.005	1	0.147	1	0.12	1	0.004	1	0.006	1	0.01	1	0.007	1	0.219	1	0.052	1	0.281	1	0.028	1	0	1	0.01	1	0.015
PROS1_TYRO3	0.011	1	0.022	1	0.011	1	0	1	0	1	0	1	0	1	0	1	0.012	1	0.017	1	0.086	1	0.011	1	0.153	1	0.126	1	0.01	1	0.012	1	0.022	1	0.011	1	0	1	0	1	0	1	0	1	0	1	0.022	1	0.027
CSF1R_CSF1	0.006	1	0.007	1	0.01	1	0.008	1	0.049	1	0.338	1	0.152	1	0.022	1	0.011	1	0	1	0	1	0	1	0.022	1	0.413	1	0	1	0.011	1	0.011	1	0.015	1	0.054	1	0.342	1	0.156	1	0.026	1	0.012	1	0.007	1	0
CSF1R_CSF3	0	1	0	1	0.007	1	0	1	0	1	0	1	0	1	0	1	0	1	0	1	0	1	0	1	0	1	0	1	0	1	0	1	0	1	0.011	1	0	1	0	1	0	1	0	1	0	1	0	1	0
CSF1R_IL34	0	1	0	1	0.002	1	0	1	0	1	0	1	0	1	0	1	0	1	0	1	0	1	0	1	0	1	0	1	0	1	0	1	0	1	0.006	1	0	1	0	1	0	1	0	1	0	1	0	1	0
GRP_GRPR	1.055	1	0	1	0	1	0	1	0	1	0	1	0	1	0	1	0.829	1	0.649	1	0.371	1	0.365	1	0.05	1	0.067	1	0.064	1	0.829	1	0	1	0	1	0	1	0	1	0	1	0	1	0	1	0	1	0
CD55_ADGRE5	0.053	1	0.061	1	0.062	1	0.359	0.898	0.213	0.829	0.631	0.06	0.808	0	0.661	0	0.031	1	0.084	1	0.057	1	0.411	1	0.562	1	0.726	1	0.501	1	0.031	1	0.038	1	0.04	1	0.191	0.829	0.608	0.09	0.785	0	0.639	0	0.337	0.928	0.061	1	0.092
PTPRC_CD22	0.006	1	0	1	0.008	1	0.013	1	0	1	0.23	1	0.013	1	0.009	1	0.006	1	0.008	1	0.022	1	0.293	1	0.685	1	0.819	1	1.388	1	0.006	1	0	1	0.008	1	0	1	0.23	1	0.013	1	0.009	1	0.013	1	0	1	0
PTPRC_MRC1	0.007	1	0	1	0.011	1	0.051	1	0	1	0.215	1	1.062	1	0.01	1	0.007	1	0.01	1	0.024	1	0.294	1	0.686	1	0.821	1	1.39	1	0.007	1	0	1	0.012	1	0	1	0.216	1	1.062	1	0.01	1	0.051	1	0	1	0
MET_HGF	0.146	1	0	1	0.154	1	0.172	0	0	1	0	1	0.144	1	0	1	0.104	1	0.103	1	0.045	1	0	1	0	1	0.01	1	0.003	1	0.104	1	0	1	0.112	1	0	1	0	1	0.102	1	0	1	0.13	0.03	0	1	0
CD48_CD244	0	1	0	1	0	1	0	1	0.143	1	0	1	0.003	1	0.098	1	0	1	0	1	0	1	0	1	0	1	0	1	0	1	0	1	0	1	0	1	0	1	0	1	0	1	0	1	0	1	0	1	0
PDGFRB_PDGFD	0.004	1	0	1	0	1	0	1	0.01	1	0	1	0.014	1	0.012	1	0.003	1	0.004	1	0.384	1	0	1	0	1	0.005	1	0.03	1	0.003	1	0	1	0	1	0.009	1	0	1	0.014	1	0.012	1	0	1	0	1	0
PDGFR complex_PDGFD	0.002	1	0	1	0	1	0	1	0.008	1	0	1	0.013	1	0.011	1	0	1	0.002	1	0.122	1	0	1	0	1	0.004	1	0	1	0	1	0	1	0	1	0	1	0	1	0	1	0	1	0	1	0	1	0
ALOX5_ALOX5AP	0.039	1	0.045	1	0.035	1	0.066	1	0.056	0.688	0.818	0	0.867	0	0.445	0.051	0.026	1	0.036	1	0	1	0.126	1	0.723	1	0.84	1	0.043	1	0.026	1	0.032	1	0.022	1	0.043	0.688	0.805	0	0.854	0	0.433	0.252	0.053	1	0.045	1	0.042
CSF3_CSF3R	0	1	0	1	0	1	0	1	0	1	0	1	0	1	0	1	0	1	0.007	1	0	1	0	1	0	1	0	1	0	1	0	1	0	1	0	1	0	1	0	1	0	1	0	1	0	1	0	1	0.012
APELA_APLNR	0	1	0	1	0.03	1	0	1	0	1	0	1	0	1	0	1	0	1	0	1	0	1	0	1	0	1	0	1	0	1	0	1	0	1	0.006	1	0	1	0	1	0	1	0	1	0	1	0	1	0
KIT_KITLG	0.369	0	0.364	0	0.345	0	0.18	0.97	0.337	0.262	0	1	0.178	1	0	1	0.364	0	0.318	0.021	0.471	0.06	0.21	0.808	1.311	0	0.223	1	0.217	1	0.364	0	0.359	0.03	0.34	0	0.332	0.232	0	1	0.173	1	0	1	0.175	0.889	0.364	0	0.313
EPOR_KITLG	0.271	0	0.265	0	0.247	0	0.082	0.97	0.239	0.292	0	1	0.079	1	0	1	0.25	0	0.259	0	0.206	0.312	0.212	0.073	0.285	0	0.209	1	0.211	1	0.25	0	0.245	0.021	0.226	0.06	0.218	0.343	0	1	0.059	1	0	1	0.061	0.97	0.265	0	0.253
CD28_CD80	0	1	0	1	0	1	0	1	0	1	0	1	0.061	1	0	1	0	1	0	1	0	1	0	1	0	1	0	1	0	1	0	1	0	1	0	1	0	1	0	1	0.062	1	0	1	0	1	0	1	0
CTLA4_CD80	0	1	0	1	0	1	0	1	0	1	0	1	0.063	1	0	1	0	1	0	1	0	1	0	1	0	1	0	1	0	1	0	1	0	1	0	1	0	1	0	1	0.061	1	0	1	0	1	0	1	0
CD28_CD86	0.001	1	0	1	0.002	1	0.057	1	0	1	0.067	1	0.39	1	0.019	1	0.003	1	0.002	1	0	1	0	1	0	1	0.001	1	0.064	1	0.003	1	0	1	0.004	1	0	1	0.069	1	0.391	1	0.021	1	0.058	1	0	1	0
CTLA4_CD86	0.004	1	0	1	0.005	1	0.059	1	0	1	0.069	1	0.392	1	0.021	1	0.002	1	0.007	1	0	1	0.003	1	0	1	0.003	1	0.032	1	0.002	1	0	1	0.003	1	0	1	0.068	1	0.39	1	0.02	1	0.057	1	0	1	0
HLA-E_KLRC1	0	1	0	1	0	1	0	1	0	1	0	1	0.045	1	0.211	0.76	0	1	0	1	0	1	0	1	0	1	0	1	0	1	0	1	0	1	0	1	0	1	0	1	0.034	1	0.199	0.76	0	1	0	1	0
HLA-E_KLRC2	0	1	0	1	0	1	0	1	0	1	0	1	0.046	1	0.142	0.718	0	1	0	1	0	1	0	1	0	1	0	1	0	1	0	1	0	1	0	1	0	1	0	1	0.034	1	0.13	0.718	0	1	0	1	0
SELL_CD34	0.007	1	0	1	0.006	1	0	1	0	1	0	1	0.002	1	0	1	0.007	1	0	1	0	1	0.112	1	0	1	0.047	1	0.183	1	0.007	1	0	1	0.007	1	0	1	0	1	0.003	1	0	1	0	1	0	1	0
SELP_CD34	0	1	0	1	0	1	0	1	0	1	0	1	0	1	0	1	0	1	0	1	0	1	0	1	0	1	0.009	1	0	1	0	1	0	1	0	1	0	1	0	1	0	1	0	1	0	1	0	1	0
SELL_SELPLG	0.003	1	0.004	1	0.004	1	0.147	1	0	1	0.119	1	0.412	1	0.291	1	0.003	1	0	1	0	1	0.108	1	0	1	0.043	1	0.179	1	0.003	1	0.004	1	0.005	1	0	1	0.12	1	0.413	1	0.291	1	0.148	1	0.004	1	0
SELP_SELPLG	0	1	0	1	0	1	0	1	0	1	0	1	0	1	0	1	0	1	0	1	0	1	0	1	0	1	0.005	1	0	1	0	1	0	1	0	1	0	1	0	1	0	1	0	1	0	1	0	1	0
SELP_CD24	0	1	0	1	0	1	0	1	0	1	0	1	0	1	0	1	0	1	0	1	0	1	0	1	0	1	0.742	1	0	1	0	1	0	1	0	1	0	1	0	1	0	1	0	1	0	1	0	1	0
NPR1_NPPB	0.008	1	0.002	1	0.005	1	0.003	1	0	1	0	1	0	1	0	1	0	1	0.008	1	0.206	1	0	1	0	1	0	1	0.008	1	0	1	0	1	0	1	0	1	0	1	0	1	0	1	0	1	0.002	1	0.003
NPR1_NPPC	0.035	1	0.039	1	0.04	1	0.015	1	0	1	0	1	0	1	0	1	0	1	0.035	1	0.233	1	0	1	0	1	0	1	0.035	1	0	1	0	1	0	1	0	1	0	1	0	1	0	1	0	1	0.039	1	0.039
NPR3_NPPC	0.038	1	0.042	1	0.043	1	0.018	1	0	1	0	1	0	1	0	1	0.04	1	0	1	0	1	0	1	0	1	0	1	0	1	0.04	1	0.044	1	0.045	1	0	1	0	1	0	1	0	1	0.02	1	0.042	1	0
NPR2_NPPC	0.04	1	0.044	1	0.045	1	0.02	1	0	1	0	1	0	1	0	1	0.044	1	0.048	1	0	1	0	1	0	1	0	1	0.042	1	0.044	1	0.048	1	0.05	1	0	1	0	1	0	1	0	1	0.024	1	0.044	1	0.052
NPR3_OSTN	0	1	0.007	1	0	1	0	1	0	1	0	1	0	1	0	1	0	1	0	1	0	1	0	1	0	1	0	1	0	1	0	1	0.009	1	0	1	0	1	0	1	0	1	0	1	0	1	0.007	1	0
SPN_SIGLEC1	0.005	1	0	1	0	1	0.009	1	0	1	0.021	1	0.188	1	0	1	0.004	1	0.002	1	0	1	0.025	1	0.11	1	0.301	1	0.169	1	0.004	1	0	1	0	1	0	1	0.02	1	0.187	1	0	1	0.008	1	0	1	0
PDGFRA_PDGFC	0.013	1	0.006	1	0.039	1	0	1	0.051	1	0	1	0.062	1	0	1	0	1	0.013	1	0.133	1	0	1	0	1	0.015	1	0	1	0	1	0	1	0	1	0	1	0	1	0	1	0	1	0	1	0.006	1	0.006
FLT4_PDGFC	0.013	1	0.006	1	0.038	1	0	1	0.051	1	0	1	0.062	1	0	1	0	1	0	1	0	1	0	1	0	1	0.013	1	0	1	0	1	0	1	0	1	0	1	0	1	0	1	0	1	0	1	0.006	1	0
PECAM1_CD38	0.008	1	0.008	1	0.005	1	0.892	1	0	1	0.072	1	0.037	1	0.057	1	0.01	1	0.011	1	0.45	1	0.667	1	0.075	1	0.59	1	0.044	1	0.01	1	0.01	1	0.007	1	0	1	0.074	1	0.039	1	0.059	1	0.893	1	0.008	1	0.011
PECAM1_CD177	0	1	0.006	1	0	1	0	1	0	1	0	1	0.005	1	0	1	0	1	0	1	0	1	0	1	0	1	0	1	0	1	0	1	0.008	1	0	1	0	1	0	1	0.007	1	0	1	0	1	0.006	1	0.009
PMCH_MCHR2	0.001	1	0	1	0.005	1	0	1	0	1	0	1	0	1	0	1	0.002	1	0	1	0	1	0	1	0	1	0	1	0	1	0.002	1	0	1	0.006	1	0	1	0	1	0	1	0	1	0	1	0	1	0
PMCH_MCHR1	0	1	0	1	0	1	0	1	0.015	1	0	1	0	1	0	1	0	1	0	1	0	1	0	1	0	1	0	1	0	1	0	1	0	1	0	1	0.016	1	0	1	0	1	0	1	0	1	0	1	0
TRH_TRHR	0	1	0	1	0.017	1	0	1	0	1	0	1	0	1	0	1	0	1	0	1	0	1	0	1	0	1	0	1	0	1	0	1	0	1	0.031	1	0	1	0	1	0	1	0	1	0	1	0	1	0
EDN2_EDNRA	0	1	0	1	0	1	0	1	0.139	0	0	1	0.035	1	0.04	1	0	1	0	1	0	1	0	1	0	1	0	1	0	1	0	1	0	1	0	1	0.128	0	0	1	0.025	1	0.029	1	0	1	0	1	0
C5AR1_RPS19	1.6	1	1.544	1	1.622	1	1.61	1	1.55	1	1.376	1	1.303	1	1.776	1	1.601	1	1.603	1	1.617	0.646	1.614	1	1.761	0.222	2.368	0	1.615	1	1.601	1	1.545	1	1.623	1	1.551	1	1.377	1	1.304	1	1.777	1	1.611	1	1.544	1	1.546
TNFSF4_TNFRSF4	0.002	1	0.005	1	0	1	0.105	1	0	1	0.165	1	0.005	1	0.085	1	0.006	1	0	1	0.033	1	0	1	0	1	0.006	1	0.005	1	0.006	1	0.009	1	0	1	0	1	0.17	1	0.009	1	0.089	1	0.109	1	0.005	1	0
CXCR1_CXCL5	0	1	0	1	0	1	0	1	0	1	0	1	0	1	0	1	0	1	0	1	0	1	0	1	0	1	0.002	1	0.02	1	0	1	0	1	0	1	0	1	0	1	0	1	0	1	0	1	0	1	0
CXCR2_CXCL5	0	1	0	1	0	1	0	1	0	1	0	1	0	1	0	1	0	1	0.001	1	0	1	0	1	0	1	0.037	1	0.068	1	0	1	0	1	0	1	0	1	0	1	0	1	0	1	0	1	0	1	0.003
CXCR1_CXCL6	0	1	0	1	0	1	0	1	0	1	0	1	0	1	0	1	0	1	0	1	0	1	0	1	0	1	0.04	1	0.059	1	0	1	0	1	0	1	0	1	0	1	0	1	0	1	0	1	0	1	0
CXCR2_CXCL6	0	1	0	1	0	1	0	1	0	1	0	1	0	1	0	1	0	1	0.039	1	0	1	0	1	0	1	0.075	1	0.107	0	0	1	0	1	0	1	0	1	0	1	0	1	0	1	0	1	0	1	0.022
FPR3_HEBP1	0	1	0	1	0	1	0	1	0	1	0	1	0	1	0	1	0	1	0.174	1	0	1	0	1	0.18	1	0.446	0	0	1	0	1	0	1	0	1	0	1	0	1	0	1	0	1	0	1	0	1	0.185
FPR2_CAMP	0	1	0	1	0	1	0	1	0	1	0.023	1	0.043	1	0.002	1	0	1	0	1	0	1	0	1	0	1	0	1	0	1	0	1	0	1	0	1	0	1	0	1	0	1	0	1	0	1	0	1	0
GUCY2C_GUCA2B	0	1	0	1	0	1	0	1	0	1	0	1	0.003	1	0	1	0	1	0	1	0	1	0	1	0	1	0	1	0	1	0	1	0	1	0	1	0	1	0	1	0	1	0	1	0	1	0	1	0
MST1_MST1R	0.035	1	0.039	1	0.023	1	0	1	0	1	0	1	0.008	1	0	1	0.043	1	0.048	1	0	1	0	1	0	1	0	1	0	1	0.043	1	0.047	1	0.031	1	0	1	0	1	0.016	1	0	1	0	1	0.039	1	0.052
ACVR2A_INHBC	0	1	0.194	1	0	1	0	1	0	1	0	1	0.193	1	0.197	1	0	1	0	1	0	1	0	1	0	1	0	1	0	1	0	1	0.171	1	0	1	0	1	0	1	0.171	1	0.174	1	0	1	0.194	1	0.169
ACVR2A_INHBE	0.199	1	0.194	1	0.196	1	0	1	0	1	0	1	0.193	1	0	1	0.176	1	0.174	1	0.043	1	0.141	1	0.033	1	0.033	1	0.032	1	0.176	1	0.172	1	0.174	1	0	1	0	1	0.171	1	0	1	0	1	0.194	1	0.17
TNFRSF8_TNFSF8	0	1	0	1	0	1	0	1	0	1	0	1	0	1	0	1	0	1	0	1	0	1	0	1	0	1	0.005	1	0.005	1	0	1	0	1	0	1	0	1	0	1	0	1	0	1	0	1	0	1	0
CD6_ALCAM	0.23	1	0.128	1	0.253	1	0.081	1	0.174	1	0.072	1	0.349	1	0.022	1	0.231	1	0.229	1	0	1	0	1	0.233	1	0.239	1	0.363	0	0.231	1	0.129	1	0.254	1	0.175	1	0.074	1	0.35	1	0.023	1	0.082	1	0.128	1	0.128
AXL_IL15RA	0.013	1	0.008	1	0.008	1	0.128	1	0.022	1	0.014	1	0.021	1	0.026	1	0.017	1	0.013	1	0.226	1	0	1	0.059	1	0.287	1	0.035	1	0.017	1	0.013	1	0.012	1	0.026	1	0.019	1	0.026	1	0.03	1	0.133	1	0.008	1	0.009
IL15_IL15RA	0.013	1	0.008	1	0.008	1	0.128	1	0.022	1	0.014	1	0.021	1	0.025	1	0	1	0.017	1	0	1	0.047	1	0	1	0.059	1	0.034	1	0	1	0	1	0	1	0	1	0	1	0	1	0	1	0	1	0.008	1	0.013
AXL_GAS6	0.104	1	0.098	1	0.094	1	0.431	1	0.31	1	0.005	1	0.063	1	0.004	1	0.108	1	0.104	1	0.317	0	0	1	0.15	0.346	0.379	0	0.126	1	0.108	1	0.102	1	0.098	1	0.314	1	0.01	1	0.067	1	0.008	1	0.436	1	0.098	1	0.099
TYRO3_GAS6	0.11	1	0.104	1	0.1	1	0.437	1	0.316	1	0.011	1	0.068	1	0.01	1	0.12	1	0.109	1	0	1	0	1	0	1	0	1	0	1	0.12	1	0.114	1	0.11	1	0.326	1	0.021	1	0.079	1	0.02	1	0.447	1	0.104	1	0.103
MERTK_GAS6	0.129	1	0.123	1	0.119	1	0.456	1	0.335	1	0.03	1	0.088	1	0.029	1	0.131	0.081	0.154	0	0	1	0.182	0.03	0.109	1	0.129	1	0	1	0.131	0.081	0.125	0.312	0.121	0.342	0.336	0.03	0.032	1	0.089	0.97	0.03	1	0.458	0	0.123	1	0.148
SSTR1_SST	0.222	1	0.394	1	0.351	1	0.189	1	0.211	1	0	1	0.01	1	0.044	1	0.249	1	0.23	1	0	1	0	1	0	1	0.221	1	0	1	0.249	1	0.42	1	0.377	1	0.238	1	0	1	0.037	1	0.071	1	0.216	1	0.394	1	0.401
CALCR_ADM	0.159	1	0.062	1	0.09	1	0.123	1	0.025	1	0.036	1	0.118	1	0.032	1	0.157	1	0.157	1	0	1	0	1	0	1	0	1	0	1	0.157	1	0.061	1	0.088	1	0.023	1	0.034	1	0.116	1	0.03	1	0.121	1	0.062	1	0.061
CALCR_ADM2	0.01	1	0.019	1	0.011	1	0.011	1	0	1	0	1	0	1	0	1	0.008	1	0.008	1	0	1	0	1	0	1	0	1	0	1	0.008	1	0.017	1	0.01	1	0	1	0	1	0	1	0	1	0.01	1	0.019	1	0.017
NTSR1_NTS	0.012	1	0.045	1	0.038	1	0	1	0	1	0.004	1	0.003	1	0.002	1	0.015	1	0.015	1	0.076	1	0	1	0	1	0	1	0.023	1	0.015	1	0.047	1	0.041	1	0	1	0.007	1	0.006	1	0.005	1	0	1	0.045	1	0.048
CD52_SIGLEC10	0.015	1	0.014	1	0.015	1	0.032	1	0	1	0.096	1	0.106	1	0.029	1	0.01	1	0.012	1	0.146	1	0.312	1	0.569	1	0.999	1	0.961	1	0.01	1	0.01	1	0.01	1	0	1	0.092	1	0.102	1	0.025	1	0.028	1	0.014	1	0.012
BMP8B_PLAUR	0.06	1	0.101	1	0.154	1	0.219	1	0.452	1	1.043	1	1.046	1	0.105	1	0.064	1	0.069	1	0	1	0	1	0	1	0	1	0	1	0.064	1	0.105	1	0.158	1	0.455	1	1.047	1	1.05	1	0.108	1	0.223	1	0.101	1	0.11
APLNR_APLN	0	1	0	1	0	1	0	1	0	1	0	1	0	1	0	1	0	1	0.006	1	0	1	0	1	0	1	0	1	0	1	0	1	0	1	0	1	0	1	0	1	0	1	0	1	0	1	0	1	0.006
CHRNA7_SLURP1	0	1	0	1	0.004	1	0	1	0	1	0	1	0	1	0	1	0	1	0	1	0	1	0	1	0	1	0	1	0	1	0	1	0	1	0.009	1	0	1	0	1	0	1	0	1	0	1	0	1	0
FLT3_FLT3LG	0.033	1	0.015	1	0.022	1	0.02	1	0.054	1	0.005	1	0.023	1	0.15	1	0.038	1	0.034	1	0	1	0.052	1	0	1	0.048	1	0	1	0.038	1	0.02	1	0.027	1	0.059	1	0.011	1	0.028	1	0.155	1	0.025	1	0.015	1	0.016
LTBR_LTB	0.06	1	0	1	0.064	1	0	1	0	1	0	1	0.134	0.042	0.276	0	0.047	1	0.082	1	0.003	1	0.005	1	0.037	1	0.141	1	0.016	1	0.047	1	0	1	0.051	1	0	1	0	1	0.12	0.201	0.262	0	0	1	0	1	0
GDNF_RET receptor 1	0.009	1	0	1	0.007	1	0	1	0	1	0	1	0	1	0	1	0.017	1	0.016	1	0	1	0	1	0	1	0	1	0	1	0.017	1	0	1	0.015	1	0	1	0	1	0	1	0	1	0	1	0	1	0
ARTN_RET receptor 1	0.008	1	0	1	0.006	1	0	1	0	1	0	1	0	1	0	1	0.02	1	0.014	1	0	1	0	1	0	1	0	1	0	1	0.02	1	0	1	0.018	1	0	1	0	1	0	1	0	1	0	1	0	1	0
ARTN_RET receptor 3	0.005	1	0.008	1	0.011	1	0.016	1	0	1	0.019	1	0	1	0	1	0.017	1	0.011	1	0	1	0	1	0	1	0	1	0	1	0.017	1	0.02	1	0.023	1	0	1	0.031	1	0	1	0	1	0.028	1	0.008	1	0.014
LEP_LEPR	0	1	0	1	0	1	0	1	0	1	0	1	0	1	0	1	0.022	1	0	1	0	1	0	1	0	1	0	1	0	1	0.022	1	0.024	1	0.024	1	0.005	1	0.007	1	0.03	1	0.019	1	0.029	1	0	1	0
GPR1_RARRES2	0.031	1	0.016	1	0.02	1	0.032	1	0.687	1	0.025	1	0.014	1	0.011	1	0.025	1	0.03	1	0	1	0	1	0	1	0	1	0	1	0.025	1	0.01	1	0.015	1	0.681	1	0.019	1	0.008	1	0.006	1	0.027	1	0.016	1	0.015
CMKLR1_RARRES2	0.025	1	0.01	1	0.014	1	0.026	1	0.681	1	0.018	1	0.007	1	0.005	1	0	1	0	1	0	1	0	1	0	1	0.052	1	0.042	1	0	1	0	1	0	1	0	1	0	1	0	1	0	1	0	1	0.01	1	0
XCR1_XCL1	0	1	0	1	0	1	0	1	0	1	0	1	0	1	0	1	0	1	0	1	0	1	0	1	0	1	0.011	1	0	1	0	1	0	1	0	1	0	1	0	1	0	1	0	1	0	1	0	1	0
XCR1_XCL2	0	1	0	1	0	1	0	1	0	1	0	1	0	1	0	1	0	1	0	1	0	1	0	1	0	1	0.003	1	0	1	0	1	0	1	0	1	0	1	0	1	0	1	0	1	0	1	0	1	0
NMU_NMUR2	0.218	1	0	1	0.216	1	0	1	0	1	0	1	0	1	0	1	0.208	1	0.165	1	0.005	1	0.022	1	0	1	0.006	1	0.005	1	0.208	1	0	1	0.206	1	0	1	0	1	0	1	0	1	0	1	0	1	0
NMU_NMUR1	0.215	1	0.216	1	0	1	0	1	0	1	0	1	0.214	1	0.229	1	0.206	1	0.163	1	0.003	1	0.02	1	0	1	0.004	1	0.003	1	0.206	1	0.207	1	0	1	0	1	0	1	0.204	1	0.219	1	0	1	0.216	1	0.164
CX3CR1_CX3CL1	0	1	0	1	0	1	0	1	0	1	0	1	0	1	0	1	0	1	0	1	0	1	0.006	1	0	1	0.016	1	0.098	1	0	1	0	1	0	1	0	1	0	1	0	1	0	1	0	1	0	1	0
PRLHR_PRLH	0.019	1	0	1	0	1	0	1	0	1	0	1	0	1	0	1	0.016	1	0.035	1	0	1	0.023	1	0	1	0	1	0.004	1	0.016	1	0	1	0	1	0	1	0	1	0	1	0	1	0	1	0	1	0
CCR4_CCL17	0	1	0	1	0	1	0	1	0	1	0	1	0	1	0	1	0	1	0	1	0	1	0	1	0.005	1	0	1	0.007	1	0	1	0	1	0	1	0	1	0	1	0	1	0	1	0	1	0	1	0
ACKR1_CCL17	0.003	1	0.004	1	0.003	1	0	1	0.004	1	0.052	1	0.104	1	0	1	0	1	0.003	1	0.023	1	0	1	0	1	0	1	0	1	0	1	0	1	0	1	0	1	0	1	0	1	0	1	0	1	0.004	1	0.004
INHBC_ACVR2B	0	1	0	1	0	1	0	1	0	1	0	1	0	1	0	1	0.068	1	0	1	0	1	0	1	0	1	0.068	1	0.071	1	0.068	1	0.062	1	0.045	1	0	1	0	1	0.019	1	0	1	0.027	1	0	1	0
INHBE_ACVR2B	0.073	1	0.067	1	0.05	1	0.032	1	0	1	0	1	0.024	1	0	1	0.068	1	0.071	1	0	1	0	1	0	1	0.067	1	0	1	0.068	1	0.062	1	0.045	1	0	1	0	1	0.019	1	0	1	0.027	1	0.067	1	0.065
LILRA4_BST2	0	1	0	1	0	1	0	1	0	1	0	1	0	1	0	1	0	1	0	1	0	1	0	1	0	1	0.033	1	0	1	0	1	0	1	0	1	0	1	0	1	0	1	0	1	0	1	0	1	0
PlexinA1_complex1_SEMA6D	0.052	1	0.053	1	0.041	1	0	1	0	1	0	1	0.002	1	0	1	0	1	0.069	1	0	1	0	1	0	1	0.051	1	0	1	0	1	0	1	0	1	0	1	0	1	0	1	0	1	0	1	0.053	1	0.07
PlexinA1_complex2_SEMA6D	0.051	1	0.052	1	0.04	1	0	1	0	1	0	1	0.001	1	0	1	0	1	0	1	0	1	0	1	0.092	0	0.08	1	0	1	0	1	0	1	0	1	0	1	0	1	0	1	0	1	0	1	0.052	1	0
DSG2_DSC3	0.06	1	0.059	1	0.059	1	0	1	0.103	0	0.071	1	0.062	1	0	1	0.023	1	0.088	1	0.124	1	0.021	1	0	1	0.008	1	0.011	1	0.023	1	0.022	1	0.022	1	0.066	1	0.034	1	0.025	1	0	1	0	1	0.059	1	0.087
DSC2_DSG2	0.145	0.243	0.108	1	0.172	0	0.106	0.697	0.209	0.18	0	1	0.092	1	0.096	1	0.165	0.063	0.17	0.03	0.123	0.514	0.091	1	0	1	0.207	0	0.061	1	0.165	0.063	0.128	1	0.193	0	0.229	0.12	0	1	0.113	1	0.116	1	0.126	0.495	0.108	1	0.133
DSC1_DSG2	0.059	1	0.022	1	0.087	1	0.02	1	0.123	1	0	1	0.007	1	0.01	1	0.063	1	0.063	1	0	1	0	1	0	1	0	1	0	1	0.063	1	0.026	1	0.091	1	0.127	1	0	1	0.011	1	0.014	1	0.024	1	0.022	1	0.026
TEK_ANGPT1	0	1	0	1	0	1	0	1	0.054	1	0	1	0.002	1	0	1	0	1	0	1	0	1	0	1	0	1	0	1	0	1	0	1	0	1	0	1	0	1	0	1	0	1	0	1	0	1	0	1	0
TEK_ANGPT4	0	1	0	1	0	1	0	1	0	1	0	1	0.003	1	0	1	0	1	0	1	0	1	0	1	0	1	0	1	0	1	0	1	0	1	0	1	0	1	0	1	0	1	0	1	0	1	0	1	0
CD47_SIRPG	0.294	1	0.295	1	0.294	1	0	1	0	1	0	1	0.295	1	0.379	0	0.299	1	0.311	1	0.165	1	0.493	1	0.201	1	0.382	1	0.359	1	0.299	1	0.3	1	0.299	1	0	1	0	1	0.299	1	0.383	0	0	1	0.295	1	0.312
CD47_SIRB1 complex	0	1	0	1	0	1	0	1	0	1	0	1	0.514	0	0	1	0	1	0	1	0	1	0	1	0	1	0	1	0	1	0	1	0	1	0	1	0	1	0	1	0.518	0	0	1	0	1	0	1	0
CRHR2_UCN3	0.01	1	0	1	0	1	0	1	0	1	0	1	0	1	0	1	0.011	1	0.012	1	0	1	0	1	0	1	0	1	0	1	0.011	1	0	1	0	1	0	1	0	1	0	1	0	1	0	1	0	1	0
CRHR2_UCN2	0.008	1	0	1	0.01	1	0	1	0	1	0	1	0.007	1	0	1	0.009	1	0.01	1	0	1	0	1	0	1	0	1	0	1	0.009	1	0	1	0.011	1	0	1	0	1	0.008	1	0	1	0	1	0	1	0
SEMA5A_PLXNB3	0.021	1	0.019	1	0	1	0	1	0	1	0.047	1	0.019	1	0	1	0.017	1	0.014	1	0.256	1	0	1	0	1	0.005	1	0	1	0.017	1	0.015	1	0	1	0	1	0.044	1	0.015	1	0	1	0	1	0.019	1	0.011
IL16_GRIN2C	0.007	1	0	1	0.009	1	0	1	0	1	0	1	0	1	0	1	0.006	1	0.005	1	0.043	1	0.34	1	0.111	1	0.093	1	0.148	1	0.006	1	0	1	0.008	1	0	1	0	1	0	1	0	1	0	1	0	1	0
KISS1_KISS1R	0.007	1	0.014	1	0.007	1	0.025	1	0	1	0	1	0	1	0	1	0.008	1	0.014	1	0	1	0	1	0	1	0	1	0	1	0.008	1	0.015	1	0.009	1	0	1	0	1	0	1	0	1	0.027	1	0.014	1	0.02
GPR19_ENHO	0.08	0	0.095	0	0.069	1	0.062	1	0	1	0.054	1	0.054	1	0.048	1	0.073	0.06	0.08	0	0	1	0	1	0	1	0.035	1	0.034	1	0.073	0.06	0.088	0.021	0.062	1	0	1	0.047	1	0.047	1	0.041	1	0.055	1	0.095	0	0.094
LAIR1_LILRB4	0.008	1	0	1	0	1	0.077	1	0	1	0.036	1	0.233	1	0	1	0.003	1	0.001	1	0	1	0.025	1	0.199	1	0.44	1	0.109	1	0.003	1	0	1	0	1	0	1	0.031	1	0.228	1	0	1	0.071	1	0	1	0
IGFL1_IGFLR1	0.083	1	0.083	1	0.055	1	0.363	1	0.032	1	0.4	1	0.187	1	0.142	1	0.063	1	0.058	1	0	1	0	1	0	1	0	1	0	1	0.063	1	0.063	1	0.035	1	0.012	1	0.38	1	0.167	1	0.122	1	0.343	1	0.083	1	0.058
IGFL2_IGFLR1	0.061	1	0.061	1	0.033	1	0.341	1	0.01	1	0.378	1	0.165	1	0.12	1	0.059	1	0.08	1	0.077	0.021	0	1	0.07	1	0.058	1	0.068	1	0.059	1	0.059	1	0.031	1	0.008	1	0.376	1	0.163	1	0.118	1	0.338	1	0.061	1	0.08
IGFL3_IGFLR1	0.057	1	0.057	1	0.028	1	0.336	1	0.005	1	0.373	1	0.161	1	0.115	1	0	1	0	1	0	1	0	1	0	1	0	1	0	1	0	1	0	1	0	1	0	1	0	1	0	1	0	1	0	1	0.057	1	0
VSTM1_ADGRG3	0	1	0	1	0	1	0	1	0	1	0	1	0.008	1	0.006	1	0	1	0	1	0	1	0	1	0	1	0	1	0	1	0	1	0	1	0	1	0	1	0	1	0.01	1	0.007	1	0	1	0	1	0
CXCL17_GPR35	0.096	1	0	1	0.098	1	0.099	1	0	1	0.273	0	0.106	1	0.107	1	0.063	1	0.264	1	0	1	0.016	1	0.081	1	0.037	1	0.029	1	0.063	1	0	1	0.065	1	0	1	0.24	0	0.073	1	0.074	1	0.066	1	0	1	0
IFNL1_Type III IFNR	0	1	0	1	0	1	0	1	0	1	0	1	0	1	0	1	0	1	0	1	0	1	0	1	0	1	0	1	0.02	1	0	1	0	1	0	1	0	1	0	1	0	1	0	1	0	1	0	1	0
IFNL2_Type III IFNR	0.021	1	0.018	1	0.013	1	0.029	1	0	1	0	1	0.029	1	0.014	1	0	1	0	1	0	1	0	1	0	1	0	1	0	1	0	1	0	1	0	1	0	1	0	1	0	1	0	1	0	1	0.018	1	0
PROKR2_PROK2	0	1	0	1	0	1	0	1	0	1	0	1	0	1	0	1	0	1	0	1	0	1	0	1	0	1	0	1	0	1	0	1	0	1	0	1	0	1	0	1	0	1	0	1	0	1	0	1	0.008
RXFP2_RLN3	0	1	0.003	1	0	1	0	1	0	1	0	1	0	1	0	1	0	1	0	1	0	1	0	1	0	1	0	1	0	1	0	1	0.002	1	0	1	0	1	0	1	0	1	0	1	0	1	0.003	1	0
ADGRV1_GPHA2	0.108	1	0.115	1	0.108	1	0	1	0	1	0	1	0	1	0	1	0.118	1	0.093	1	0	1	0	1	0	1	0.005	1	0.015	1	0.118	1	0.125	1	0.118	1	0	1	0	1	0	1	0	1	0	1	0.115	1	0.1
CLEC2B_KLRF1	0	1	0	1	0	1	0	1	0	1	0	1	0.008	1	0.247	1	0	1	0	1	0	1	0	1	0	1	0	1	0	1	0	1	0	1	0	1	0	1	0	1	0.005	1	0.244	1	0	1	0	1	0
EDA_EDA2R	0	1	0	1	0	1	0	1	0.015	1	0	1	0	1	0	1	0	1	0	1	0	1	0	1	0	1	0	1	0	1	0	1	0	1	0	1	0.01	1	0	1	0	1	0	1	0	1	0	1	0
EDA_EDAR	0	1	0	1	0.012	1	0	1	0	1	0	1	0	1	0	1	0	1	0	1	0	1	0	1	0	1	0	1	0	1	0	1	0	1	0.007	1	0	1	0	1	0	1	0	1	0	1	0	1	0
ESAM_ESAM	0.01	1	0.012	1	0.017	1	0.019	1	0.305	1	0.013	1	0.011	1	0.008	1	0.012	1	0.017	1	0.305	1	0.019	1	0.013	1	0.011	1	0.008	1	0.012	1	0.014	1	0.019	1	0.307	1	0.015	1	0.013	1	0.009	1	0.02	1	0.012	1	0.019
NRTN_RET receptor 2	0.031	1	0.029	1	0.022	1	0	1	0	1	0	1	0.022	1	0	1	0.027	1	0.04	1	0	1	0	1	0	1	0	1	0	1	0.027	1	0.024	1	0.018	1	0	1	0	1	0.018	1	0	1	0	1	0.029	1	0.038
IL37_IL1RAPL1	0	1	0.006	1	0.007	1	0	1	0	1	0.057	1	0	1	0	1	0	1	0	1	0	1	0	1	0	1	0	1	0	1	0	1	0.008	1	0.009	1	0	1	0.059	1	0	1	0	1	0	1	0.006	1	0.008
a2Bb3 complex_fibrinogen	0	1	0	1	0	1	0	1	0	1	0	1	0	1	0	1	0	1	0	1	0	1	0	1	0	1	0	1	0	1	0	1	0	1	0	1	0	1	0	1	0	1	0	1	0	1	0	1	0
aMb2 complex_fibrinogen	0	1	0	1	0	1	0	1	0	1	0	1	0	1	0	1	0	1	0	1	0	1	0	1	0	1	0	1	0	1	0	1	0	1	0	1	0	1	0	1	0	1	0	1	0	1	0	1	0
aXb2 complex_fibrinogen	0	1	0	1	0	1	0	1	0	1	0	1	0	1	0	1	0	1	0	1	0	1	0	1	0	1	0	1	0	1	0	1	0	1	0	1	0	1	0	1	0	1	0	1	0	1	0	1	0
[truncated: 41 more columns]
